# Supplementary material for: Synthesis, structural studies and Hirshfeld surface analysis of 2-[(4-phenyl-1H-1,2,3-triazol-1-yl)methyl]pyridin-1-ium hexa­kis­(nitrato-κ2O,O′)thorate(IV)
Source: Acta Crystallogr E Crystallogr Commun. 2024 Jul 5;80(Pt 8):820–5. doi: 10.1107/S2056989024006352 (PMC11299750; doi:10.1107/S2056989024006352)
Supplement: Supplementary file 1 [file e-80-00820-sup1.cif]

##############################################################################
#                                                                            #
# This CIF contains the data in a paper accepted for publication in          #
# Acta Crystallographica Section E. It conforms to the requirements of       #
# Notes for Authors for Acta Crystallographica Section E, and has been       #
# peer reviewed under the auspices of the IUCr Commission on Journals.       #
#                                                                            #
# Full details of the Crystallographic Information File format               #
# are given in the paper "The Crystallographic Information File (CIF):       #
# a New Standard Archive File for Crystallography" by S. R. Hall, F. H.      #
# Allen and I. D. Brown [Acta Cryst. (1991), A47, 655-685].                  #
#                                                                            #
# The current version of the core CIF dictionary is obtainable from          #
# ftp://ftp.iucr.org/pub/cif_core.dic.                                       #
#                                                                            #
# Software is freely available for graphical display of the structure(s)     #
# in this CIF. For information consult the CIF software page                 #
# http://www.iucr.org/resources/cif/software.                                #
#                                                                            #
# This file may be used for bona fide research purposes within the           #
# scientific community so long as proper attribution is given to the journal # 
# article from which it was obtained.                                        #
#                                                                            #
##############################################################################
data_I
_audit_creation_method
;
Olex2 1.5
(compiled 2024.02.16 svn.r378c4104 for OlexSys, GUI svn.r6928)
;
_journal_date_recd_electronic     2024-02-13
_journal_date_accepted     2024-06-28
_journal_name_full     'Acta Crystallographica, Section E'
_journal_year     2024
_journal_volume     80
_journal_issue      1
_journal_page_first     0
_journal_page_last     0
_journal_paper_category     GM
_journal_paper_doi     10.1107/S2056989024006352
_journal_coeditor_code     JW2006
_publ_contact_author_name     'Maravanji S Balakrishna'
_publ_contact_author_address
;
Phosphorus Laboratory, Department of Chemistry, Indian Institute of Technology
Bombay, Mumbai 400076,
India
;
_publ_contact_author_email     'krishna@chem.iitb.ac.in'
_publ_contact_author_fax     ?
_publ_contact_author_phone     ?
_publ_section_title
;
Synthesis, structural studies and Hirshfeld surface analysis of
2-[(4-phenyl-1<i>H</i>-1,2,3-triazol-1-yl)methyl]pyridin-1-ium
hexakis(nitrato-\k^2^<i>O</i>,<i>O</i>')thorate(IV)
;
loop_
    _publ_author_name
    _publ_author_footnote
    _publ_author_address
    'Rangarajan, Shalini' .
;
IITB-Monash Research Academy, Indian Institute of Technology Bombay,
Mumbai 400076,
India
Phosphorus Laboratory, Department of Chemistry,
Indian Institute of Technology
Bombay, Mumbai 400076,
India
;
    'Sheokand, Sonu' .
;
Phosphorus Laboratory, Department of Chemistry,
Indian Institute of Technology
Bombay, Mumbai 400076,
India
;
    'Blair, Victoria L.' .
;
School of Chemistry, Monash University, Melbourne Clayton,
Victoria 3800,
Australia
;
    'Deacon, Glen B.' .
;
School of Chemistry, Monash University, Melbourne Clayton,
Victoria 3800,
Australia
;
    'Balakrishna, Maravanji S.' .
;
Phosphorus Laboratory, Department of Chemistry, Indian Institute of Technology
Bombay, Mumbai 400076,
India
;
_publ_section_synopsis
;
The complex 2-[(4-phenyl-1<i>H</i>-1,2,3-triazol-1-yl)methyl]pyridin-1-ium
hexakis(nitrato-<i>O</i>,<i>O</i>')thorate was synthesized from layered
solutions of Th(NO~3~)~4~\\cdot5H~2~O and
2-[(4-phenyl-1<i>H</i>-1,2,3-triazol-1-yl)methyl]pyridine (<i>L</i>).
;
_chemical_name_systematic
;
2-[(4-Phenyl-1<i>H</i>-1,2,3-triazol-1-yl)methyl]pyridin-1-ium
hexakis(nitrato-\k^2^<i>O</i>,<i>O</i>')thorate(IV)
;
_chemical_name_common     ?
_chemical_formula_moiety     '2(C14 H13 N4 +), N6 O18 Th 2-'
_chemical_formula_sum     'C28 H26 N14 O18 Th'
_chemical_formula_iupac     '(C14 H13 N4)2 [Th (N O3)6]'
_chemical_formula_weight     1078.67
_chemical_melting_point     ?
_space_group_crystal_system     monoclinic
_space_group_name_H-M_alt     'P 1 21/n 1'
_space_group_name_Hall     '-P 2yn'
loop_
    _space_group_symop_operation_xyz
    'x, y, z'
    '-x+1/2, y+1/2, -z+1/2'
    '-x, -y, -z'
    'x-1/2, -y-1/2, z-1/2'
_cell_length_a     14.5386(3)
_cell_length_b     9.3464(2)
_cell_length_c     15.4213(4)
_cell_angle_alpha     90
_cell_angle_beta     117.8460(10)
_cell_angle_gamma     90
_cell_volume     1852.85(7)
_cell_formula_units_Z     2
_cell_measurement_reflns_used     9957
_cell_measurement_theta_min     3.85
_cell_measurement_theta_max     28.45
_cell_measurement_temperature     150.00
_exptl_crystal_description     block
_exptl_crystal_colour     yellow
_exptl_crystal_size_max     0.094
_exptl_crystal_size_mid     0.072
_exptl_crystal_size_min     0.056
_exptl_crystal_density_diffrn     1.933
_exptl_crystal_density_meas     ?
_exptl_crystal_density_method     ?
_exptl_crystal_F_000     1052
_exptl_absorpt_coefficient_mu     4.123
_exptl_absorpt_correction_type     multi-scan
_exptl_absorpt_process_details
;
(SADABS; Krause <i>et al.</i>,  2015)
;
_exptl_absorpt_correction_T_min     0.5124
_exptl_absorpt_correction_T_max     0.7457
_exptl_special_details
;
A crystal of <b>1</b> suitable for X-ray analysis was mounted on a Cryoloop with
a drop of Paratone oil and placed in the cold nitrogen stream of the Kryoflex
attachment of the Bruker APEX-II CCD diffractometer. The raw data was reduced
with <i>SAINT</i> V8.40A (Bruker, 2019). The absorption correction was done
with <i>SADABS2016/2</i> (Bruker, 2016/2). Structural solutions were obtained
with SHELXT (Sheldrick, 2015a) and refined using full matrix least-squares
against <i>F</i>^2^ using SHELXL (Sheldrick, 2015b), in conjunction with the
Olex2 (Dolomanov <i>et al.</i>, 2009) graphical user inter\\u000173face.
;
_diffrn_ambient_temperature     150.00
_diffrn_source     ?
_diffrn_radiation_type     MoK\a
_diffrn_radiation_wavelength     0.71073
_diffrn_measurement_device_type     'Bruker APEXII CCD'
_diffrn_measurement_method     '\f and \w scans'
_diffrn_detector_area_resol_mean     ?
_diffrn_reflns_number     27737
_diffrn_reflns_av_R_equivalents     0.0231
_diffrn_reflns_av_unetI/netI     0.0158
_diffrn_reflns_theta_min     2.698
_diffrn_reflns_theta_max     28.569
_diffrn_reflns_theta_full     25.242
_diffrn_measured_fraction_theta_max     0.983
_diffrn_measured_fraction_theta_full     0.995
_diffrn_reflns_limit_h_min     -19
_diffrn_reflns_limit_h_max     19
_diffrn_reflns_limit_k_min     -12
_diffrn_reflns_limit_k_max     12
_diffrn_reflns_limit_l_min     -20
_diffrn_reflns_limit_l_max     20
_refine_special_details     ?
_reflns_number_total     4658
_reflns_number_gt     3944
_reflns_threshold_expression     'I > 2\s(I)'
_refine_ls_structure_factor_coef     Fsqd
_refine_ls_matrix_type     full
_refine_ls_R_factor_all     0.0197
_refine_ls_R_factor_gt     0.0147
_refine_ls_wR_factor_gt     0.0327
_refine_ls_wR_factor_ref     0.0346
_refine_ls_goodness_of_fit_ref     1.048
_refine_ls_restrained_S_all     1.048
_refine_ls_number_reflns     4658
_refine_ls_number_parameters     281
_refine_ls_number_restraints     1
_refine_ls_hydrogen_treatment     mixed
_refine_ls_weighting_scheme     calc
_refine_ls_weighting_details
              'w=1/[\s^2^(Fo^2^)+(0.0109P)^2^+1.5954P] where P=(Fo^2^+2Fc^2^)/3'
_atom_sites_solution_hydrogens     mixed
_atom_sites_solution_primary     dual
_atom_sites_solution_secondary     ?
_refine_ls_shift/su_max     0.000
_refine_ls_shift/su_mean     0.000
_refine_diff_density_max     0.724
_refine_diff_density_min     -0.327
_refine_ls_extinction_method     none
_refine_ls_extinction_coef     .
loop_
    _atom_type_symbol
    _atom_type_description
    _atom_type_scat_dispersion_real
    _atom_type_scat_dispersion_imag
    _atom_type_scat_source
    'C' 'C' 0.0033 0.0016
                         'International Tables Vol C Tables 4.2.6.8 and 6.1.1.4'
    'H' 'H' 0.0000 0.0000
                         'International Tables Vol C Tables 4.2.6.8 and 6.1.1.4'
    'N' 'N' 0.0061 0.0033
                         'International Tables Vol C Tables 4.2.6.8 and 6.1.1.4'
    'O' 'O' 0.0106 0.0060
                         'International Tables Vol C Tables 4.2.6.8 and 6.1.1.4'
    'Th' 'Th' -7.2400 8.8979
                         'International Tables Vol C Tables 4.2.6.8 and 6.1.1.4'
_computing_data_collection
;
<i>APEX4</i> (Bruker, 2019)
;
_computing_cell_refinement
;
SAINT V8.40A (Bruker, 2019)
;
_computing_data_reduction
;
SAINT V8.40A (Bruker, 2019)
;
_computing_structure_solution
;
<i>SHELXT2014/5</i> (Sheldrick, 2015a)
;
_computing_structure_refinement
;
<i>SHELXL2019/3</i> (Sheldrick, 2015b)
;
_computing_molecular_graphics
;
Olex2 1.5 (Dolomanov <i>et al.</i>,  2009)
;
_computing_publication_material
;
Olex2 1.5 (Dolomanov <i>et al.</i>,  2009)
;
loop_
    _atom_site_type_symbol
    _atom_site_label
    _atom_site_fract_x
    _atom_site_fract_y
    _atom_site_fract_z
    _atom_site_U_iso_or_equiv
    _atom_site_adp_type
    _atom_site_calc_flag
    _atom_site_occupancy
    _atom_site_disorder_assembly
    _atom_site_disorder_group
    Th Th1 0.500000 0.500000 0.500000 0.01543(3) Uani d 1 . .
    O O3 0.53542(12) 0.85963(17) 0.35224(11) 0.0364(3) Uani d 1 . .
    O O8 0.82701(10) 0.47216(19) 0.64969(12) 0.0398(4) Uani d 1 . .
    O O7 0.68122(10) 0.54650(15) 0.63986(10) 0.0233(3) Uani d 1 . .
    O O4 0.50279(10) 0.54161(15) 0.66518(10) 0.0258(3) Uani d 1 . .
    O O9 0.67896(10) 0.40835(15) 0.52678(10) 0.0246(3) Uani d 1 . .
    O O1 0.60450(10) 0.68989(15) 0.46103(10) 0.0252(3) Uani d 1 . .
    O O2 0.43750(10) 0.71724(15) 0.38557(10) 0.0249(3) Uani d 1 . .
    O O5 0.50941(10) 0.73336(15) 0.59005(10) 0.0257(3) Uani d 1 . .
    N N5 0.73268(11) 0.47576(17) 0.60683(12) 0.0224(3) Uani d 1 . .
    N N3 0.62635(11) 0.65844(17) 1.02726(11) 0.0214(3) Uani d 1 . .
    N N4 0.66816(12) 0.40969(17) 0.93013(12) 0.0222(3) Uani d 1 . .
    N N1 0.48011(12) 0.69191(17) 1.02356(12) 0.0223(3) Uani d 1 . .
    N N2 0.56554(12) 0.61513(17) 1.06624(12) 0.0237(3) Uani d 1 . .
    C C9 0.40384(13) 0.8878(2) 0.89961(13) 0.0203(4) Uani d 1 . .
    N N6 0.52628(12) 0.75963(17) 0.39768(11) 0.0225(3) Uani d 1 . .
    N N7 0.50393(13) 0.67864(19) 0.66342(12) 0.0273(4) Uani d 1 . .
    C C10 0.42192(14) 0.9932(2) 0.84549(14) 0.0241(4) Uani d 1 . .
    H H10 0.487167 0.996946 0.845381 0.029 Uiso calc 1 . .
    O O6 0.49717(17) 0.7501(2) 0.72531(13) 0.0549(5) Uani d 1 . .
    C C2 0.58095(14) 0.7630(2) 0.96064(13) 0.0228(4) Uani d 1 . .
    H H2 0.608517 0.811145 0.923638 0.027 Uiso calc 1 . .
    C C1 0.48597(13) 0.7850(2) 0.95776(13) 0.0198(3) Uani d 1 . .
    C C3 0.72825(14) 0.5927(2) 1.05898(14) 0.0267(4) Uani d 1 . .
    H H3A 0.741548 0.523286 1.112040 0.032 Uiso calc 1 . .
    H H3B 0.782565 0.667624 1.085923 0.032 Uiso calc 1 . .
    C C11 0.34551(15) 1.0927(2) 0.79172(14) 0.0266(4) Uani d 1 . .
    H H11 0.359140 1.165092 0.756012 0.032 Uiso calc 1 . .
    C C14 0.30661(15) 0.8835(2) 0.89773(15) 0.0272(4) Uani d 1 . .
    H H14 0.293076 0.812659 0.934452 0.033 Uiso calc 1 . .
    C C4 0.67031(14) 0.3342(2) 0.85725(14) 0.0252(4) Uani d 1 . .
    H H4A 0.620849 0.260215 0.826229 0.030 Uiso calc 1 . .
    C C8 0.73579(13) 0.51695(19) 0.97626(13) 0.0206(4) Uani d 1 . .
    C C5 0.74363(14) 0.3631(2) 0.82708(14) 0.0248(4) Uani d 1 . .
    H H5 0.746028 0.308832 0.776090 0.030 Uiso calc 1 . .
    C C6 0.81363(15) 0.4723(2) 0.87221(15) 0.0258(4) Uani d 1 . .
    H H6 0.864548 0.494561 0.852061 0.031 Uiso calc 1 . .
    C C7 0.80955(14) 0.5499(2) 0.94722(15) 0.0238(4) Uani d 1 . .
    H H7 0.857548 0.625368 0.978375 0.029 Uiso calc 1 . .
    C C12 0.24931(16) 1.0868(2) 0.78991(14) 0.0290(4) Uani d 1 . .
    H H12 0.196841 1.154400 0.752611 0.035 Uiso calc 1 . .
    C C13 0.23014(16) 0.9816(2) 0.84285(16) 0.0317(5) Uani d 1 . .
    H H13 0.164176 0.976926 0.841424 0.038 Uiso calc 1 . .
    H H4 0.6240(17) 0.385(3) 0.9501(18) 0.043(7) Uiso d 1 . .
loop_
    _atom_site_aniso_label
    _atom_site_aniso_U_11
    _atom_site_aniso_U_22
    _atom_site_aniso_U_33
    _atom_site_aniso_U_12
    _atom_site_aniso_U_13
    _atom_site_aniso_U_23
    Th1 0.01291(4) 0.01679(5) 0.01779(4) 0.00037(3) 0.00818(3) -0.00091(4)
    O3 0.0397(8) 0.0323(8) 0.0397(8) -0.0027(7) 0.0206(7) 0.0131(7)
    O8 0.0141(6) 0.0579(11) 0.0414(9) 0.0031(6) 0.0081(6) -0.0143(8)
    O7 0.0194(6) 0.0259(6) 0.0259(7) 0.0010(5) 0.0117(5) -0.0021(6)
    O4 0.0256(7) 0.0276(7) 0.0273(7) -0.0011(5) 0.0151(6) -0.0020(6)
    O9 0.0204(6) 0.0282(7) 0.0254(7) 0.0001(5) 0.0109(5) -0.0041(6)
    O1 0.0202(6) 0.0271(7) 0.0280(7) -0.0004(5) 0.0110(5) 0.0012(6)
    O2 0.0198(6) 0.0263(7) 0.0290(7) 0.0002(5) 0.0116(5) 0.0006(6)
    O5 0.0254(7) 0.0249(7) 0.0282(7) 0.0002(5) 0.0136(6) -0.0019(6)
    N5 0.0168(7) 0.0258(9) 0.0249(8) 0.0007(6) 0.0100(6) -0.0013(6)
    N3 0.0196(7) 0.0250(8) 0.0217(7) -0.0016(6) 0.0113(6) -0.0010(6)
    N4 0.0189(7) 0.0225(8) 0.0260(8) -0.0010(6) 0.0110(6) 0.0054(6)
    N1 0.0233(7) 0.0200(8) 0.0274(8) -0.0044(6) 0.0150(7) -0.0030(6)
    N2 0.0244(8) 0.0230(8) 0.0272(8) -0.0040(6) 0.0149(7) -0.0021(7)
    C9 0.0209(8) 0.0203(9) 0.0211(9) -0.0029(7) 0.0111(7) -0.0059(7)
    N6 0.0237(7) 0.0220(8) 0.0236(8) -0.0012(6) 0.0126(6) -0.0001(6)
    N7 0.0270(8) 0.0295(9) 0.0271(8) -0.0018(7) 0.0141(7) -0.0073(7)
    C10 0.0224(8) 0.0267(9) 0.0250(9) -0.0037(8) 0.0125(7) -0.0042(8)
    O6 0.0897(14) 0.0446(10) 0.0450(10) -0.0058(10) 0.0439(10) -0.0208(8)
    C2 0.0232(8) 0.0257(10) 0.0229(9) -0.0022(7) 0.0136(7) 0.0002(7)
    C1 0.0213(8) 0.0189(9) 0.0215(8) -0.0052(7) 0.0121(7) -0.0055(7)
    C3 0.0199(8) 0.0347(11) 0.0239(9) 0.0025(8) 0.0090(7) 0.0011(8)
    C11 0.0301(10) 0.0274(10) 0.0221(9) -0.0016(8) 0.0120(8) -0.0006(8)
    C14 0.0260(9) 0.0295(10) 0.0327(10) 0.0007(8) 0.0193(8) 0.0022(8)
    C4 0.0229(9) 0.0201(9) 0.0280(10) -0.0013(7) 0.0082(8) 0.0013(8)
    C8 0.0182(8) 0.0207(9) 0.0212(8) 0.0026(7) 0.0078(7) 0.0045(7)
    C5 0.0272(9) 0.0232(9) 0.0239(9) 0.0051(7) 0.0119(8) 0.0043(8)
    C6 0.0233(9) 0.0271(10) 0.0313(10) 0.0033(7) 0.0162(8) 0.0060(8)
    C7 0.0201(8) 0.0211(8) 0.0309(10) -0.0015(7) 0.0123(8) 0.0018(8)
    C12 0.0291(10) 0.0324(11) 0.0242(9) 0.0065(8) 0.0112(8) -0.0004(8)
    C13 0.0259(9) 0.0383(12) 0.0363(11) 0.0046(8) 0.0190(8) 0.0006(9)
_geom_special_details
;
 All esds (except the esd in the dihedral angle between two l.s. planes)
 are estimated using the full covariance matrix.  The cell esds are taken
 into account individually in the estimation of esds in distances, angles
 and torsion angles; correlations between esds in cell parameters are only
 used when they are defined by crystal symmetry.  An approximate (isotropic)
 treatment of cell esds is used for estimating esds involving l.s. planes.
;
loop_
    _geom_bond_atom_site_label_1
    _geom_bond_atom_site_label_2
    _geom_bond_site_symmetry_2
    _geom_bond_distance
    _geom_bond_publ_flag
    Th1 O1 . 2.5830(13) yes
    Th1 O2 . 2.5621(14) yes
    Th1 O4 3_666 2.5582(13) no
    Th1 O4 . 2.5583(13) yes
    Th1 O5 . 2.5547(14) yes
    Th1 O7 3_666 2.5444(13) no
    Th1 O7 . 2.5444(13) yes
    Th1 O9 3_666 2.5827(12) no
    Th1 O9 . 2.5827(12) yes
    Th1 O1 3_666 2.5830(13) no
    Th1 O2 3_666 2.5621(13) no
    Th1 O5 3_666 2.5547(14) no
    O3 N6 . 1.212(2) no
    O8 N5 . 1.213(2) no
    O7 N5 . 1.270(2) no
    O4 N7 . 1.281(2) no
    O9 N5 . 1.277(2) no
    O1 N6 . 1.279(2) no
    O2 N6 . 1.2778(19) no
    O5 N7 . 1.278(2) no
    N1 C1 . 1.369(2) yes
    N1 N2 . 1.314(2) yes
    N3 N2 . 1.343(2) yes
    N3 C2 . 1.346(2) yes
    N3 C3 . 1.461(2) yes
    N4 C4 . 1.340(3) yes
    N4 C8 . 1.351(2) yes
    N4 H4 . 0.862(16) yes
    C9 C10 . 1.393(3) no
    C9 C1 . 1.468(3) no
    C9 C14 . 1.401(2) no
    N7 O6 . 1.206(2) no
    C10 H10 . 0.9500 no
    C10 C11 . 1.388(3) no
    C2 H2 . 0.9500 no
    C2 C1 . 1.376(2) no
    C3 H3A . 0.9900 no
    C3 H3B . 0.9900 no
    C3 C8 . 1.507(3) no
    C11 H11 . 0.9500 no
    C11 C12 . 1.387(3) no
    C14 H14 . 0.9500 no
    C14 C13 . 1.383(3) no
    C4 H4A . 0.9500 no
    C4 C5 . 1.374(3) no
    C8 C7 . 1.376(2) no
    C5 H5 . 0.9500 no
    C5 C6 . 1.379(3) no
    C6 H6 . 0.9500 no
    C6 C7 . 1.390(3) no
    C7 H7 . 0.9500 no
    C12 H12 . 0.9500 no
    C12 C13 . 1.386(3) no
    C13 H13 . 0.9500 no
loop_
    _geom_angle_atom_site_label_1
    _geom_angle_atom_site_label_2
    _geom_angle_atom_site_label_3
    _geom_angle_site_symmetry_1
    _geom_angle_site_symmetry_3
    _geom_angle
    _geom_angle_publ_flag
    O7 Th1 O7 3_666 . 180.00(6) ?
    O7 Th1 O4 . 3_666 113.48(4) yes
    O7 Th1 O4 . . 66.52(4) yes
    O7 Th1 O4 3_666 3_666 66.52(4) no
    O7 Th1 O4 3_666 . 113.48(4) ?
    O7 Th1 O9 3_666 . 130.23(4) yes
    O7 Th1 O9 . 3_666 130.23(4) ?
    O7 Th1 O9 3_666 3_666 49.77(4) no
    O7 Th1 O9 . . 49.77(4) yes
    O7 Th1 O1 3_666 3_666 65.87(4) yes
    O7 Th1 O1 . 3_666 114.13(4) ?
    O7 Th1 O1 3_666 . 114.13(4) ?
    O7 Th1 O1 . . 65.87(4) ?
    O7 Th1 O2 3_666 . 69.99(4) ?
    O7 Th1 O2 . . 110.01(4) ?
    O7 Th1 O2 . 3_666 69.99(4) yes
    O7 Th1 O2 3_666 3_666 110.01(4) ?
    O7 Th1 O5 . . 67.79(4) ?
    O7 Th1 O5 . 3_666 112.20(4) ?
    O7 Th1 O5 3_666 3_666 67.80(4) yes
    O7 Th1 O5 3_666 . 112.21(4) ?
    O4 Th1 O4 3_666 . 180.0 ?
    O4 Th1 O9 3_666 3_666 110.18(4) yes
    O4 Th1 O9 3_666 . 69.82(4) ?
    O4 Th1 O9 . 3_666 69.82(4) ?
    O4 Th1 O9 . . 110.18(4) ?
    O4 Th1 O1 3_666 3_666 112.94(4) yes
    O4 Th1 O1 . . 112.94(4) ?
    O4 Th1 O1 3_666 . 67.06(4) ?
    O4 Th1 O1 . 3_666 67.06(4) ?
    O4 Th1 O2 . . 113.63(4) ?
    O4 Th1 O2 3_666 3_666 113.64(4) yes
    O4 Th1 O2 . 3_666 66.36(4) ?
    O4 Th1 O2 3_666 . 66.37(4) ?
    O9 Th1 O9 . 3_666 180.0 yes
    O9 Th1 O1 . . 66.86(4) ?
    O9 Th1 O1 3_666 . 113.14(4) ?
    O9 Th1 O1 3_666 3_666 66.86(4) yes
    O9 Th1 O1 . 3_666 113.14(4) ?
    O1 Th1 O1 3_666 . 180.0 ?
    O2 Th1 O9 . 3_666 67.69(4) ?
    O2 Th1 O9 . . 112.31(4) ?
    O2 Th1 O9 3_666 3_666 112.31(4) yes
    O2 Th1 O9 3_666 . 67.69(4) ?
    O2 Th1 O1 3_666 3_666 49.70(4) yes
    O2 Th1 O1 3_666 . 130.30(4) yes
    O2 Th1 O1 . . 49.70(4) yes
    O2 Th1 O1 . 3_666 130.30(4) ?
    O2 Th1 O2 . 3_666 180.0 ?
    O5 Th1 O4 3_666 . 130.01(4) yes
    O5 Th1 O4 . . 49.99(4) yes
    O5 Th1 O4 3_666 3_666 49.99(4) no
    O5 Th1 O4 . 3_666 130.01(4) ?
    O5 Th1 O9 . 3_666 66.29(4) ?
    O5 Th1 O9 3_666 . 66.29(4) yes
    O5 Th1 O9 . . 113.71(4) ?
    O5 Th1 O9 3_666 3_666 113.71(4) yes
    O5 Th1 O1 3_666 3_666 69.63(4) yes
    O5 Th1 O1 . 3_666 110.37(4) ?
    O5 Th1 O1 3_666 . 110.37(4) ?
    O5 Th1 O1 . . 69.63(4) ?
    O5 Th1 O2 3_666 3_666 67.02(4) yes
    O5 Th1 O2 . . 67.02(4) ?
    O5 Th1 O2 . 3_666 112.98(4) ?
    O5 Th1 O2 3_666 . 112.98(4) ?
    O5 Th1 O5 . 3_666 180.0 ?
    N5 O7 Th1 . . 98.16(10) ?
    N7 O4 Th1 . . 97.20(11) ?
    N5 O9 Th1 . . 96.11(9) ?
    N6 O1 Th1 . . 96.79(10) ?
    N6 O2 Th1 . . 97.82(10) ?
    N7 O5 Th1 . . 97.47(11) ?
    O8 N5 Th1 . . 177.24(14) ?
    O8 N5 O7 . . 121.59(16) ?
    O8 N5 O9 . . 122.56(16) ?
    O7 N5 Th1 . . 57.08(8) ?
    O7 N5 O9 . . 115.85(14) ?
    O9 N5 Th1 . . 58.86(8) ?
    N2 N3 C2 . . 111.70(15) ?
    N2 N3 C3 . . 120.00(15) ?
    C2 N3 C3 . . 128.30(16) ?
    C4 N4 C8 . . 122.43(16) ?
    C4 N4 H4 . . 118.1(18) ?
    C8 N4 H4 . . 119.4(18) ?
    N2 N1 C1 . . 110.29(15) ?
    N1 N2 N3 . . 106.08(15) ?
    C10 C9 C1 . . 120.12(16) ?
    C10 C9 C14 . . 118.62(17) ?
    C14 C9 C1 . . 121.26(17) ?
    O3 N6 Th1 . . 176.58(13) ?
    O3 N6 O1 . . 122.44(15) ?
    O3 N6 O2 . . 122.05(16) ?
    O1 N6 Th1 . . 58.30(8) ?
    O2 N6 Th1 . . 57.35(9) ?
    O2 N6 O1 . . 115.51(15) ?
    O4 N7 Th1 . . 57.75(9) ?
    O5 N7 Th1 . . 57.56(9) ?
    O5 N7 O4 . . 115.19(15) ?
    O6 N7 Th1 . . 174.91(15) ?
    O6 N7 O4 . . 122.04(18) ?
    O6 N7 O5 . . 122.74(18) ?
    C9 C10 H10 . . 119.7 ?
    C11 C10 C9 . . 120.61(17) ?
    C11 C10 H10 . . 119.7 ?
    N3 C2 H2 . . 127.5 ?
    N3 C2 C1 . . 105.06(16) ?
    C1 C2 H2 . . 127.5 ?
    N1 C1 C9 . . 123.68(16) ?
    N1 C1 C2 . . 106.87(16) ?
    C2 C1 C9 . . 129.44(17) ?
    N3 C3 H3A . . 109.2 ?
    N3 C3 H3B . . 109.2 ?
    N3 C3 C8 . . 112.18(15) ?
    H3A C3 H3B . . 107.9 ?
    C8 C3 H3A . . 109.2 ?
    C8 C3 H3B . . 109.2 ?
    C10 C11 H11 . . 119.9 ?
    C12 C11 C10 . . 120.24(19) ?
    C12 C11 H11 . . 119.9 ?
    C9 C14 H14 . . 119.7 ?
    C13 C14 C9 . . 120.56(19) ?
    C13 C14 H14 . . 119.7 ?
    N4 C4 H4A . . 119.8 ?
    N4 C4 C5 . . 120.40(18) ?
    C5 C4 H4A . . 119.8 ?
    N4 C8 C3 . . 118.14(16) ?
    N4 C8 C7 . . 118.73(17) ?
    C7 C8 C3 . . 123.11(17) ?
    C4 C5 H5 . . 120.6 ?
    C4 C5 C6 . . 118.76(19) ?
    C6 C5 H5 . . 120.6 ?
    C5 C6 H6 . . 120.1 ?
    C5 C6 C7 . . 119.86(18) ?
    C7 C6 H6 . . 120.1 ?
    C8 C7 C6 . . 119.81(18) ?
    C8 C7 H7 . . 120.1 ?
    C6 C7 H7 . . 120.1 ?
    C11 C12 H12 . . 120.2 ?
    C13 C12 C11 . . 119.64(19) ?
    C13 C12 H12 . . 120.2 ?
    C14 C13 C12 . . 120.31(18) ?
    C14 C13 H13 . . 119.8 ?
    C12 C13 H13 . . 119.8 ?
loop_
    _geom_torsion_atom_site_label_1
    _geom_torsion_atom_site_label_2
    _geom_torsion_atom_site_label_3
    _geom_torsion_atom_site_label_4
    _geom_torsion_site_symmetry_1
    _geom_torsion_site_symmetry_2
    _geom_torsion_site_symmetry_3
    _geom_torsion_site_symmetry_4
    _geom_torsion
    _geom_torsion_publ_flag
    Th1 O7 N5 O8 . . . . 177.14(16) ?
    Th1 O7 N5 O9 . . . . -3.46(16) ?
    Th1 O4 N7 O5 . . . . -3.92(16) ?
    Th1 O4 N7 O6 . . . . 173.99(18) ?
    Th1 O9 N5 O8 . . . . -177.22(17) ?
    Th1 O9 N5 O7 . . . . 3.39(16) ?
    Th1 O1 N6 O3 . . . . -176.06(16) ?
    Th1 O1 N6 O2 . . . . 4.18(15) ?
    Th1 O2 N6 O3 . . . . 176.02(15) ?
    Th1 O2 N6 O1 . . . . -4.23(16) ?
    Th1 O5 N7 O4 . . . . 3.92(16) ?
    Th1 O5 N7 O6 . . . . -173.96(18) ?
    N3 C2 C1 N1 . . . . 0.2(2) ?
    N3 C2 C1 C9 . . . . 178.82(18) ?
    N3 C3 C8 N4 . . . . -59.3(2) ?
    N3 C3 C8 C7 . . . . 122.20(19) ?
    N4 C4 C5 C6 . . . . -0.9(3) ?
    N4 C8 C7 C6 . . . . -0.5(3) ?
    N2 N3 C2 C1 . . . . -0.4(2) ?
    N2 N3 C3 C8 . . . . 117.63(18) ?
    N2 N1 C1 C9 . . . . -178.62(16) ?
    N2 N1 C1 C2 . . . . 0.1(2) ?
    C9 C10 C11 C12 . . . . -1.1(3) ?
    C9 C14 C13 C12 . . . . -0.8(3) ?
    C10 C9 C1 N1 . . . . 170.29(17) ?
    C10 C9 C1 C2 . . . . -8.1(3) ?
    C10 C9 C14 C13 . . . . 0.3(3) ?
    C10 C11 C12 C13 . . . . 0.6(3) ?
    C2 N3 N2 N1 . . . . 0.5(2) ?
    C2 N3 C3 C8 . . . . -62.5(3) ?
    C1 N1 N2 N3 . . . . -0.4(2) ?
    C1 C9 C10 C11 . . . . -178.78(17) ?
    C1 C9 C14 C13 . . . . 179.74(19) ?
    C3 N3 N2 N1 . . . . -179.63(16) ?
    C3 N3 C2 C1 . . . . 179.72(18) ?
    C3 C8 C7 C6 . . . . 178.06(17) ?
    C11 C12 C13 C14 . . . . 0.4(3) ?
    C14 C9 C10 C11 . . . . 0.7(3) ?
    C14 C9 C1 N1 . . . . -9.2(3) ?
    C14 C9 C1 C2 . . . . 172.4(2) ?
    C4 N4 C8 C3 . . . . -178.54(16) ?
    C4 N4 C8 C7 . . . . 0.0(3) ?
    C4 C5 C6 C7 . . . . 0.5(3) ?
    C8 N4 C4 C5 . . . . 0.7(3) ?
    C5 C6 C7 C8 . . . . 0.2(3) ?
loop_
    _geom_hbond_atom_site_label_D
    _geom_hbond_atom_site_label_H
    _geom_hbond_atom_site_label_A
    _geom_hbond_site_symmetry_A
    _geom_hbond_distance_DH
    _geom_hbond_distance_HA
    _geom_hbond_distance_DA
    _geom_hbond_angle_DHA
    _geom_hbond_publ_flag
    N4 H4 N1 3_667 0.86(3) 1.88(3) 2.738(3) 170(3) yes
    C2 H2 O8 2_656 0.95 2.33 3.261(3) 168 yes
    C7 H7 O5 4_565 0.95 2.46 3.379(3) 164 yes
    C13 H13 O4 2_556 0.95 2.46 3.377(3) 163 yes
    N4 H4 N2 3_667 0.86 2.65(3) 3.432(3) 151 yes
    C10 H10 O8 2_656 0.95 2.68 3.621(3) 173 yes
    C5 H5 O2 3_666 0.95 2.68 3.191(2) 114 yes
    C7 H7 O2 2_656 0.95 2.67 3.279(3) 123 yes
    C7 H7 O9 2_656 0.95 2.69 3.369(2) 129 yes
_shelx_space_group_comment
;
The symmetry employed for this shelxl refinement is uniquely defined
by the following loop, which should always be used as a source of
symmetry information in preference to the above space-group names.
They are only intended as comments.
;
_shelx_estimated_absorpt_T_min     0.698
_shelx_estimated_absorpt_T_max     0.802
_shelx_hkl_file
;
  -3   0   0    0.30    1.10
   3   0   0    0.60    1.00
   3   0   0    1.20    1.30
  -3   0   0    0.20    0.90
  -3   0   0   -1.20    0.90
  -5   0   0    4.00    2.00
   5   0   0    1.40    1.80
  -5   0   0    0.30    1.70
   5   0   0    0.60    2.10
  -5   0   0    0.60    1.50
   6   0   0 7622.64  179.38
  -6   0   0 7513.15  178.18
  -6   0   0 7718.93  179.08
  -7   0   0    1.90    2.20
  -7   0   0    0.50    1.80
   7   0   0    0.90    2.90
   7   0   0    4.40    2.50
  -7   0   0    2.90    2.40
  -8   0   0 2611.64   67.89
  -8   0   0 2616.54   67.19
  -8   0   0 2651.83   66.29
   8   0   0 2840.12   67.89
   8   0   0 2675.03   68.79
  -8   0   0 2644.94   67.09
   9   0   0    6.10    3.90
  -9   0   0   -1.00    2.90
  -9   0   0    0.30    2.80
  -9   0   0   -0.20    3.30
  -9   0   0   -1.40    2.00
   9   0   0    1.00    2.70
 -10   0   0 2615.54   67.59
 -10   0   0 2614.74   66.29
  10   0   0 2556.74   69.59
 -10   0   0 2644.84   67.79
  10   0   0 2652.33   68.19
 -10   0   0 2608.54   68.59
 -11   0   0    4.90    4.50
  11   0   0    9.60    4.70
 -11   0   0    6.30    4.40
  11   0   0    1.10    5.00
 -11   0   0    4.40    3.80
 -11   0   0    0.90    2.90
 -12   0   0 3552.34   93.89
 -12   0   0 3563.64   92.69
 -12   0   0 3808.52   93.39
  12   0   0 3701.03   95.99
 -12   0   0 3573.54   91.19
  12   0   0 3652.03   93.59
 -13   0   0    0.40    4.00
 -13   0   0    1.30    4.80
  13   0   0   -2.80    5.60
  13   0   0    7.80    5.10
  14   0   0  460.35   23.30
 -14   0   0  484.35   21.20
 -14   0   0  464.45   20.90
  15   0   0   -3.30    7.30
 -15   0   0   -3.20    5.40
 -15   0   0   -1.70    5.30
 -16   0   0 1140.09   38.60
 -16   0   0 1128.39   38.70
  16   0   0 1066.49   41.70
  17   0   0  -13.00    7.40
 -17   0   0    6.90    7.40
 -17   0   0   -6.90    6.40
   0  -1   0   -0.10    0.30
   0   1   0    0.40    0.30
  -2  -1   0   99.79    3.80
   2  -1   0  110.49    4.20
  -2  -1   0  106.09    4.10
   2  -1   0  105.99    3.80
  -2  -1   0  107.39    4.00
   2  -1   0  102.29    3.70
   2   1   0  108.49    4.20
  -2   1   0  102.39    3.80
  -2   1   0  108.99    4.20
  -2   1   0  109.19    3.70
   2   1   0  104.59    3.90
  -3  -1   0 4589.44  104.89
   3  -1   0 4563.44  105.29
  -3  -1   0 4452.95  105.19
  -3   1   0 4274.17  104.99
   3   1   0 4490.55  104.89
   3   1   0 4582.64  105.39
  -4  -1   0  650.43   17.80
  -4  -1   0  660.43   18.30
   4  -1   0  649.54   17.90
   4  -1   0  652.33   18.70
  -4  -1   0  673.23   18.70
   4   1   0  686.83   18.40
  -4   1   0  673.13   18.60
   4   1   0  647.14   18.80
  -4   1   0  663.83   18.10
  -4   1   0  647.74   17.90
  -5  -1   0 5973.70  143.09
   5  -1   0 6165.48  142.79
  -5  -1   0 5949.60  142.59
  -5  -1   0 6313.47  143.79
   5  -1   0 5972.00  143.79
   5   1   0 6265.57  144.09
  -5   1   0 6153.28  143.59
   5   1   0 6187.88  143.29
  -5   1   0 5949.10  142.69
   6  -1   0  121.39    6.30
   6  -1   0  126.59    6.60
   6  -1   0  112.59    7.30
  -6  -1   0  129.29    6.90
  -6  -1   0  117.69    7.00
  -6   1   0  110.39    6.80
  -6   1   0  123.59    6.60
   6   1   0  121.89    7.50
   6   1   0  114.69    6.70
  -6   1   0  114.99    6.30
  -7  -1   0 2448.26   62.99
   7  -1   0 2564.94   62.49
  -7  -1   0 2460.15   61.69
  -7  -1   0 2521.75   62.29
  -7  -1   0 2464.65   62.39
   7  -1   0 2492.75   65.69
   7  -1   0 2517.45   62.09
   7   1   0 2570.84   62.79
  -7   1   0 2513.65   62.99
  -7   1   0 2518.35   62.29
  -7   1   0 2379.66   61.89
   7   1   0 2427.16   63.49
   8  -1   0    7.50    4.00
  -8  -1   0    5.60    3.20
  -8  -1   0    2.80    2.40
  -8  -1   0    4.70    3.00
  -8  -1   0   12.10    3.30
   8  -1   0    1.40    2.60
  -8   1   0    4.10    3.40
  -8   1   0    7.30    3.20
   8   1   0    3.20    3.40
  -8   1   0    2.30    2.70
  -8   1   0    0.80    2.10
   8   1   0    3.00    2.50
  -9  -1   0 3532.65   85.19
  -9  -1   0 3468.95   84.19
  -9  -1   0 3288.57   84.79
   9  -1   0 3390.26   86.79
   9  -1   0 3437.16   85.19
  -9  -1   0 3378.26   85.89
   9   1   0 3408.76   86.99
   9   1   0 3439.36   85.49
  -9   1   0 3434.56   83.59
  -9   1   0 3388.26   84.79
  -9   1   0 3432.66   85.89
  -9   1   0 3327.27   87.69
  10  -1   0  125.09   10.30
 -10  -1   0  120.09    8.10
  10  -1   0  138.19    9.50
 -10  -1   0  114.99    9.00
 -10  -1   0  128.39    9.10
 -10  -1   0  109.89    9.20
  10   1   0  110.59   10.20
 -10   1   0  118.79    9.30
 -10   1   0  117.09    7.80
 -10   1   0  116.29    8.80
 -10   1   0  124.39    9.10
  10   1   0  135.89    9.40
  11  -1   0  933.71   32.00
 -11  -1   0  942.31   31.10
  11  -1   0  953.30   30.30
 -11  -1   0  956.60   30.20
 -11  -1   0  946.81   30.00
 -11  -1   0  916.41   28.70
 -11   1   0 1003.60   40.00
 -11   1   0  887.61   28.00
 -11   1   0  931.21   30.00
  11   1   0  971.70   30.90
 -11   1   0  968.10   30.10
  11   1   0  943.01   32.00
  12  -1   0   -3.60    5.10
 -12  -1   0    0.60    4.30
  12  -1   0    2.60    4.10
 -12  -1   0    5.50    3.50
 -12  -1   0    7.50    8.60
 -12  -1   0    2.30    4.30
 -12   1   0    1.00    4.10
 -12   1   0    5.40    4.50
 -12   1   0    0.90    3.20
 -12   1   0   -5.90    3.90
  12   1   0   -3.50    4.00
  12   1   0    1.20    4.70
 -13  -1   0 1901.31   53.29
  13  -1   0 1855.21   55.69
 -13  -1   0 1811.72   53.69
 -13   1   0 1871.01   52.99
 -13   1   0 1900.51   53.09
  13   1   0 1859.41   53.59
 -13   1   0 1793.22   50.49
  13   1   0 1821.22   55.79
 -14  -1   0   -4.10    5.30
  14  -1   0   -6.90    4.40
 -14  -1   0    3.80    4.90
  14  -1   0    5.00    6.60
 -14   1   0   -7.70    4.70
 -14   1   0   -0.20    4.60
  14   1   0   -2.00    7.10
  15  -1   0  476.05   25.10
 -15  -1   0  531.55   23.20
 -15  -1   0  483.35   22.80
 -15   1   0  542.95   23.60
 -15   1   0  525.45   23.40
  15   1   0  501.15   25.10
  16  -1   0    4.40    7.80
 -16  -1   0    6.00    6.90
 -16  -1   0   -6.30    5.40
 -16   1   0    6.20    6.50
  16   1   0   -0.40    6.90
 -16   1   0    2.70    6.50
  17  -1   0 1126.49   44.10
 -17  -1   0 1132.59   40.50
 -17  -1   0 1180.48   40.50
 -17   1   0 1141.09   40.40
  17   1   0 1161.78   44.40
 -17   1   0 1190.98   40.60
   1  -2   0  122.39    4.30
  -1  -2   0  131.79    4.50
  -1  -2   0  124.39    4.30
  -1  -2   0  134.19    4.60
   1  -2   0  128.59    3.90
  -1   2   0  130.59    3.80
   1   2   0  128.69    4.30
  -1   2   0  123.19    4.50
   2  -2   0 1791.02   45.00
  -2  -2   0 1905.01   45.40
  -2  -2   0 1929.81   45.10
  -2  -2   0 1859.41   45.20
   2  -2   0 1878.21   44.50
   2  -2   0 1886.11   44.90
  -2   2   0 1935.71   45.00
   2   2   0 1983.70   45.70
  -2   2   0 1914.71   44.10
   2   2   0 1846.12   45.10
  -2   2   0 1811.62   45.30
   3  -2   0  308.27    9.30
  -3  -2   0  314.57   10.00
   3  -2   0  306.37    9.80
  -3  -2   0  289.07    9.60
  -3  -2   0  303.07    9.50
   3  -2   0  309.67    9.40
   3   2   0  331.67   10.40
  -3   2   0  307.97    9.90
  -3   2   0  311.47    8.80
  -3   2   0  301.77    9.40
   3   2   0  311.17    9.80
   4  -2   0 2586.74   61.79
  -4  -2   0 2527.55   62.09
  -4  -2   0 2546.45   61.79
   4  -2   0 2693.63   61.79
   4  -2   0 2576.14   62.59
  -4  -2   0 2499.65   62.49
  -4   2   0 2593.14   61.19
   4   2   0 2555.54   62.19
   4   2   0 2634.94   62.99
  -4   2   0 2510.15   62.29
  -4   2   0 2544.55   61.79
   5  -2   0    6.80    2.00
   5  -2   0    2.80    1.70
  -5  -2   0    5.00    2.40
  -5  -2   0    5.00    1.80
  -5  -2   0    6.60    2.30
   5  -2   0    7.40    2.80
  -5   2   0    3.70    2.30
  -5   2   0    4.50    1.90
  -5   2   0    7.40    2.10
   5   2   0    3.70    2.10
   5   2   0    5.60    2.40
  -6  -2   0 2376.26   60.79
  -6  -2   0 2329.47   60.19
   6  -2   0 2540.85   59.89
   6  -2   0 2402.16   61.09
   6  -2   0 2372.26   59.89
  -6  -2   0 2380.26   59.69
  -6   2   0 2379.66   59.89
   6   2   0 2426.96   60.49
  -6   2   0 2469.25   60.79
  -6   2   0 2473.25   59.59
   6   2   0 2489.25   61.59
   7  -2   0  443.16   15.30
  -7  -2   0  448.76   16.00
  -7  -2   0  442.76   15.60
   7  -2   0  439.16   15.00
   7  -2   0  450.15   16.50
  -7  -2   0  458.65   15.10
  -7   2   0  472.05   16.10
   7   2   0  440.26   15.60
   7   2   0  438.16   16.70
  -7   2   0  458.95   15.10
  -7   2   0  459.95   15.50
  -8  -2   0  796.52   24.60
  -8  -2   0  801.42   23.90
   8  -2   0  816.12   24.10
  -8  -2   0  784.12   25.10
   8  -2   0  819.02   25.90
   8  -2   0  795.52   24.30
  -8   2   0  804.42   24.90
   8   2   0  792.32   25.90
  -8   2   0  791.72   22.90
   8   2   0  800.32   24.80
  -8   2   0  765.52   24.10
  -8   2   0  820.42   25.80
   9  -2   0  153.48    8.80
   9  -2   0  165.78    9.60
  -9  -2   0  149.39    9.30
   9  -2   0  152.28   10.50
  -9  -2   0  150.58    9.50
  -9  -2   0  158.58    9.40
  -9  -2   0  155.68    8.70
  -9   2   0  147.39    9.20
  -9   2   0  140.29    9.50
  -9   2   0  158.48    8.10
   9   2   0  162.88    9.70
  -9   2   0  135.59    8.70
   9   2   0  150.98   10.80
 -10  -2   0 1088.49   31.70
 -10  -2   0 1029.10   33.10
  10  -2   0 1119.29   32.70
 -10  -2   0 1115.69   32.60
 -10  -2   0 1031.90   32.40
  10  -2   0 1049.59   34.00
 -10   2   0 1106.69   32.50
  10   2   0 1091.29   34.80
 -10   2   0 1060.59   30.40
 -10   2   0 1069.19   33.10
 -10   2   0 1030.60   31.70
  10   2   0 1113.09   33.20
 -11  -2   0  190.58   11.90
 -11  -2   0  188.98   11.60
  11  -2   0  196.48   13.00
 -11  -2   0  196.08   10.80
 -11  -2   0  194.58   12.00
  11  -2   0  180.88   11.60
  11   2   0  174.68   15.50
 -11   2   0  181.48   11.10
 -11   2   0  171.48   11.20
  11   2   0  167.98   13.10
 -11   2   0  182.78    9.80
 -11   2   0  183.28   11.90
 -12  -2   0 1600.64   47.30
  12  -2   0 1627.54   47.60
 -12  -2   0 1726.03   47.80
  12  -2   0 1683.23   50.09
 -12  -2   0 1609.84   48.40
 -12   2   0 1661.23   47.20
 -12   2   0 1658.13   45.40
 -12   2   0 1720.33   47.80
  12   2   0 1633.44   50.09
  12   2   0 1617.04   48.10
 -13  -2   0   64.39    8.80
  13  -2   0   66.79   10.50
 -13  -2   0   56.49    9.10
  13  -2   0   48.50    7.70
 -13  -2   0   63.69    8.90
 -13   2   0   55.19    8.20
 -13   2   0   81.09    7.70
 -13   2   0   64.69    8.30
  13   2   0   80.09   11.90
 -14  -2   0  510.15   22.20
  14  -2   0  527.85   24.80
 -14  -2   0  534.35   22.80
  14  -2   0  524.75   22.60
 -14   2   0  515.95   22.00
  14   2   0  512.45   25.50
 -14   2   0  538.95   22.60
 -15  -2   0    4.70    6.40
 -15  -2   0    0.30    5.50
  15  -2   0   10.20    7.60
 -15   2   0    8.80    6.20
 -15   2   0    1.60    6.10
  15   2   0    2.70    7.60
 -16  -2   0  737.53   29.40
  16  -2   0  715.53   32.10
 -16  -2   0  733.03   29.60
 -16   2   0  771.42   29.70
  16   2   0  747.83   33.70
 -16   2   0  737.53   29.10
 -17   2   0    6.30    7.40
   0  -3   0    0.70    0.80
   0   3   0    0.00    0.80
  -1  -3   0 1047.60   26.50
   1  -3   0 1121.79   26.10
  -1  -3   0 1129.79   26.80
  -1   3   0 1013.70   26.80
   1   3   0 1077.69   26.40
  -1   3   0 1070.29   25.70
   2  -3   0   27.20    2.70
   2  -3   0   30.20    2.20
   2  -3   0   26.20    2.60
  -2  -3   0   27.50    2.80
  -2  -3   0   22.90    2.50
  -2  -3   0   29.60    2.50
  -2   3   0   27.50    1.70
  -2   3   0   31.00    3.00
   2   3   0   29.40    3.00
   3  -3   0 4515.25  111.09
  -3  -3   0 4849.41  111.19
   3  -3   0 4757.72  110.99
  -3  -3   0 4815.42  111.79
  -3  -3   0 4652.43  111.39
   3  -3   0 4711.23  110.49
   3   3   0 4924.31  112.19
  -3   3   0 4753.12  110.99
  -3   3   0 4629.94  111.59
  -3   3   0 4927.11  109.59
   3   3   0 4620.04  111.29
   4  -3   0   35.90    3.70
   4  -3   0   38.80    3.60
  -4  -3   0   51.69    4.30
   4  -3   0   48.60    3.70
  -4  -3   0   44.60    3.70
  -4  -3   0   41.90    4.00
  -4   3   0   44.80    4.10
   4   3   0   41.30    4.40
   4   3   0   49.00    4.10
  -4   3   0   43.90    3.80
  -4   3   0   43.60    2.90
  -5  -3   0 4045.70   96.79
   5  -3   0 4098.79   95.69
   5  -3   0 4031.50   96.49
  -5  -3   0 3947.51   96.29
  -5  -3   0 3830.72   95.89
   5  -3   0 3985.40   95.69
  -5   3   0 3977.00   96.49
  -5   3   0 4032.00   94.39
  -5   3   0 4036.00   95.79
   5   3   0 4028.10   96.39
   5   3   0 4172.18   97.59
   6  -3   0   59.79    4.60
  -6  -3   0   43.70    5.00
   6  -3   0   60.39    5.60
   6  -3   0   53.19    4.80
  -6  -3   0   63.29    4.90
  -6  -3   0   58.39    5.40
   6   3   0   52.59    4.80
  -6   3   0   48.60    4.10
  -6   3   0   43.60    4.50
  -6   3   0   56.69    5.20
   6   3   0   51.59    5.80
   7  -3   0 1654.73   43.40
  -7  -3   0 1657.43   43.40
  -7  -3   0 1708.23   44.80
   7  -3   0 1670.43   43.30
  -7  -3   0 1672.63   44.10
   7  -3   0 1655.23   44.70
  -7   3   0 1589.14   43.30
   7   3   0 1677.63   44.20
   7   3   0 1645.64   45.30
  -7   3   0 1667.03   44.30
  -7   3   0 1660.03   42.30
  -8  -3   0   32.40    5.20
  -8  -3   0   24.10    4.00
   8  -3   0   33.40    5.70
   8  -3   0   40.90    5.00
  -8  -3   0   33.70    5.50
   8  -3   0   36.60    5.00
  -8   3   0   28.90    4.10
  -8   3   0   34.70    4.00
   8   3   0   35.40    5.40
  -8   3   0   26.20    4.90
  -8   3   0   28.30    4.60
   8   3   0   29.70    5.80
   9  -3   0 2450.25   62.79
   9  -3   0 2522.85   63.29
  -9  -3   0 2445.86   62.69
   9  -3   0 2446.56   64.79
  -9  -3   0 2428.66   63.59
  -9  -3   0 2449.16   64.39
  -9   3   0 2465.95   61.89
  -9   3   0 2499.25   60.99
  -9   3   0 2470.35   63.89
   9   3   0 2303.17   68.19
  -9   3   0 2438.86   63.09
   9   3   0 2387.26   63.69
  10  -3   0    9.40    3.70
 -10  -3   0   11.80    3.60
 -10  -3   0    7.90    4.70
 -10  -3   0    7.00    4.40
  10  -3   0   11.50    4.50
  10  -3   0   17.20    5.80
 -10   3   0   11.10    3.90
 -10   3   0   13.30    3.40
 -10   3   0    8.90    4.50
 -10   3   0   13.20    4.60
  10   3   0    6.30    4.90
  10   3   0   12.40    4.20
  11  -3   0  598.94   21.90
 -11  -3   0  610.04   23.20
 -11  -3   0  620.84   22.20
 -11  -3   0  554.64   21.80
  11  -3   0  592.44   21.40
 -11  -3   0  573.14   21.10
  11  -3   0  578.24   23.30
 -11   3   0  587.14   22.60
 -11   3   0  571.94   19.30
 -11   3   0  602.74   22.00
  11   3   0  608.54   22.60
 -11   3   0  596.04   20.80
  11   3   0  594.14   24.60
 -12  -3   0   78.09    9.20
 -12  -3   0   85.69   11.70
  12  -3   0  108.89   12.90
 -12  -3   0  123.39   10.80
  12  -3   0  133.69   10.50
 -12   3   0  118.19    9.50
  12   3   0  109.49   12.00
 -12   3   0  106.59    8.10
 -12   3   0  122.59   11.20
 -13  -3   0 1075.79   36.70
 -13  -3   0 1101.69   35.90
  13  -3   0 1078.79   35.50
  13  -3   0 1096.79   37.60
 -13  -3   0 1113.59   35.70
 -13   3   0 1073.49   32.30
  13   3   0 1079.19   38.50
 -13   3   0 1101.49   35.60
 -13   3   0 1119.29   34.30
  14  -3   0    2.70    8.30
 -14  -3   0   -5.10    4.30
 -14  -3   0    6.20    5.90
  14  -3   0   15.30    7.20
 -14   3   0   -0.40    4.90
 -14   3   0    1.10    4.00
  14   3   0    0.20    6.40
 -14   3   0    4.00    5.60
 -15  -3   0  431.96   21.30
  15  -3   0  418.56   20.80
 -15  -3   0  406.56   20.90
  15  -3   0  417.96   23.00
  15   3   0  427.66   24.60
 -15   3   0  397.66   19.30
 -15   3   0  443.66   21.30
 -16  -3   0    2.80    6.00
  16  -3   0   -2.90    7.30
 -16  -3   0  -10.50    6.60
 -16   3   0    5.60    6.20
  16   3   0    0.70    9.30
 -16   3   0   -1.70    7.10
   0  -4   0 5552.44  128.09
   0   4   0 5600.64  128.69
   0   4   0 5413.36  127.49
   1  -4   0    9.70    1.70
  -1  -4   0    7.60    1.80
  -1  -4   0    5.10    1.50
   1   4   0    6.00    1.50
  -1   4   0    4.80    1.80
  -1   4   0    7.20    1.20
   2  -4   0 6010.80  143.29
   2  -4   0 6103.39  142.29
  -2  -4   0 6241.28  143.29
  -2  -4   0 6113.69  143.39
  -2   4   0 6315.67  141.39
  -2   4   0 5901.21  143.59
   2   4   0 6357.46  144.19
   3  -4   0    2.00    1.70
   3  -4   0    1.20    1.80
  -3  -4   0   -0.60    1.40
   3  -4   0    1.20    1.30
  -3  -4   0    1.80    2.00
  -3  -4   0   -0.30    1.70
   3   4   0    1.20    2.20
  -3   4   0    1.70    2.20
  -3   4   0   -0.50    0.90
   4  -4   0 6099.29  142.89
   4  -4   0 6121.69  143.29
  -4  -4   0 6189.58  144.29
  -4   4   0 6217.38  141.19
   4   4   0 6194.18  144.89
  -4   4   0 6069.59  144.29
  -4   4   0 6061.69  143.19
   4   4   0 5971.90  143.69
  -5  -4   0  437.76   14.80
   5  -4   0  405.56   13.50
   5  -4   0  412.56   14.10
   5  -4   0  421.66   13.80
  -5  -4   0  408.76   13.80
  -5  -4   0  412.46   14.20
   5   4   0  423.46   14.30
  -5   4   0  397.96   14.40
   5   4   0  418.06   15.20
  -5   4   0  423.46   13.80
  -5   4   0  418.96   11.80
   6  -4   0 2691.13   67.99
  -6  -4   0 2696.53   67.49
   6  -4   0 2710.03   66.69
  -6  -4   0 2667.03   67.79
   6  -4   0 2641.64   67.19
  -6  -4   0 2709.33   66.99
   6   4   0 2665.53   67.49
  -6   4   0 2683.03   67.59
  -6   4   0 2724.73   64.39
  -6   4   0 2751.82   66.89
   6   4   0 2740.53   68.89
  -7  -4   0   69.39    7.00
   7  -4   0   62.09    5.90
  -7  -4   0   56.49    5.40
   7  -4   0   74.29    6.60
   7  -4   0   66.89    5.60
  -7  -4   0   63.29    6.60
   7   4   0   61.59    6.20
  -7   4   0   65.09    6.10
  -7   4   0   60.69    4.50
   7   4   0   65.89    7.20
  -7   4   0   61.29    6.30
   8  -4   0 2217.48   58.49
   8  -4   0 2295.67   57.69
  -8  -4   0 2168.88   58.19
  -8  -4   0 2245.18   57.69
   8  -4   0 2299.97   57.49
  -8  -4   0 2258.87   58.89
  -8   4   0 2087.19   57.29
  -8   4   0 2241.18   55.09
   8   4   0 2240.78   58.59
   8   4   0 2250.37   60.09
  -8   4   0 2291.57   55.09
  -8   4   0 2175.38   58.19
   9  -4   0   16.30    4.20
   9  -4   0   19.70    4.50
  -9  -4   0   16.50    5.00
   9  -4   0   21.20    5.50
  -9  -4   0   14.70    4.50
  -9   4   0   18.70    3.40
   9   4   0   15.20    5.40
   9   4   0    9.00    5.20
  -9   4   0   22.10    5.10
  -9   4   0   10.90    3.20
 -10  -4   0 1932.71   54.29
  10  -4   0 2013.30   54.49
 -10  -4   0 1930.41   53.59
 -10  -4   0 1885.31   52.49
  10  -4   0 1970.30   52.79
  10  -4   0 1990.80   53.09
 -10   4   0 1976.90   50.49
  10   4   0 1945.21   55.79
 -10   4   0 1954.60   53.19
 -10   4   0 1900.21   53.59
 -10   4   0 1986.50   49.99
  10   4   0 1987.70   54.19
  11  -4   0    1.10    3.70
  11  -4   0    2.30    4.10
  11  -4   0   -0.50    4.60
 -11  -4   0    2.10    4.60
 -11  -4   0    4.70    4.80
 -11   4   0   -0.20    3.00
  11   4   0    7.50    6.30
 -11   4   0    3.50    4.50
 -11   4   0    0.30    2.80
 -12  -4   0 1363.46   42.10
  12  -4   0 1396.66   43.20
 -12  -4   0 1407.56   41.90
 -12  -4   0 1359.46   42.90
  12  -4   0 1354.36   41.50
  12   4   0 1423.36   45.50
 -12   4   0 1405.76   39.00
 -12   4   0 1359.96   37.90
 -12   4   0 1393.66   41.80
  13  -4   0   14.80    6.50
 -13  -4   0   13.80    6.40
  13  -4   0    2.60    5.20
 -13  -4   0    5.20    5.30
 -13  -4   0   12.70    5.80
 -13   4   0   11.40    4.00
 -13   4   0   13.60    6.20
  13   4   0   19.50    8.20
 -13   4   0    6.00    4.10
 -14  -4   0  996.50   34.80
  14  -4   0  965.10   35.40
  14  -4   0  982.70   34.30
 -14  -4   0 1013.80   34.50
 -14   4   0  981.80   34.70
 -14   4   0  972.00   30.00
  14   4   0 1076.99   39.10
 -14   4   0 1023.10   31.60
  15  -4   0    1.80    6.10
  15  -4   0    0.10    6.50
 -15  -4   0    6.00    7.20
 -15  -4   0    0.20    5.80
  15   4   0   -1.50    7.70
 -15   4   0    3.40    4.70
 -15   4   0   -1.00    6.10
 -15   4   0   14.90    5.50
 -16  -4   0  573.34   25.90
  16  -4   0  519.75   26.00
 -16  -4   0  512.55   25.60
 -16   4   0  566.24   25.90
 -16   4   0  524.05   22.40
  16   4   0  551.84   28.40
   0  -5   0    0.30    1.40
   0   5   0    2.00    1.80
  -1  -5   0 3909.41   89.79
  -1  -5   0 3664.33   89.79
   1  -5   0 3860.81   89.19
  -1   5   0 3822.72   87.99
  -1   5   0 3700.23   90.29
  -2  -5   0   15.90    3.00
  -2  -5   0   20.30    2.90
   2  -5   0   19.60    2.50
   2  -5   0   20.40    3.10
   2   5   0   19.30    3.30
  -2   5   0   17.10    3.20
  -2   5   0   19.10    1.70
   3  -5   0 3565.64   84.89
  -3  -5   0 3491.75   84.89
  -3  -5   0 3508.45   84.79
   3  -5   0 3541.85   83.69
  -3   5   0 3630.44   81.79
  -3   5   0 3443.86   85.29
   3   5   0 3546.45   85.89
   4  -5   0  267.77    9.50
   4  -5   0  281.87   10.20
  -4  -5   0  263.47   10.60
   4  -5   0  242.98    9.90
  -4  -5   0  234.68    9.80
  -4  -5   0  250.27   10.30
   4   5   0  261.97   11.20
  -4   5   0  258.17    7.40
  -4   5   0  269.67   10.90
  -5  -5   0 1887.01   48.10
   5  -5   0 1916.91   47.90
   5  -5   0 1813.12   47.90
   5  -5   0 1844.52   47.80
  -5  -5   0 1864.01   48.50
  -5  -5   0 1908.61   48.90
   5   5   0 1903.01   49.80
   5   5   0 1812.82   48.20
  -5   5   0 1919.41   44.70
  -5   5   0 1906.11   49.00
   6  -5   0   60.29    6.00
   6  -5   0   52.99    5.30
  -6  -5   0   64.49    6.50
  -6  -5   0   54.99    5.90
  -6  -5   0   62.59    5.60
   6  -5   0   55.79    5.30
   6   5   0   58.09    7.00
  -6   5   0   70.89    5.90
  -6   5   0   50.79    3.40
  -6   5   0   54.29    6.00
   6   5   0   50.19    5.50
   7  -5   0 1993.60   51.39
  -7  -5   0 1945.81   51.49
   7  -5   0 2025.00   51.59
   7  -5   0 1881.01   51.59
  -7  -5   0 2082.49   53.09
  -7  -5   0 1924.91   52.19
  -7   5   0 2047.90   51.69
   7   5   0 1963.70   52.39
  -7   5   0 1960.40   48.00
   7   5   0 1996.40   54.09
  -7   5   0 1935.31   52.19
  -7   5   0 2031.50   48.30
   8  -5   0    9.70    3.70
  -8  -5   0    4.10    2.90
  -8  -5   0    6.90    3.70
   8  -5   0    2.20    3.60
   8  -5   0    7.20    3.50
  -8  -5   0    7.40    4.10
  -8   5   0   -0.80    2.00
   8   5   0    6.10    4.50
  -8   5   0    1.00    5.60
  -8   5   0    2.40    2.10
   8   5   0   -5.20    5.70
  -8   5   0    2.80    3.40
  -9  -5   0 2645.74   69.59
  -9  -5   0 2572.24   67.89
   9  -5   0 2586.74   67.89
  -9  -5   0 2584.64   68.89
   9  -5   0 2701.43   67.99
   9  -5   0 2671.93   68.79
   9   5   0 2719.83   71.49
  -9   5   0 2644.64   64.89
  -9   5   0 2594.84   68.69
  -9   5   0 2745.93   68.39
  -9   5   0 2628.94   64.09
   9   5   0 2586.54   69.09
  10  -5   0   24.60    6.30
 -10  -5   0   28.00    6.10
  10  -5   0   27.80    6.10
 -10  -5   0   20.80    6.10
 -10   5   0   34.90    6.10
 -10   5   0   28.90    4.00
  10   5   0   18.40    7.00
 -10   5   0   24.60    3.80
 -11  -5   0  687.63   26.20
  11  -5   0  755.12   26.50
  11  -5   0  701.93   24.90
  11  -5   0  747.43   25.60
 -11  -5   0  729.13   26.30
 -11   5   0  699.53   25.50
  11   5   0  742.83   28.50
 -11   5   0  722.23   21.60
 -11   5   0  731.13   21.60
 -12  -5   0   16.50    6.10
 -12  -5   0   29.00    7.30
  12  -5   0   29.20    6.60
  12  -5   0   29.40    7.00
  12   5   0   38.40    9.10
 -12   5   0   34.50    5.00
 -12   5   0   34.00    4.70
 -12   5   0   30.80    6.70
 -13  -5   0  806.32   29.10
  13  -5   0  740.93   28.20
 -13  -5   0  804.72   29.50
 -13  -5   0  760.42   29.80
  13  -5   0  795.82   29.40
 -13   5   0  780.12   23.70
 -13   5   0  754.92   28.60
 -13   5   0  798.62   24.20
  13   5   0  806.22   32.90
  14  -5   0   50.69    9.40
  14  -5   0   54.49    8.90
 -14  -5   0   60.59    9.20
 -14  -5   0   44.00    9.10
  14   5   0   63.99   11.90
 -14   5   0   47.40    5.70
 -14   5   0   49.80    6.10
 -14   5   0   50.19    8.70
  15  -5   0  474.15   22.80
 -15  -5   0  447.56   22.60
 -15   5   0  451.25   17.50
   0  -6   0 1713.43   42.10
   0   6   0 1658.83   42.70
  -1  -6   0    8.20    2.60
   1  -6   0    8.00    2.10
  -1   6   0    7.90    3.00
   1   6   0    9.10    2.80
   2  -6   0 1484.15   38.00
   2  -6   0 1489.65   36.70
  -2  -6   0 1496.05   37.60
  -2  -6   0 1439.56   37.80
  -2   6   0 1376.46   38.10
  -3  -6   0   95.39    6.00
   3  -6   0  102.59    5.50
   3  -6   0  103.59    6.50
  -3  -6   0   95.89    6.50
  -3   6   0  113.19    7.10
   3   6   0   97.29    7.00
  -4  -6   0 1505.95   39.30
   4  -6   0 1469.05   39.10
  -4  -6   0 1483.65   39.70
   4   6   0 1523.95   40.90
  -4   6   0 1485.85   40.20
   5  -6   0   14.10    3.20
   5  -6   0    9.60    3.10
  -5  -6   0   11.00    3.50
  -5  -6   0    6.80    3.40
  -5  -6   0   10.90    3.20
   5   6   0   13.10    4.10
  -5   6   0   12.70    3.90
   6  -6   0  889.51   26.70
  -6  -6   0  909.11   26.90
   6  -6   0  900.21   26.50
  -6  -6   0  922.31   27.50
  -6  -6   0  873.81   27.40
   6  -6   0  943.01   26.80
  -6   6   0  936.41   27.80
   6   6   0  910.21   28.90
  -7  -6   0    2.90    3.60
   7  -6   0    3.40    2.90
   7  -6   0    1.20    2.80
  -7  -6   0    3.50    3.20
   7  -6   0    2.30    3.70
  -7  -6   0    0.10    2.70
  -7   6   0    4.50    3.60
  -7   6   0    4.00    3.40
   7   6   0   -2.20    3.00
  -7   6   0    1.00    1.40
   7   6   0    1.50    4.20
   8  -6   0 1662.83   46.00
   8  -6   0 1735.13   46.60
  -8  -6   0 1662.03   46.50
   8  -6   0 1753.12   46.90
  -8  -6   0 1675.43   47.20
  -8  -6   0 1699.83   47.70
  -8   6   0 1650.93   47.00
   8   6   0 1718.63   49.40
   8   6   0 1686.93   47.40
  -8   6   0 1787.92   46.50
  -8   6   0 1773.72   41.50
  -8   6   0 1693.13   41.20
  -9  -6   0   47.40    7.10
   9  -6   0   37.50    5.70
   9  -6   0   43.90    6.10
  -9  -6   0   35.70    6.70
   9  -6   0   39.70    6.30
  -9   6   0   45.70    4.00
   9   6   0   38.90    7.20
  -9   6   0   39.40    6.10
  -9   6   0   38.10    3.40
 -10  -6   0  950.00   31.20
  10  -6   0  912.31   29.80
  10  -6   0  974.70   30.80
  10  -6   0  930.41   29.90
 -10  -6   0  963.40   31.80
 -10   6   0  947.31   24.90
 -10   6   0  902.31   24.50
 -10   6   0  954.00   30.20
 -11  -6   0   11.10    6.20
  11  -6   0    6.90    5.30
 -11  -6   0   14.30    5.90
  11  -6   0   14.40    5.40
 -11   6   0   14.40    5.20
 -11   6   0   17.80    4.20
 -11   6   0   10.90    3.00
  11   6   0   24.40    8.30
  12  -6   0  525.35   22.10
 -12  -6   0  525.95   23.30
  12  -6   0  595.44   23.60
 -12  -6   0  607.94   24.10
 -12   6   0  540.65   22.50
  12   6   0  575.74   26.40
 -12   6   0  557.64   18.70
 -12   6   0  577.74   17.00
  13  -6   0   46.20    8.70
 -13  -6   0   35.00    7.00
 -13  -6   0   38.90    8.20
  13  -6   0   40.10    7.70
 -13   6   0   37.50    4.50
  13   6   0   40.70    9.80
 -13   6   0   46.00    8.70
 -14  -6   0  555.94   24.70
  14  -6   0  520.95   23.10
  14  -6   0  558.04   24.50
 -14  -6   0  507.55   23.70
 -14  -6   0  566.94   36.00
 -14   6   0  538.15   24.00
 -14   6   0  501.65   16.60
 -14   6   0  502.95   18.00
  14   6   0  520.85   27.60
 -15  -6   0    8.90    7.00
 -15  -6   0   -3.20    7.20
  15  -6   0    6.10    7.70
 -15   6   0   -3.10    2.90
 -15   6   0    3.80    7.50
   0  -7   0    2.10    2.40
   0  -7   0    0.90    1.90
   0   7   0    2.30    2.30
  -1  -7   0  842.62   24.10
   1  -7   0  879.51   23.80
  -1  -7   0  852.31   24.40
  -1   7   0  848.12   25.30
   1   7   0  912.01   25.30
  -1   7   0  853.41   24.40
   2  -7   0  102.09    6.80
  -2  -7   0   90.29    6.10
  -2  -7   0   99.69    6.60
   2  -7   0   92.99    5.60
  -2   7   0   92.29    7.20
   3  -7   0 1292.97   35.20
  -3  -7   0 1287.77   35.20
  -3  -7   0 1325.07   35.00
   3  -7   0 1321.07   34.00
  -3   7   0 1247.08   35.60
   3   7   0 1310.77   36.40
   4  -7   0  179.88    9.10
  -4  -7   0  167.48    9.40
   4  -7   0  170.78    8.30
  -4  -7   0  195.38    9.20
  -4   7   0  184.28   10.10
   4   7   0  172.58   10.40
  -5  -7   0 1209.08   34.10
   5  -7   0 1211.58   33.40
  -5  -7   0 1191.78   33.50
   5  -7   0 1191.08   32.80
  -5   7   0 1154.18   34.50
   5   7   0 1217.78   35.50
  -6  -7   0   45.70    6.20
  -6  -7   0   56.89    8.80
   6  -7   0   57.49    6.00
   6  -7   0   56.79    6.00
  -6   7   0   55.39    6.70
   6   7   0   47.70    6.90
  -7  -7   0 1233.38   36.40
  -7  -7   0 1231.58   35.70
   7  -7   0 1211.68   35.50
   7  -7   0 1205.98   34.90
  -7  -7   0 1252.17   36.70
   7  -7   0 1248.58   35.40
  -7   7   0 1264.17   36.80
   7   7   0 1275.27   38.50
  -8  -7   0   10.20    5.00
   8  -7   0    3.00    3.60
   8  -7   0    5.70    3.90
   8   7   0    3.70    5.40
  -9  -7   0 1361.86   40.80
   9  -7   0 1362.66   39.50
   9  -7   0 1407.46   40.00
   9  -7   0 1329.37   39.70
   9   7   0 1385.26   43.30
  10  -7   0   24.40    6.20
 -10  -7   0   21.20    6.30
 -10  -7   0   24.80    6.40
  10  -7   0   23.30    5.90
  10  -7   0   19.10    4.90
 -10   7   0   29.50    6.20
  10   7   0   27.00    8.10
 -11  -7   0  393.86   19.80
  11  -7   0  451.35   19.30
 -11  -7   0  411.16   19.70
  11  -7   0  406.16   18.40
 -11   7   0  413.26   18.40
  11   7   0  407.46   22.00
  12  -7   0   60.99    8.60
 -12  -7   0   64.09    9.60
 -12  -7   0   66.19    9.70
  12  -7   0   46.20    8.20
  12   7   0   62.39   11.40
 -12   7   0   65.09    8.40
 -13  -7   0  632.14   29.70
  13  -7   0  703.03   27.20
  13  -7   0  693.03   26.90
 -13  -7   0  694.03   28.00
 -13   7   0  670.93   27.00
  13   7   0  755.82   32.30
  14  -7   0    1.40    6.30
 -14  -7   0   15.20    7.30
 -14   7   0   17.00    7.60
  14   7   0    9.00    9.80
   0  -8   0 2021.80   50.99
   0  -8   0 2052.19   51.29
   0   8   0 1933.51   52.09
   0   8   0 2042.80   51.89
  -1  -8   0   40.20    4.70
   1  -8   0   34.30    4.30
   1  -8   0   33.00    4.80
  -1  -8   0   26.50    4.40
  -1   8   0   32.20    5.30
  -1   8   0   36.70    4.80
   1   8   0   31.30    4.80
  -2  -8   0 1448.46   39.00
  -2  -8   0 1451.35   38.70
   2  -8   0 1434.66   37.90
   2  -8   0 1484.75   39.40
   2   8   0 1507.55   40.20
  -2   8   0 1360.56   39.60
  -2   8   0 1456.75   38.40
   3  -8   0   12.20    3.30
  -3  -8   0    8.20    3.70
  -3  -8   0    9.20    3.50
   3  -8   0   17.30    4.10
  -3   8   0    8.50    3.80
   4  -8   0 1477.25   40.90
  -4  -8   0 1518.75   41.30
  -4  -8   0 1512.75   40.80
   4  -8   0 1477.35   39.80
  -4   8   0 1495.25   42.00
   4   8   0 1564.84   42.80
   5  -8   0   14.10    4.30
   5  -8   0   24.30    4.30
  -5  -8   0   11.60    4.70
  -5  -8   0   13.80    4.00
   5   8   0    6.60    4.80
  -5   8   0   22.00    5.70
   6  -8   0  477.55   17.60
  -6  -8   0  473.75   19.50
  -6  -8   0  464.25   17.70
   6  -8   0  484.45   17.50
   6   8   0  490.15   20.00
   7  -8   0   -0.30    3.70
   7  -8   0    8.10    4.00
  -7  -8   0    1.70    4.60
   7   8   0    5.70    5.10
   8  -8   0  801.62   25.80
   8  -8   0  740.43   26.00
  -8  -8   0  796.92   27.10
   8   8   0  792.12   28.90
  -9  -8   0   -8.00    4.70
  -9  -8   0   -5.00    4.50
   9  -8   0    2.90    4.60
   9  -8   0   -0.30    4.20
   9   8   0   -9.30    5.30
  10  -8   0  535.85   20.00
 -10  -8   0  441.56   20.50
  10  -8   0  450.25   19.10
 -10  -8   0  450.35   20.80
  10   8   0  483.25   23.10
  11  -8   0   22.00    6.60
  11  -8   0    4.30    6.80
 -11  -8   0   16.40    6.60
 -11  -8   0   17.40    6.70
  11   8   0   10.10    7.40
  12  -8   0  560.94   23.40
 -12  -8   0  627.64   25.80
  12  -8   0  586.54   23.80
 -12  -8   0  515.85   24.50
  12   8   0  614.94   28.20
 -13  -8   0   -1.40    7.00
  13  -8   0   -2.70    6.30
  13   8   0   11.20    9.30
   0  -9   0   -2.70    3.40
   0  -9   0   -1.30    2.80
   0   9   0   -1.50    3.00
  -1  -9   0  592.64   19.50
  -1  -9   0  586.34   19.70
   1  -9   0  581.04   19.00
   1  -9   0  668.13   20.70
   1  -9   0  612.34   19.50
   1   9   0  581.74   20.20
  -1   9   0  573.04   19.50
  -2  -9   0   45.30    5.80
   2  -9   0   54.69    6.20
   2  -9   0   57.79    5.70
  -2  -9   0   53.89    5.70
  -2   9   0   46.10    5.50
   2   9   0   47.10    6.10
   3  -9   0  999.30   28.60
   3  -9   0 1007.60   29.90
  -3  -9   0  961.30   29.60
  -3  -9   0 1022.00   29.60
  -3   9   0  960.30   28.30
   3   9   0 1028.00   30.90
   4  -9   0   -4.30    3.20
   4  -9   0   -0.30    3.00
  -4  -9   0    3.70    5.70
  -4  -9   0    0.10    3.00
  -5  -9   0  875.11   30.80
   5  -9   0  805.02   25.90
   5  -9   0  808.42   25.70
  -5  -9   0  852.01   27.10
   5   9   0  803.32   28.10
   6  -9   0   68.19    9.10
  -6  -9   0   72.89    8.10
   6  -9   0   70.99    7.40
   6   9   0   64.19    8.70
  -7  -9   0  399.96   17.50
   7  -9   0  385.26   16.20
   7  -9   0  360.56   16.20
   7   9   0  433.36   19.70
   8  -9   0   95.79    9.10
  -8  -9   0   93.59   10.00
   8  -9   0   85.59    8.20
   8   9   0  112.89   11.60
  -9  -9   0  441.06   20.30
   9  -9   0  431.56   18.50
   9   9   0  429.66   21.50
  10  -9   0    2.70    5.20
 -10  -9   0    4.60    6.10
  10   9   0   -1.90    7.10
 -11  -9   0  187.58   17.70
  11  -9   0  232.88   14.40
  11   9   0  230.18   18.10
   0 -10   0  886.51   27.20
   0 -10   0  925.11   28.00
   0  10   0  938.41   28.20
   1 -10   0    5.30    3.90
  -1 -10   0    8.50    4.30
   1 -10   0    1.80    4.10
  -1 -10   0    3.30    3.30
   1  10   0    1.80    4.10
  -1  10   0    8.20    4.00
   2 -10   0  541.25   22.40
   2 -10   0  557.44   20.10
  -2 -10   0  564.24   19.60
  -2 -10   0  588.24   20.30
  -2  10   0  546.85   19.20
   2  10   0  567.64   20.80
   3 -10   0    6.60    4.30
   3 -10   0    4.30    3.90
  -3 -10   0    3.50    4.30
  -3  10   0    6.40    3.60
   3  10   0    4.50    4.40
  -4 -10   0  505.25   19.50
   4 -10   0  524.65   19.10
   4 -10   0  491.55   18.30
   4  10   0  526.45   21.00
  -4  10   0  522.35   17.80
   5 -10   0    3.40    4.20
  -5 -10   0    0.70    4.50
   5 -10   0    5.60    4.40
   6 -10   0  343.37   15.10
  -6 -10   0  304.47   15.90
   6 -10   0  323.87   15.30
   6  10   0  317.97   17.50
   7 -10   0    3.30    4.20
  -7 -10   0   11.60    6.10
   7  10   0   14.10    6.60
   8 -10   0  473.45   19.00
  -8 -10   0  461.75   20.50
   8  10   0  460.85   22.80
   9 -10   0   -2.10    5.20
  -9 -10   0   -4.90    6.20
   9  10   0   -2.00    4.60
   0 -11   0    1.00    4.60
   0 -11   0    5.20    4.50
   0  11   0   -1.90    4.40
   1 -11   0  791.42   24.70
  -1 -11   0  777.92   25.20
   1 -11   0  758.12   25.70
  -1  11   0  726.93   24.50
   1  11   0  752.12   25.60
  -2 -11   0    0.60    4.50
   2 -11   0    1.70    4.20
   2 -11   0    1.30    4.50
  -2  11   0    1.80    4.20
   2  11   0   -3.20    4.80
   3 -11   0  416.36   17.50
  -3 -11   0  468.75   18.60
   3 -11   0  470.45   17.00
   3  11   0  412.36   18.90
   4 -11   0   31.50    5.50
  -4 -11   0   43.40    7.40
   4  11   0   29.80    7.10
  -4  11   0   42.70    5.90
   5 -11   0  680.33   23.50
  -5 -11   0  719.73   25.20
  -5  11   0  688.23   22.20
   5  11   0  632.34   25.60
   6 -11   0   -9.30    4.20
  -6 -11   0   -0.90    5.40
  -6  11   0    3.60    4.50
   7 -11   0  434.36   18.50
  -7 -11   0  498.35   29.00
  -8 -11   0   -2.10    5.60
   8  11   0   -6.30    5.30
   0 -12   0  480.75   19.80
   0 -12   0  423.66   17.70
   1 -12   0   -3.60    5.20
  -1 -12   0    0.00    5.40
  -1 -12   0   -0.10    4.60
   1 -12   0   -3.10    4.40
   1  12   0    1.60    5.80
  -1  12   0   -4.60    4.90
  -2 -12   0  362.46   16.40
   2 -12   0  369.36   15.50
   2 -12   0  301.37   15.70
  -2  12   0  343.97   15.80
  -3 -12   0   12.00    6.10
   3 -12   0   18.30    5.70
   3 -12   0   11.80    6.60
   3  12   0    4.00    7.90
  -3  12   0   11.90    8.60
   4 -12   0  317.77   14.60
  -4 -12   0  300.07   16.50
 -17   0   1  795.52   31.50
 -17   0   1  814.72   31.60
  17   0  -1  755.72   34.50
  16   0  -1    1.60    8.10
 -16   0   1    6.60    6.40
 -16   0   1   -0.10    6.30
 -15   0   1  572.74   24.10
  15   0  -1  563.64   26.50
 -15   0   1  582.54   24.00
  14   0  -1   -1.60    5.40
 -14   0   1    1.80    5.20
 -14   0   1   -4.10    4.10
 -13   0   1  917.91   28.90
  13   0  -1  942.31   31.20
 -13   0   1  964.30   30.90
 -13   0   1  886.71   31.10
 -13   0   1  937.51   30.90
  13   0  -1  882.61   32.80
 -12   0   1    2.00    4.00
  12   0  -1   -2.10    5.00
 -12   0   1    0.00    4.30
 -12   0   1    0.40    4.10
 -12   0   1   -0.30    3.80
  12   0  -1   12.20    4.50
  11   0  -1 1592.04   45.00
 -11   0   1 1643.44   44.90
 -11   0   1 1584.94   45.20
  11   0  -1 1596.64   46.80
 -11   0   1 1594.14   43.20
 -11   0   1 1589.14   44.70
 -10   0   1   -1.70    2.20
 -10   0   1    0.70    3.10
  10   0  -1    0.20    2.80
 -10   0   1    1.30    3.50
  10   0  -1   -3.30    3.70
 -10   0   1   -2.40    3.10
  -9   0   1 1549.05   41.10
  -9   0   1 1508.85   41.60
   9   0  -1 1508.05   42.50
  -9   0   1 1489.95   41.00
   9   0  -1 1576.64   41.50
  -9   0   1 1454.45   39.80
  -8   0   1    1.00    1.90
  -8   0   1    1.10    2.60
   8   0  -1    6.00    4.00
   8   0  -1   -0.10    2.50
  -8   0   1    1.70    2.50
  -8   0   1    0.10    2.30
  -7   0   1 5589.44  135.99
   7   0  -1 5851.61  137.99
  -7   0   1 5857.01  136.69
   7   0  -1 6028.80  137.09
  -7   0   1 5571.94  139.19
  -6   0   1   -0.70    1.70
  -6   0   1    2.00    2.10
  -6   0   1    5.10    2.30
   6   0  -1    1.70    2.20
   6   0  -1    1.90    1.90
  -6   0   1   -2.20    1.20
   5   0  -1 4382.66  103.69
  -5   0   1 4349.67  103.29
  -5   0   1 4392.06  102.89
   5   0  -1 4449.85  103.09
  -5   0   1 4263.47  102.29
  -4   0   1    0.00    1.10
   4   0  -1    2.50    1.30
  -4   0   1    0.70    0.90
   4   0  -1    1.90    1.40
  -4   0   1    1.60    1.20
  -4   0   1    1.10    1.10
  -3   0   1 4673.93  108.09
  -2   0   1    1.40    0.60
   2   0  -1    0.10    0.50
  -2   0   1    0.70    0.50
  -2   0   1   -0.40    0.60
   2   0  -1    0.30    0.40
   2   0  -1   -0.70    0.50
   2   0   1   -0.20    0.70
   2   0   1    1.00    1.10
  -2   0  -1    0.70    0.80
   2   0   1    1.20    0.90
  -2   0  -1    0.70    1.10
  -2   0  -1    1.00    0.80
  -4   0  -1   -0.30    1.30
  -4   0  -1   -0.20    1.50
   4   0   1    2.70    1.80
  -4   0  -1    1.10    1.70
   4   0   1    1.20    1.60
  -5   0  -1 9795.92  230.68
   5   0   1 9999.00  231.08
  -6   0  -1   -1.00    2.50
   6   0   1    2.20    2.20
  -6   0  -1   -2.00    1.80
   6   0   1   -0.40    2.70
  -6   0  -1    2.40    2.30
  -7   0  -1 1397.56   38.80
   7   0   1 1382.46   39.20
   7   0   1 1457.45   38.50
  -7   0  -1 1380.56   37.90
  -7   0  -1 1411.76   38.00
  -8   0  -1   -1.40    2.50
   8   0   1    3.50    3.80
  -8   0  -1   -0.70    2.80
   8   0   1    2.20    2.70
  -8   0  -1    1.40    2.90
   9   0   1 2896.51   72.39
  -9   0  -1 2723.33   70.49
  -9   0  -1 2715.33   71.49
  -9   0  -1 2854.91   71.79
   9   0   1 2825.62   73.79
  -9   0  -1 2823.42   72.89
 -10   0  -1    0.20    3.00
  10   0   1    4.20    5.10
  10   0   1    0.20    3.60
 -10   0  -1    1.60    4.40
 -10   0  -1    1.20    3.90
 -10   0  -1    2.80    3.60
 -11   0  -1 2191.88   58.89
  11   0   1 2072.79   60.69
 -11   0  -1 2201.28   58.89
  11   0   1 2248.08   59.69
 -11   0  -1 2096.79   57.19
 -11   0  -1 2169.58   60.09
  12   0   1    2.90    4.50
  12   0   1   -4.80    5.60
 -12   0  -1    6.30    4.70
 -12   0  -1    4.50    3.80
 -12   0  -1   -0.60    4.60
 -12   0  -1    8.40    5.70
  13   0   1  305.87   16.90
 -13   0  -1  312.57   17.30
 -13   0  -1  324.97   17.10
  13   0   1  346.17   19.60
 -14   0  -1   -2.00    5.00
  14   0   1   -1.30    6.10
 -15   0  -1 1222.98   40.10
  15   0   1 1157.98   43.10
 -15   0  -1 1189.28   40.10
  16   0   1   -5.80    8.80
 -16   0  -1   -2.50    6.50
 -16   0  -1   -1.70    6.70
  17  -1  -1  -11.10    8.00
 -17  -1   1   -7.20    6.20
 -17  -1   1   12.90    6.80
  17   1  -1    8.40    8.90
 -17   1   1    9.20    6.30
 -17   1   1    8.30    6.80
  16  -1  -1  730.33   32.10
 -16  -1   1  768.12   29.20
  16   1  -1  721.33   32.40
 -16   1   1  742.43   29.00
  15  -1  -1   -4.90    4.70
 -15  -1   1   -4.90    4.90
 -15  -1   1   -5.00    5.20
  15  -1  -1    5.70    7.20
 -15   1   1   -4.10    5.50
 -15   1   1    0.80    5.10
  15   1  -1    1.30    7.20
  14  -1  -1 1087.19   36.80
 -14  -1   1 1152.08   36.90
 -14  -1   1 1123.49   36.80
  14  -1  -1 1136.59   39.50
 -14   1   1 1156.38   36.70
 -14   1   1 1140.69   36.80
 -14   1   1 1182.68   37.00
  14   1  -1 1139.29   39.80
 -13  -1   1  157.08   11.70
 -13  -1   1  184.78   13.00
  13  -1  -1  157.48   11.50
  13  -1  -1  165.18   13.40
 -13  -1   1  171.58   12.10
  13   1  -1  175.58   11.90
 -13   1   1  155.98   11.50
 -13   1   1  182.48   10.40
  13   1  -1  179.78   14.50
 -13   1   1  163.18   12.30
 -12  -1   1 1882.01   53.89
 -12  -1   1 1946.71   52.69
 -12  -1   1 1955.70   54.09
 -12  -1   1 2033.60   58.29
  12  -1  -1 1982.80   56.49
  12  -1  -1 1969.30   54.19
 -12   1   1 2010.20   52.19
 -12   1   1 1915.21   54.49
 -12   1   1 2005.50   53.89
  12   1  -1 1950.30   54.59
 -12   1   1 1977.30   54.09
  12   1  -1 1979.70   56.69
 -11  -1   1   21.60    5.30
 -11  -1   1   17.40    4.30
 -11  -1   1   18.40    4.80
  11  -1  -1   21.30    4.70
 -11  -1   1   13.00    4.30
  11  -1  -1   24.10    5.80
 -11   1   1   22.50    5.50
  11   1  -1   19.90    5.70
 -11   1   1   22.90    4.90
 -11   1   1   18.30    3.90
 -11   1   1   19.10    5.00
  11   1  -1   18.70    4.70
 -10  -1   1 2622.54   67.99
 -10  -1   1 2700.13   67.89
 -10  -1   1 2652.53   66.79
  10  -1  -1 2686.43   67.99
 -10  -1   1 2702.23   68.79
  10  -1  -1 2560.54   69.29
  10   1  -1 2684.33   68.29
 -10   1   1 2653.53   66.09
 -10   1   1 2612.04   68.19
 -10   1   1 2642.94   67.49
  10   1  -1 2529.75   69.49
  -9  -1   1    6.70    3.40
   9  -1  -1    7.50    3.60
  -9  -1   1    9.00    3.00
   9  -1  -1    9.30    3.90
  -9  -1   1    7.40    3.50
  -9  -1   1    7.20    3.20
  -9   1   1    9.20    3.60
   9   1  -1   10.60    3.30
  -9   1   1    4.20    2.80
  -9   1   1    3.30    2.40
  -9   1   1    6.00    3.20
   9   1  -1    6.90    4.00
  -8  -1   1 2497.45   63.19
  -8  -1   1 2568.94   62.99
   8  -1  -1 2574.14   63.09
  -8  -1   1 2526.75   63.69
   8  -1  -1 2453.65   63.99
  -8  -1   1 2405.06   62.09
   8   1  -1 2526.25   64.49
   8   1  -1 2565.74   63.39
  -8   1   1 2455.75   61.49
  -8   1   1 2493.75   63.29
  -8   1   1 2496.85   62.79
  -8   1   1 2476.15   62.49
  -7  -1   1    7.20    2.80
  -7  -1   1    0.50    1.80
  -7  -1   1    3.90    2.80
   7  -1  -1    7.70    2.60
   7  -1  -1    5.10    3.00
  -7   1   1    5.40    2.40
  -7   1   1    7.80    2.60
  -7   1   1    4.20    2.00
   7   1  -1    4.60    3.20
   7   1  -1    5.50    2.60
  -7   1   1    8.00    2.80
  -6  -1   1 4244.98  104.49
   6  -1  -1 4453.45  105.79
   6  -1  -1 4351.26  104.59
  -6  -1   1 4471.95  105.39
   6  -1  -1 4446.96  104.89
  -6  -1   1 4401.56  105.69
  -6   1   1 4412.36  103.89
  -6   1   1 4462.75  104.69
  -6   1   1 4330.57  105.19
   6   1  -1 4439.96  106.19
  -6   1   1 4441.76  104.89
   6   1  -1 4591.84  105.49
   5  -1  -1  229.38    8.10
   5  -1  -1  204.78    7.70
  -5  -1   1  224.98    7.90
   5  -1  -1  216.68    8.40
  -5  -1   1  212.38    8.20
  -5  -1   1  214.18    8.50
  -5   1   1  220.08    8.00
  -5   1   1  217.58    7.70
   5   1  -1  207.68    8.70
  -5   1   1  217.78    8.20
   5   1  -1  219.48    8.20
  -5   1   1  215.18    7.30
   4  -1  -1 4220.38  102.19
  -4  -1   1 4521.05  102.69
  -4  -1   1 4401.86  103.19
  -4  -1   1 4343.27  102.89
   4  -1  -1 4458.35  102.99
   4   1  -1 4396.26  103.39
   4   1  -1 4287.77  102.79
   4   1  -1 4471.15  102.79
  -4   1   1 4348.77  101.79
  -4   1   1 4408.16  102.69
   3  -1  -1  379.56   10.50
  -3  -1   1  378.06   11.10
   3  -1  -1  386.86   10.40
   3  -1  -1  398.36   10.90
  -3  -1   1  384.36   11.00
  -3   1   1  376.96   10.60
  -3   1   1  394.26   10.20
   3   1  -1  382.56   11.00
  -3   1   1  381.96   10.50
  -3   1   1  394.56   10.00
  -1  -1   1   12.20    1.10
   1   1  -1   11.90    1.10
   1  -1   1    6.80    1.20
  -1  -1  -1    5.10    1.10
   1  -1   1    7.20    1.10
  -1  -1  -1    5.60    1.00
   1  -1   1    6.40    1.20
  -1   1  -1    7.90    1.20
  -1   1  -1    5.90    1.00
   1   1   1    4.60    0.90
   1   1   1    7.80    1.20
  -1   1  -1    7.10    1.30
   2  -1   1 3033.20   71.49
   2  -1   1 2991.70   70.89
  -2  -1  -1 3047.09   70.79
  -2  -1  -1 2953.00   71.09
   2   1   1 3022.80   71.19
   2   1   1 3013.80   70.89
  -2   1  -1 3077.29   70.89
  -2   1  -1 2964.90   71.49
  -3  -1  -1  561.84   15.90
  -3  -1  -1  560.44   16.30
   3  -1   1  595.44   15.90
   3  -1   1  567.54   16.00
  -3   1  -1  564.24   15.90
   3   1   1  549.15   15.90
  -3   1  -1  588.14   16.70
  -3   1  -1  607.04   16.10
   3   1   1  589.94   16.60
   4  -1   1 2448.66   59.09
   4  -1   1 2473.65   60.09
  -4  -1  -1 2458.65   59.19
  -4  -1  -1 2415.56   59.69
   4  -1   1 2451.75   58.89
   4   1   1 2411.16   59.19
  -4   1  -1 2424.76   58.99
  -4   1  -1 2474.05   59.89
   4   1   1 2367.16   59.69
  -4   1  -1 2368.76   58.99
   5  -1   1  366.36   12.90
   5  -1   1  316.97   11.60
  -5  -1  -1  299.07   11.20
  -5  -1  -1  333.37   11.70
  -5  -1  -1  318.87   12.20
   5  -1   1  358.36   11.70
  -5   1  -1  336.07   11.60
  -5   1  -1  359.36   12.70
   5   1   1  341.27   12.00
  -5   1  -1  329.37   11.70
   5   1   1  340.07   12.70
   6  -1   1 2798.72   71.89
  -6  -1  -1 2985.30   71.79
  -6  -1  -1 2736.93   70.49
  -6  -1  -1 2906.61   70.69
   6  -1   1 2946.21   71.09
   6  -1   1 2990.70   70.69
  -6   1  -1 2867.51   70.59
   6   1   1 2821.72   71.79
  -6   1  -1 2968.00   70.89
  -6   1  -1 2684.03   73.39
   7  -1   1  480.75   19.90
   7  -1   1  500.05   17.00
   7  -1   1  491.45   16.50
  -7  -1  -1  509.65   17.20
  -7  -1  -1  500.65   16.80
  -7  -1  -1  512.85   17.70
  -7   1  -1  495.15   17.70
  -7   1  -1  483.65   17.00
   7   1   1  519.55   17.50
  -7   1  -1  475.45   16.70
   7   1   1  521.85   18.40
  -8  -1  -1 1532.75   40.50
   8  -1   1 1458.95   42.50
  -8  -1  -1 1534.05   41.20
   8  -1   1 1531.75   41.60
  -8  -1  -1 1518.25   42.20
  -8  -1  -1 1478.65   41.10
  -8   1  -1 1519.05   42.20
  -8   1  -1 1525.35   41.20
   8   1   1 1406.86   44.00
  -8   1  -1 1499.05   41.10
   8   1   1 1599.24   42.00
  -9  -1  -1  549.74   19.30
   9  -1   1  551.14   19.60
  -9  -1  -1  497.45   18.10
  -9  -1  -1  557.44   20.30
   9  -1   1  544.85   21.00
  -9  -1  -1  535.85   19.20
  -9   1  -1  515.65   19.00
  -9   1  -1  520.95   19.80
   9   1   1  543.85   19.80
  -9   1  -1  527.75   19.20
   9   1   1  515.05   20.60
 -10  -1  -1 2286.07   61.19
 -10  -1  -1 2340.27   60.79
  10  -1   1 2292.17   63.39
  10  -1   1 2344.87   61.79
 -10  -1  -1 2320.07   61.29
 -10  -1  -1 2364.36   62.79
 -10   1  -1 2353.96   61.49
  10   1   1 2243.28   63.29
 -10   1  -1 2244.38   59.59
  10   1   1 2347.47   61.99
 -10   1  -1 2289.07   61.29
 -10   1  -1 2324.17   62.59
 -11  -1  -1  608.04   22.90
 -11  -1  -1  661.33   24.50
 -11  -1  -1  645.14   23.20
  11  -1   1  632.14   23.30
 -11  -1  -1  598.64   21.70
  11  -1   1  654.63   25.30
 -11   1  -1  629.84   23.00
 -11   1  -1  643.94   23.30
  11   1   1  626.94   25.30
 -11   1  -1  637.54   24.20
  11   1   1  612.64   28.10
 -11   1  -1  608.14   23.80
  12  -1   1 1503.45   46.30
 -12  -1  -1 1522.25   43.80
 -12  -1  -1 1413.56   44.30
 -12  -1  -1 1508.95   43.80
  12  -1   1 1462.95   44.00
 -12   1  -1 1477.05   41.80
  12   1   1 1467.25   46.30
  12   1   1 1395.16   44.00
 -12   1  -1 1512.05   44.00
 -12   1  -1 1384.26   44.20
 -12   1  -1 1447.26   43.40
 -13  -1  -1  218.78   17.10
  13  -1   1  239.58   14.90
 -13  -1  -1  238.38   14.80
 -13  -1  -1  242.98   14.90
 -13   1  -1  209.78   14.30
 -13   1  -1  250.27   15.10
  13   1   1  241.78   17.30
  14  -1   1  569.14   26.50
 -14  -1  -1  549.45   23.70
 -14  -1  -1  597.94   24.50
 -14   1  -1  580.04   24.20
 -14   1  -1  554.94   24.20
  14   1   1  576.34   30.40
 -15  -1  -1   47.60    8.60
 -15  -1  -1   78.39   10.50
  15  -1   1   73.69   12.90
  15   1   1  105.79   14.70
 -15   1  -1   73.79   10.40
 -15   1  -1   56.59    9.70
 -16  -1  -1  491.95   24.30
  16  -1   1  431.56   25.80
 -16  -1  -1  522.95   24.30
 -16   1  -1  499.85   23.90
 -16   1  -1  458.25   23.30
  16   1   1  451.45   27.20
 -17  -2   1  521.65   24.90
  17  -2  -1  512.15   29.50
 -17  -2   1  516.95   24.20
 -17   2   1  501.35   23.10
  17   2  -1  484.75   27.80
 -17   2   1  504.35   24.20
  16  -2  -1    2.80    7.90
 -16  -2   1   -0.10    6.30
 -16  -2   1    0.40    6.40
 -16   2   1    8.70    6.20
  16   2  -1    4.40    8.10
 -16   2   1    1.90    6.30
 -15  -2   1  674.73   26.50
  15  -2  -1  661.83   26.20
 -15  -2   1  653.23   26.10
  15  -2  -1  634.14   28.50
 -15   2   1  663.13   25.50
  15   2  -1  654.73   29.60
 -15   2   1  645.34   25.80
  14  -2  -1   17.10    5.40
 -14  -2   1   -4.20    4.80
  14  -2  -1    1.60    6.30
 -14   2   1    1.90    4.60
 -14   2   1    4.30    5.30
  14   2  -1    3.70    7.00
 -14   2   1   12.30    4.20
 -13  -2   1 1276.77   47.80
  13  -2  -1 1195.38   37.30
 -13  -2   1 1166.68   38.30
 -13  -2   1 1244.78   38.00
 -13   2   1 1205.78   37.40
 -13   2   1 1189.58   36.60
 -13   2   1 1181.58   42.00
  13   2  -1 1152.88   37.80
  13   2  -1 1221.78   40.60
  12  -2  -1   46.10    7.80
 -12  -2   1   48.40    7.10
  12  -2  -1   43.60    6.60
 -12  -2   1   41.40    6.90
 -12  -2   1   37.50    6.90
 -12  -2   1   38.70    5.50
 -12   2   1   56.09    7.00
 -12   2   1   46.90    5.60
  12   2  -1   37.60    8.30
 -12   2   1   48.70    7.00
  12   2  -1   52.49    7.80
 -12   2   1   43.60    7.00
 -11  -2   1 2311.27   62.99
 -11  -2   1 2344.67   61.09
  11  -2  -1 2353.16   63.99
 -11  -2   1 2416.26   62.29
 -11  -2   1 2337.47   62.39
  11  -2  -1 2409.96   62.09
 -11   2   1 2391.36   59.59
 -11   2   1 2254.67   60.89
  11   2  -1 2334.77   62.69
 -11   2   1 2274.27   62.19
  11   2  -1 2390.16   64.79
 -11   2   1 2300.67   61.59
 -10  -2   1    8.50    4.20
 -10  -2   1   10.50    4.00
  10  -2  -1   13.10    4.90
  10  -2  -1   16.90    4.40
 -10  -2   1   16.10    4.90
 -10  -2   1    5.00    3.00
 -10   2   1   12.80    3.70
 -10   2   1   18.10    4.30
  10   2  -1   13.70    4.60
 -10   2   1   14.50    4.50
  10   2  -1   15.50    5.30
 -10   2   1   11.60    3.20
  -9  -2   1 1798.32   49.20
   9  -2  -1 1900.41   49.00
  -9  -2   1 1783.92   48.20
   9  -2  -1 1829.72   48.40
   9  -2  -1 1844.22   50.39
  -9  -2   1 1888.61   49.99
  -9   2   1 1872.91   47.00
   9   2  -1 1894.61   49.70
  -9   2   1 1888.81   49.50
   9   2  -1 1833.22   50.99
  -9   2   1 1841.52   48.80
   8  -2  -1   11.50    3.40
   8  -2  -1    3.20    3.30
  -8  -2   1    4.80    3.40
  -8  -2   1    3.30    2.20
  -8  -2   1   11.10    3.60
   8  -2  -1    7.60    2.50
   8   2  -1    6.50    3.60
  -8   2   1   11.20    3.10
  -8   2   1    8.10    2.80
   8   2  -1    6.90    2.70
  -8   2   1    7.70    2.40
  -8   2   1    6.40    3.10
   7  -2  -1 4518.15  110.19
   7  -2  -1 4479.05  109.99
  -7  -2   1 4641.64  109.79
  -7  -2   1 4525.25  108.99
   7  -2  -1 4581.14  108.99
  -7  -2   1 4560.04  110.19
  -7   2   1 4760.02  108.49
   7   2  -1 4469.35  110.79
   7   2  -1 4677.73  109.89
  -7   2   1 4485.25  108.99
  -7   2   1 4513.85  107.49
  -7   2   1 4568.14  109.49
  -6  -2   1  666.63   20.60
   6  -2  -1  717.63   20.90
  -6  -2   1  665.63   20.30
   6  -2  -1  723.63   19.80
   6  -2  -1  738.63   20.00
  -6  -2   1  667.03   19.90
  -6   2   1  690.43   19.80
   6   2  -1  712.43   20.50
  -6   2   1  695.83   18.70
   6   2  -1  676.73   21.20
  -6   2   1  717.93   19.30
  -6   2   1  680.73   21.60
   5  -2  -1 2765.52   64.69
   5  -2  -1 2738.33   64.79
   5  -2  -1 2641.34   65.59
  -5  -2   1 2671.83   65.89
  -5  -2   1 2612.24   65.39
  -5   2   1 2627.24   64.99
  -5   2   1 2741.03   63.99
   5   2  -1 2730.13   66.39
   5   2  -1 2737.03   65.59
  -5   2   1 2637.54   64.69
  -5   2   1 2750.12   63.69
   4  -2  -1  752.52   19.60
   4  -2  -1  761.72   20.40
  -4  -2   1  721.33   20.10
  -4  -2   1  748.13   20.50
   4  -2  -1  751.62   19.60
  -4  -2   1  753.52   20.80
  -4   2   1  786.92   18.80
  -4   2   1  767.72   18.90
   4   2  -1  766.22   21.10
   4   2  -1  747.03   20.30
   4   2  -1  754.22   20.40
  -4   2   1  761.42   20.10
  -4   2   1  728.03   19.60
  -3  -2   1 1006.10   26.00
   3  -2  -1 1015.20   24.60
  -3  -2   1  963.50   25.40
   3  -2  -1  971.80   24.80
  -3  -2   1  962.00   25.70
   3  -2  -1 1006.40   25.40
  -3   2   1 1005.10   25.20
   3   2  -1 1038.30   25.80
   3   2  -1 1114.89   26.60
  -3   2   1 1017.80   23.80
   3   2  -1 1019.20   25.70
  -3   2   1 1011.70   24.90
  -3   2   1 1032.70   23.80
   2  -2  -1 1155.58   27.10
  -2  -2   1 1175.98   28.50
  -2  -2   1 1154.68   28.80
  -2  -2   1 1130.39   28.60
   2  -2  -1 1140.59   27.80
   2   2  -1 1160.58   28.50
  -2   2   1 1151.88   27.90
   2   2  -1 1226.48   29.10
   0  -2  -1   96.99    3.40
   0  -2   1   98.89    3.70
   0  -2  -1  114.69    3.60
   0   2  -1  102.39    3.70
   0   2   1  110.29    3.70
   1  -2   1 2272.17   56.39
   1  -2   1 2366.16   55.89
  -1  -2  -1 2432.76   55.99
   1  -2   1 2421.46   56.59
  -1   2  -1 2440.06   55.79
  -1   2  -1 2314.17   56.69
   1   2   1 2404.26   55.99
   2  -2   1  191.08    6.80
   2  -2   1  200.08    7.10
  -2  -2  -1  191.68    6.60
  -2  -2  -1  195.78    6.90
   2  -2   1  194.28    6.70
   2   2   1  198.88    6.70
  -2   2  -1  198.18    6.40
  -2   2  -1  196.48    7.40
   2   2   1  191.18    7.00
   3  -2   1 2649.83   63.39
   3  -2   1 2617.44   62.79
   3  -2   1 2662.83   62.69
  -3  -2  -1 2572.84   63.09
  -3  -2  -1 2611.64   62.79
  -3   2  -1 2652.93   62.29
   3   2   1 2596.64   62.79
  -3   2  -1 2560.44   62.79
   3   2   1 2660.23   63.39
  -3   2  -1 2554.24   63.59
  -4  -2  -1    0.10    1.70
   4  -2   1    0.00    1.50
   4  -2   1    2.30    1.60
  -4  -2  -1   -1.00    1.50
   4  -2   1    1.00    2.10
  -4   2  -1    2.10    1.60
   4   2   1    1.70    2.00
  -4   2  -1    1.90    2.20
   4   2   1    2.60    1.90
  -4   2  -1    1.00    1.70
   5  -2   1 6832.62  155.58
  -5  -2  -1 6657.63  155.78
  -5  -2  -1 6588.34  156.38
   5  -2   1 6325.57  155.48
   5  -2   1 6717.83  156.88
   5   2   1 6650.23  156.88
  -5   2  -1 6635.64  155.78
  -5   2  -1 6580.74  156.58
   5   2   1 6515.05  157.88
  -5   2  -1 6783.72  155.38
   6  -2   1   15.60    3.50
   6  -2   1   14.60    3.00
  -6  -2  -1   15.20    5.30
  -6  -2  -1   14.10    3.70
  -6  -2  -1   10.50    2.60
   6   2   1   16.30    4.10
  -6   2  -1   14.10    3.40
   6   2   1   13.90    3.40
  -6   2  -1    7.50    3.10
  -6   2  -1   13.80    3.10
   7  -2   1 1058.39   32.20
   7  -2   1 1118.19   30.90
  -7  -2  -1 1107.09   31.30
   7  -2   1 1087.99   31.10
  -7  -2  -1 1110.59   31.90
  -7  -2  -1 1050.99   30.30
  -7   2  -1 1115.09   32.10
   7   2   1 1130.89   31.70
  -7   2  -1 1177.58   32.50
   7   2   1 1077.69   32.40
  -7   2  -1 1072.99   31.00
  -8  -2  -1  230.88   10.50
  -8  -2  -1  211.98   11.50
  -8  -2  -1  234.38   11.30
   8  -2   1  197.68   11.80
   8  -2   1  231.08   10.60
  -8  -2  -1  236.38   11.10
   8  -2   1  226.58   11.20
  -8   2  -1  234.28   11.00
  -8   2  -1  222.48   11.60
   8   2   1  241.98   11.30
   8   2   1  221.48   12.40
  -8   2  -1  219.98   10.90
   9  -2   1 1858.31   48.80
   9  -2   1 1830.72   49.30
   9  -2   1 1745.23   50.59
  -9  -2  -1 1904.31   50.49
  -9  -2  -1 1770.52   48.20
  -9  -2  -1 1826.52   49.00
  -9  -2  -1 1768.32   48.90
  -9   2  -1 1799.62   49.00
  -9   2  -1 1752.32   48.70
   9   2   1 1735.03   50.69
   9   2   1 1858.11   49.90
  -9   2  -1 1868.71   50.29
 -10  -2  -1    3.50    3.70
  10  -2   1   11.70    4.70
  10  -2   1    7.30    5.30
 -10  -2  -1    1.50    3.90
 -10  -2  -1    1.90    3.20
 -10  -2  -1    6.80    4.60
  10   2   1    7.10    4.00
  10   2   1    0.00    4.50
 -10   2  -1    3.60    3.90
 -10   2  -1   10.30    4.50
 -10   2  -1    4.50    4.10
 -10   2  -1   12.20    3.60
 -11  -2  -1 1046.20   33.20
 -11  -2  -1 1054.99   34.10
 -11  -2  -1 1056.99   33.10
  11  -2   1 1040.60   35.10
  11  -2   1 1045.60   33.30
 -11  -2  -1 1025.80   32.00
 -11   2  -1 1035.80   31.10
  11   2   1 1071.49   34.00
 -11   2  -1 1065.49   34.20
 -11   2  -1 1012.10   32.70
  11   2   1 1068.79   35.90
 -11   2  -1 1046.70   33.10
 -12  -2  -1    8.50    6.60
 -12  -2  -1   15.30    5.80
 -12  -2  -1   29.10   10.60
  12  -2   1   29.60    6.40
  12  -2   1    7.20    6.40
  12   2   1   10.60    6.50
 -12   2  -1   21.00    5.70
 -12   2  -1   13.20    4.30
 -12   2  -1   11.90    5.10
 -13  -2  -1  471.75   21.10
  13  -2   1  515.45   23.80
 -13  -2  -1  456.15   22.00
  13  -2   1  488.05   21.30
 -13  -2  -1  459.55   20.60
 -13   2  -1  479.85   21.10
  13   2   1  488.55   24.20
 -13   2  -1  533.25   21.80
  14  -2   1   50.19    9.80
 -14  -2  -1   44.30    8.30
 -14  -2  -1   45.90    8.20
  14  -2   1   40.10    8.40
  14   2   1   34.90    9.40
 -14   2  -1   40.70    8.00
 -14   2  -1   34.70    7.80
 -15  -2  -1  970.30   34.30
  15  -2   1  913.21   36.50
 -15  -2  -1  930.31   34.50
  15   2   1  946.81   37.60
 -15   2  -1 1012.20   42.20
 -15   2  -1  948.21   34.00
  16  -2   1  -10.30    7.70
 -16  -2  -1   -9.00    5.60
 -16  -2  -1    2.30    6.20
 -16   2  -1   -1.70    6.50
 -16   2  -1   -3.50    6.60
  16   2   1    0.00    8.60
 -17  -3   1    4.10    6.90
 -17  -3   1    2.50    7.10
  17  -3  -1    3.60    8.00
  17   3  -1   -5.40    9.20
 -17   3   1    7.50    7.00
 -16  -3   1  669.03   27.90
  16  -3  -1  675.33   29.60
  16  -3  -1  626.74   28.30
 -16  -3   1  688.83   27.60
  16   3  -1  602.54   30.20
 -16   3   1  668.23   25.20
 -16   3   1  691.73   28.00
  15  -3  -1    8.40    5.40
  15  -3  -1   -0.70    7.10
 -15  -3   1    3.40    5.20
 -15  -3   1    4.90    6.00
 -15   3   1    8.80    4.40
 -15   3   1   12.30    6.40
  15   3  -1    8.20    7.60
 -15   3   1    9.90    5.40
 -14  -3   1  745.63   27.70
  14  -3  -1  756.92   29.70
  14  -3  -1  710.53   27.10
 -14  -3   1  712.03   27.90
  14   3  -1  783.12   31.60
 -14   3   1  779.92   28.20
 -14   3   1  778.82   26.30
 -14   3   1  769.32   26.20
 -13  -3   1    2.10    5.20
 -13  -3   1   11.00    4.70
  13  -3  -1   13.40    6.60
 -13  -3   1   11.50    5.20
  13  -3  -1   11.70    4.80
 -13   3   1    8.70    3.60
 -13   3   1   13.70    4.80
 -13   3   1    8.80    5.20
  13   3  -1    9.30    6.60
  12  -3  -1  929.51   32.30
  12  -3  -1  940.01   30.50
 -12  -3   1  983.00   31.10
 -12  -3   1  927.81   31.20
 -12  -3   1  912.31   31.30
 -12   3   1  940.21   27.60
  12   3  -1  915.11   33.30
 -12   3   1  975.30   30.90
  12   3  -1  955.90   31.60
 -12   3   1 1002.50   29.40
  11  -3  -1  135.69    9.20
 -11  -3   1  145.19   10.50
 -11  -3   1  121.69   10.20
 -11  -3   1  115.39    8.60
  11  -3  -1  145.79   11.40
  11  -3  -1  140.79    9.60
 -11   3   1  139.59    9.90
  11   3  -1  155.38   10.80
 -11   3   1  141.99    9.00
 -11   3   1  151.48   10.10
 -11   3   1  138.79    8.00
  11   3  -1  167.38   12.50
  10  -3  -1  859.51   28.40
  10  -3  -1  862.51   26.60
  10  -3  -1  840.32   26.30
 -10  -3   1  824.32   27.20
 -10  -3   1  880.71   28.80
 -10  -3   1  835.82   27.60
  10   3  -1  853.81   27.40
  10   3  -1  874.01   29.50
 -10   3   1  858.21   25.40
 -10   3   1  833.62   24.20
 -10   3   1  859.41   29.30
 -10   3   1  857.21   26.70
  -9  -3   1   70.69    7.40
   9  -3  -1   71.79    7.80
  -9  -3   1   75.09    7.80
  -9  -3   1   64.99    6.30
   9  -3  -1   55.79    5.60
   9  -3  -1   71.39    6.80
   9   3  -1   76.09   12.70
   9   3  -1   51.49    6.20
  -9   3   1   62.29    5.50
  -9   3   1   67.89    5.50
  -9   3   1   64.29    6.90
  -9   3   1   56.69    6.00
  -8  -3   1 1342.47   38.40
   8  -3  -1 1394.76   36.90
  -8  -3   1 1378.76   37.10
   8  -3  -1 1349.16   36.80
   8  -3  -1 1415.76   38.60
  -8  -3   1 1343.47   37.80
  -8   3   1 1400.86   35.00
  -8   3   1 1379.36   35.50
  -8   3   1 1340.67   37.30
   8   3  -1 1397.76   39.50
  -8   3   1 1382.66   37.00
   8   3  -1 1329.27   37.80
  -7  -3   1   13.40    2.90
   7  -3  -1   17.60    4.10
  -7  -3   1   17.90    3.80
   7  -3  -1   13.50    3.60
  -7  -3   1   16.20    3.90
   7  -3  -1   16.40    3.20
  -7   3   1   15.00    3.20
   7   3  -1   11.80    3.90
  -7   3   1   14.70    2.60
  -7   3   1   11.90    2.30
   7   3  -1   21.20    4.10
  -7   3   1   18.60    3.60
   6  -3  -1 2168.28   51.79
   6  -3  -1 2090.09   51.69
   6  -3  -1 2070.29   52.79
  -6  -3   1 2017.10   52.09
  -6  -3   1 2089.49   53.19
  -6   3   1 2036.20   49.99
  -6   3   1 2130.99   49.99
   6   3  -1 2057.99   52.69
   6   3  -1 2146.99   53.99
  -6   3   1 2068.99   51.69
  -6   3   1 2065.49   52.19
   5  -3  -1   -0.60    1.80
  -5  -3   1    1.70    3.00
   5  -3  -1    0.20    1.50
  -5  -3   1   -0.90    1.90
  -5  -3   1    1.30    1.90
   5  -3  -1    1.40    1.70
   5   3  -1    1.20    2.30
  -5   3   1    1.20    1.20
  -5   3   1    3.60    1.90
  -5   3   1    0.40    1.00
   4  -3  -1 5166.68  119.99
   4  -3  -1 4948.90  120.09
  -4  -3   1 5161.58  121.49
  -4  -3   1 5258.67  121.79
   4  -3  -1 4962.20  120.59
  -4  -3   1 5270.07  121.19
   4   3  -1 5081.79  121.29
  -4   3   1 5263.37  118.39
  -4   3   1 5188.38  118.49
  -4   3   1 5211.68  120.29
   4   3  -1 5082.99  121.09
   4   3  -1 5270.47  122.29
  -4   3   1 5177.78  120.79
  -3  -3   1  315.47   10.20
   3  -3  -1  307.17    9.70
  -3  -3   1  334.07   10.80
   3  -3  -1  326.97    9.10
   3  -3  -1  326.37    9.60
  -3  -3   1  328.17   10.60
  -3   3   1  345.17    9.60
  -3   3   1  340.87   10.20
   3   3  -1  346.37   11.20
   3   3  -1  335.57   10.40
  -2  -3   1 1933.31   46.50
   2  -3  -1 1902.51   45.80
  -2  -3   1 1887.11   46.60
   2  -3  -1 1904.21   45.00
  -2   3   1 1889.61   45.80
   2   3  -1 1933.91   46.50
   2   3  -1 2043.30   47.30
   1  -3  -1   13.20    1.30
  -1  -3   1   13.70    1.70
   1   3  -1   14.50    1.80
   0  -3  -1 5333.67  126.59
   0  -3  -1 5570.04  126.49
   0   3   1 5553.94  126.89
   1  -3   1  253.67    8.30
  -1  -3  -1  249.48    7.60
  -1  -3  -1  243.38    7.70
  -1  -3  -1  253.27    8.00
   1  -3   1  249.68    7.60
  -1   3  -1  253.47    7.40
  -1   3  -1  232.98    8.40
   2  -3   1 4775.42  117.29
   2  -3   1 5079.79  117.49
  -2  -3  -1 5054.59  116.79
  -2  -3  -1 4989.40  116.99
   2  -3   1 5118.89  116.79
  -2  -3  -1 4968.50  117.29
  -2   3  -1 4823.92  117.79
   2   3   1 5217.88  117.69
  -2   3  -1 5064.39  116.19
   2   3   1 4999.00  116.99
  -3  -3  -1    9.40    2.10
   3  -3   1   10.70    2.20
  -3  -3  -1    7.80    1.90
   3  -3   1    9.00    2.20
  -3  -3  -1    6.80    2.10
   3  -3   1    6.40    2.30
  -3   3  -1   10.00    2.30
   3   3   1    8.00    2.40
   3   3   1    7.00    1.90
  -3   3  -1   10.40    1.80
  -3   3  -1   12.90    2.80
  -4  -3  -1 2403.66   57.29
   4  -3   1 2311.27   56.59
  -4  -3  -1 2293.67   56.59
   4  -3   1 2290.27   56.39
  -4  -3  -1 2268.17   56.19
   4  -3   1 2249.68   56.89
  -4   3  -1 2143.69   59.29
  -4   3  -1 2353.96   56.79
   4   3   1 2365.66   57.59
  -4   3  -1 2267.67   55.39
   5  -3   1  207.88    8.50
  -5  -3  -1  181.48    8.70
  -5  -3  -1  178.48    9.40
  -5  -3  -1  174.58    7.90
   5  -3   1  174.08    8.20
  -5   3  -1  186.88    7.60
  -5   3  -1  163.58    8.90
  -5   3  -1  176.08    8.30
   5   3   1  188.38    9.30
   5   3   1  182.18    8.40
   6  -3   1 4143.19  100.59
   6  -3   1 4180.98   99.49
  -6  -3  -1 4089.49  100.39
  -6  -3  -1 4056.59   99.79
  -6  -3  -1 4070.39   99.29
   6  -3   1 4267.37   99.79
   6   3   1 4074.39   99.99
  -6   3  -1 4143.39  100.79
   6   3   1 4236.78  101.39
  -6   3  -1 3982.90   99.59
  -6   3  -1 4114.49   98.49
   7  -3   1   88.39    6.40
  -7  -3  -1  103.79    7.90
   7  -3   1  105.29    7.00
  -7  -3  -1   83.99    6.20
  -7  -3  -1   93.99    6.80
   7  -3   1   97.79    7.70
  -7   3  -1   90.19    6.30
  -7   3  -1  101.89    7.40
   7   3   1   96.89    7.80
  -7   3  -1   79.69    7.20
   7   3   1   90.39    7.10
   8  -3   1 2818.02   74.19
  -8  -3  -1 2861.81   73.09
   8  -3   1 2893.11   72.99
  -8  -3  -1 2744.73   72.09
   8  -3   1 2955.70   72.79
  -8  -3  -1 2888.91   74.29
  -8   3  -1 2832.22   72.89
   8   3   1 2895.61   73.59
  -8   3  -1 2964.80   71.99
   8   3   1 3017.30   75.39
  -8   3  -1 2826.12   73.89
  -9  -3  -1  184.78   11.00
   9  -3   1  179.68   10.80
   9  -3   1  188.48   12.00
  -9  -3  -1  177.98   10.00
   9  -3   1  189.28   10.30
  -9  -3  -1  186.28   11.20
  -9   3  -1  195.18   11.80
   9   3   1  195.18   11.30
  -9   3  -1  197.68   11.50
  -9   3  -1  201.48   10.50
  10  -3   1  708.13   24.80
 -10  -3  -1  735.93   26.20
  10  -3   1  726.23   26.60
  10  -3   1  753.92   25.30
 -10  -3  -1  702.93   24.90
 -10  -3  -1  747.63   24.40
 -10  -3  -1  725.63   24.80
 -10   3  -1  735.23   24.20
  10   3   1  727.43   27.40
  10   3   1  762.62   25.80
 -10   3  -1  752.92   23.20
 -10   3  -1  714.43   25.70
 -10   3  -1  772.82   25.60
 -11  -3  -1   -6.50    3.00
  11  -3   1    5.10    4.60
 -11  -3  -1    3.80    4.80
  11  -3   1   -1.50    5.30
 -11  -3  -1    3.00    4.30
  11  -3   1    2.70    3.60
  11   3   1    8.50    6.30
 -11   3  -1    1.00    3.00
  11   3   1   11.90    5.10
 -11   3  -1    5.40    4.60
 -11   3  -1    6.50    4.40
 -11   3  -1    2.10    7.40
  12  -3   1 1091.69   36.50
 -12  -3  -1 1117.89   37.50
  12  -3   1 1151.28   39.00
 -12  -3  -1 1181.48   36.80
  12   3   1 1168.78   40.00
 -12   3  -1 1161.58   34.10
 -12   3  -1 1197.68   36.00
 -12   3  -1 1198.88   37.20
 -13  -3  -1   66.79    9.00
 -13  -3  -1   86.19   10.00
  13  -3   1   75.19   10.60
 -13  -3  -1   79.09    9.50
  13   3   1   75.49   11.60
 -13   3  -1   72.39    9.00
 -13   3  -1   67.79    9.10
 -13   3  -1   76.59    7.70
 -14  -3  -1  843.72   30.70
  14  -3   1  789.32   31.80
 -14  -3  -1  824.22   30.20
  14  -3   1  779.72   30.00
 -14   3  -1  827.72   30.50
  14   3   1  760.02   32.90
 -14   3  -1  801.12   29.10
  15  -3   1   -4.10    6.90
 -15  -3  -1   -0.60    5.60
 -15  -3  -1    3.60    6.50
 -15   3  -1   -2.30    5.70
  15   3   1   -5.40    7.90
 -15   3  -1    9.10    6.90
 -16  -3  -1  372.66   21.20
 -16  -3  -1  386.06   21.50
 -16   3  -1  395.76   22.20
 -16   3  -1  385.16   20.50
  16   3   1  426.26   26.00
  16  -4  -1    1.40   12.40
 -16  -4   1    4.20    6.20
  16  -4  -1   -6.10    5.80
 -16  -4   1   17.80    8.20
 -16   4   1    8.60    5.00
 -16   4   1    3.50    7.30
  16   4  -1   -0.70    8.20
 -16   4   1   -3.20    4.70
  15  -4  -1  564.74   24.60
 -15  -4   1  581.74   25.20
  15  -4  -1  615.94   26.80
 -15  -4   1  617.04   26.00
 -15   4   1  618.84   25.50
 -15   4   1  604.04   21.50
 -14  -4   1   15.40    6.60
 -14  -4   1   32.10    6.90
  14  -4  -1   30.00    8.10
 -14  -4   1   34.50    9.00
  14  -4  -1   39.70    7.30
 -14   4   1   31.30    7.10
 -14   4   1   21.30    4.60
  14   4  -1   21.80    8.70
 -14   4   1   34.20    5.70
  13  -4  -1  855.91   31.20
 -13  -4   1  916.21   31.20
 -13  -4   1  802.02   30.50
 -13  -4   1  874.21   30.20
  13  -4  -1  841.82   29.50
  13   4  -1  900.71   33.70
 -13   4   1  881.81   30.00
 -13   4   1  868.41   26.60
 -13   4   1  899.21   25.80
 -12  -4   1    0.60    4.80
  12  -4  -1   11.70    4.30
 -12  -4   1    8.40    5.10
  12  -4  -1    5.40    5.30
  12  -4  -1   12.60    5.10
 -12   4   1   12.10    5.60
 -12   4   1   11.30    3.90
 -12   4   1    7.90    3.20
  12   4  -1   10.60    6.90
 -11  -4   1 1034.30   33.60
  11  -4  -1 1103.19   34.60
 -11  -4   1 1061.39   34.10
  11  -4  -1 1071.49   33.20
 -11   4   1 1099.49   33.10
  11   4  -1 1085.69   34.20
  11   4  -1 1039.00   35.90
 -11   4   1 1131.39   30.90
 -11   4   1 1099.59   29.60
 -10  -4   1   10.70    4.60
 -10  -4   1   11.90    4.70
  10  -4  -1    9.60    4.00
  10  -4  -1   15.10    5.20
  10  -4  -1    9.30    3.70
 -10  -4   1    5.30    3.20
  10   4  -1    7.10    4.20
 -10   4   1    3.40    2.60
 -10   4   1    9.20    4.20
 -10   4   1    8.20    3.20
 -10   4   1    5.80    4.10
  10   4  -1   10.20    5.50
  -9  -4   1 1624.34   46.10
  -9  -4   1 1607.24   44.60
   9  -4  -1 1642.54   44.50
   9  -4  -1 1667.43   45.90
  -9  -4   1 1630.64   45.80
   9  -4  -1 1669.53   44.50
  -9   4   1 1738.83   41.80
  -9   4   1 1630.24   44.90
   9   4  -1 1742.53   46.30
  -9   4   1 1685.13   41.80
   9   4  -1 1663.33   47.70
  -9   4   1 1633.24   44.60
  -8  -4   1   94.69    7.90
   8  -4  -1  105.39    6.80
  -8  -4   1  100.89    7.70
   8  -4  -1  101.39    7.00
  -8  -4   1  102.89    7.10
   8  -4  -1  117.39    8.20
   8   4  -1   94.39    7.70
  -8   4   1   99.59    5.20
  -8   4   1  117.99    5.40
   8   4  -1  109.89    9.20
  -8   4   1  101.69    7.10
  -8   4   1   87.99    7.10
   7  -4  -1 2647.94   65.79
  -7  -4   1 2641.84   67.49
   7  -4  -1 2682.83   65.69
  -7  -4   1 2595.24   66.99
   7  -4  -1 2666.83   66.69
  -7  -4   1 2587.64   66.19
   7   4  -1 2662.73   67.09
  -7   4   1 2627.34   62.89
   7   4  -1 2730.83   68.79
  -7   4   1 2737.03   63.09
  -7   4   1 2680.23   65.79
  -7   4   1 2628.34   66.29
   6  -4  -1    2.60    2.00
  -6  -4   1    1.20    2.10
   6  -4  -1    1.70    2.40
  -6  -4   1    3.20    2.90
  -6  -4   1    0.50    2.60
   6  -4  -1    3.70    2.20
  -6   4   1    2.70    1.30
  -6   4   1    3.50    2.50
   6   4  -1    0.90    2.30
  -6   4   1    3.30    1.30
  -6   4   1    4.90    2.30
   6   4  -1    1.50    3.10
   5  -4  -1 3205.48   75.79
   5  -4  -1 3098.69   75.79
   5  -4  -1 3095.59   76.29
  -5  -4   1 3152.88   77.29
  -5  -4   1 3225.18   76.89
  -5  -4   1 3185.28   77.59
   5   4  -1 3152.38   77.09
  -5   4   1 3150.48   76.59
  -5   4   1 3197.18   75.99
   5   4  -1 3212.08   78.39
   4  -4  -1   14.80    2.40
  -4  -4   1   10.50    2.80
   4  -4  -1   13.70    2.10
  -4  -4   1   12.70    3.00
   4  -4  -1    9.50    2.30
   4   4  -1   15.60    2.80
  -4   4   1   12.10    2.60
   4   4  -1   12.10    3.20
   3  -4  -1 2890.31   69.39
  -3  -4   1 2801.52   70.29
   3  -4  -1 2955.40   68.49
  -3  -4   1 2932.11   70.19
   3   4  -1 2958.10   70.09
   3   4  -1 3052.89   71.29
  -3   4   1 2851.11   69.69
   2  -4  -1    9.80    1.90
  -2  -4   1    5.90    1.90
  -2  -4   1    5.90    1.70
   2   4  -1    2.30    1.90
  -2   4   1    7.10    1.90
   2   4  -1    3.20    1.60
   1  -4  -1 8327.47  191.18
   1   4  -1 8261.67  192.88
  -1   4   1 8354.36  191.58
   0  -4  -1   55.59    3.10
   0  -4   1   51.19    3.30
   0  -4  -1   53.19    3.20
   0   4   1   50.99    3.40
   0   4  -1   49.70    3.10
   1  -4   1 3333.67   77.79
  -1  -4  -1 3303.77   76.79
  -1  -4  -1 3166.48   76.89
   1  -4   1 3194.28   76.79
   1   4   1 3386.56   77.59
  -1   4  -1 3101.39   77.89
  -1   4  -1 3300.17   76.29
  -2  -4  -1   14.80    2.40
  -2  -4  -1   15.90    2.60
  -2  -4  -1   12.10    2.20
   2  -4   1   14.80    2.20
   2  -4   1   23.10    3.20
  -2   4  -1   13.70    1.90
  -2   4  -1   12.00    3.20
  -3  -4  -1 1648.04   40.90
  -3  -4  -1 1655.33   41.50
   3  -4   1 1562.54   41.30
  -3  -4  -1 1581.14   41.00
   3  -4   1 1661.73   41.50
   3  -4   1 1637.24   40.80
   3   4   1 1611.14   41.10
  -3   4  -1 1662.23   39.60
   3   4   1 1695.83   42.10
  -3   4  -1 1573.44   42.10
   4  -4   1   67.29    5.10
   4  -4   1   63.19    5.30
  -4  -4  -1   63.59    4.70
  -4  -4  -1   64.19    5.10
  -4  -4  -1   59.99    5.40
   4  -4   1   74.59    5.00
   4   4   1   62.99    5.70
  -4   4  -1   75.49    6.30
   4   4   1   68.79    5.20
  -4   4  -1   71.99    4.10
  -4   4  -1   66.99    5.30
   5  -4   1 3075.59   74.09
  -5  -4  -1 3024.60   74.49
   5  -4   1 3037.40   73.89
  -5  -4  -1 2960.30   73.49
  -5  -4  -1 2986.20   73.99
   5  -4   1 2902.51   74.19
   5   4   1 3135.29   75.49
  -5   4  -1 2979.10   73.89
   5   4   1 3001.40   74.19
  -5   4  -1 2990.10   75.29
  -5   4  -1 2999.10   71.89
   6  -4   1    2.40    2.40
   6  -4   1    4.00    3.10
  -6  -4  -1    5.00    2.60
   6  -4   1    0.70    2.10
  -6  -4  -1    5.80    3.20
  -6  -4  -1    0.80    2.60
   6   4   1    2.20    2.70
   6   4   1    1.40    3.50
  -6   4  -1    1.60    2.70
  -6   4  -1   -0.20    2.80
  -6   4  -1    4.30    2.20
   7  -4   1 1212.08   35.20
   7  -4   1 1259.47   34.80
   7  -4   1 1271.57   34.60
  -7  -4  -1 1224.68   34.30
  -7  -4  -1 1247.98   35.60
  -7  -4  -1 1221.58   34.90
   7   4   1 1227.68   36.50
  -7   4  -1 1225.78   35.90
  -7   4  -1 1215.28   32.60
   7   4   1 1240.88   35.30
  -7   4  -1 1236.98   34.90
  -8  -4  -1  102.69    7.60
   8  -4   1  117.39    9.20
  -8  -4  -1  106.89    8.20
   8  -4   1  126.09    8.40
  -8  -4  -1  105.89    8.30
   8  -4   1   94.59    7.50
  -8   4  -1   98.39    7.50
  -8   4  -1  103.79    9.00
   8   4   1  113.39    8.70
   8   4   1  119.19   10.10
  -8   4  -1  111.59    8.60
   9  -4   1 1969.90   52.69
  -9  -4  -1 1812.82   50.59
  -9  -4  -1 1917.41   51.69
   9  -4   1 1931.41   51.49
  -9  -4  -1 1857.71   52.29
   9  -4   1 1876.81   50.89
  -9   4  -1 1872.71   49.10
  -9   4  -1 1843.52   52.19
  -9   4  -1 1875.11   51.49
   9   4   1 1898.71   52.09
   9   4   1 1904.11   53.89
  10  -4   1   34.50    6.30
 -10  -4  -1   39.90    6.00
  10  -4   1   47.00    6.30
  10  -4   1   37.50    7.00
 -10  -4  -1   35.10    6.70
 -10  -4  -1   32.10    6.20
 -10   4  -1   37.30    5.30
 -10   4  -1   42.50    5.10
 -10   4  -1   30.70    6.20
 -10   4  -1   33.00    6.40
  10   4   1   47.50    8.60
  10   4   1   42.60    6.90
  11  -4   1  960.70   31.60
 -11  -4  -1  923.81   32.20
 -11  -4  -1  926.81   33.80
 -11  -4  -1  989.90   31.70
  11   4   1 1029.60   35.30
 -11   4  -1  978.30   28.80
 -11   4  -1  960.40   31.90
 -11   4  -1  993.20   29.90
 -12  -4  -1    4.40    5.50
 -12  -4  -1    0.80    4.20
 -12  -4  -1   -3.70    4.70
  12  -4   1   -3.80    4.80
  12  -4   1   -2.10    4.70
 -12   4  -1   -1.20    5.10
 -12   4  -1    3.60    3.90
 -12   4  -1    2.10    4.20
  12   4   1    7.70    6.50
 -13  -4  -1  762.02   29.60
  13  -4   1  787.22   28.90
  13  -4   1  809.62   30.30
 -13  -4  -1  787.52   29.00
 -13  -4  -1  796.62   28.80
  13   4   1  724.33   31.50
 -13   4  -1  756.62   29.20
 -13   4  -1  796.82   26.70
 -13   4  -1  770.32   25.30
 -14  -4  -1   47.00    8.90
  14  -4   1   45.30    8.20
 -14  -4  -1   34.80    8.20
  14  -4   1   46.40    9.50
 -14   4  -1   42.80    8.60
  14   4   1   36.20    9.40
 -14   4  -1   40.60    7.00
 -15  -4  -1  764.72   30.30
 -15  -4  -1  729.93   29.90
  15  -4   1  722.83   31.00
 -15   4  -1  711.23   29.90
  15   4   1  723.03   33.80
 -16  -5   1  656.83   27.30
  16  -5  -1  643.64   27.90
 -16   5   1  613.44   20.60
 -16   5   1  614.64   27.70
  16   5  -1  656.83   32.10
 -15  -5   1   -4.30    6.00
  15  -5  -1  -12.90    5.90
 -15  -5   1    3.10    6.70
  15  -5  -1    8.70    6.20
 -15   5   1    4.70    3.70
 -15   5   1   13.40    7.10
  15   5  -1   -9.10    9.00
 -15   5   1    6.30    3.60
 -14  -5   1 1007.70   37.60
 -14  -5   1 1074.79   36.40
  14  -5  -1 1069.59   36.30
  14  -5  -1  989.50   34.40
 -14  -5   1 1072.29   35.90
  14   5  -1 1054.19   39.20
 -14   5   1 1053.59   29.10
 -14   5   1 1036.00   29.20
 -14   5   1 1044.30   35.40
  13  -5  -1    8.90    5.90
 -13  -5   1    5.00    6.00
 -13  -5   1   14.10    6.10
  13  -5  -1    4.00    5.10
 -13   5   1    3.40    2.90
 -13   5   1    7.10    5.30
  13   5  -1   15.10    7.50
 -13   5   1    3.10    3.10
  12  -5  -1  923.51   30.70
 -12  -5   1  920.01   32.50
 -12  -5   1  956.30   32.40
  12  -5  -1 1013.40   39.60
  12  -5  -1  985.10   32.40
 -12   5   1  959.60   31.20
 -12   5   1  959.00   26.20
  12   5  -1  928.61   34.40
 -12   5   1  972.30   26.20
  11  -5  -1    8.00    4.60
 -11  -5   1    3.20    4.20
 -11  -5   1   -1.20    4.60
  11  -5  -1    9.60    4.00
  11  -5  -1    2.80    5.20
 -11   5   1    6.50    2.70
  11   5  -1    5.50    5.40
 -11   5   1    1.30    2.30
 -11   5   1    5.20    4.50
 -10  -5   1 1202.98   37.00
 -10  -5   1 1287.37   38.60
  10  -5  -1 1299.77   36.80
  10  -5  -1 1276.77   37.60
 -10  -5   1 1329.27   38.50
  10  -5  -1 1286.47   36.70
  10   5  -1 1289.27   40.50
 -10   5   1 1308.87   32.50
 -10   5   1 1262.27   32.30
 -10   5   1 1262.27   37.40
  10   5  -1 1231.68   38.20
 -10   5   1 1294.57   37.00
   9  -5  -1   70.79    6.60
   9  -5  -1   76.39    6.90
  -9  -5   1   60.19    7.20
  -9  -5   1   57.59    6.60
   9  -5  -1   63.69    6.90
  -9  -5   1   50.59    6.60
  -9   5   1   60.19    6.70
   9   5  -1   46.60    7.60
   9   5  -1   57.89    6.80
  -9   5   1   69.89    4.20
  -9   5   1   55.39    6.40
  -9   5   1   56.69    4.00
  -8  -5   1 1542.25   42.60
   8  -5  -1 1544.15   40.90
  -8  -5   1 1550.74   41.80
  -8  -5   1 1462.55   42.50
   8  -5  -1 1581.64   41.30
   8  -5  -1 1485.45   41.50
  -8   5   1 1531.35   41.10
  -8   5   1 1604.84   37.10
  -8   5   1 1515.75   41.50
   8   5  -1 1521.75   42.50
  -8   5   1 1511.05   36.80
   8   5  -1 1513.35   44.20
  -7  -5   1   20.80    4.40
   7  -5  -1   21.00    4.20
  -7  -5   1   24.50    4.00
   7  -5  -1   27.90    4.10
  -7  -5   1   25.50    4.90
   7  -5  -1   24.90    4.10
  -7   5   1   19.30    3.80
   7   5  -1   18.20    4.30
  -7   5   1   26.30    4.30
   7   5  -1   14.60    4.50
  -6  -5   1 1541.05   41.10
  -6  -5   1 1612.54   42.30
  -6  -5   1 1543.85   41.80
   6  -5  -1 1559.14   40.40
   6  -5  -1 1511.55   40.60
   6  -5  -1 1594.04   40.40
  -6   5   1 1557.34   41.00
   6   5  -1 1612.74   43.30
  -6   5   1 1528.25   40.10
  -5  -5   1  423.16   15.10
   5  -5  -1  445.96   13.80
   5  -5  -1  429.56   13.90
  -5  -5   1  466.55   15.60
   5  -5  -1  426.26   14.10
  -5  -5   1  433.46   14.70
   5   5  -1  457.45   16.30
  -5   5   1  446.56   14.70
   4  -5  -1 4320.57  100.39
  -4  -5   1 4157.58  102.29
   4  -5  -1 4320.37  101.09
  -4  -5   1 4369.56  102.09
  -4   5   1 4130.59  101.69
   4   5  -1 4330.17  103.59
   3  -5  -1    0.80    1.90
  -3  -5   1    4.10    2.40
   3  -5  -1    1.80    1.40
  -3  -5   1    1.70    1.70
  -3   5   1    1.80    2.20
   3   5  -1    1.80    1.90
   3   5  -1    1.10    2.30
  -2  -5   1 3201.98   73.69
   2  -5  -1 3064.89   72.99
  -2  -5   1 3052.09   73.79
   2  -5  -1 3090.69   71.99
  -2   5   1 2799.02   72.89
   2   5  -1 3115.79   74.49
   2   5  -1 3086.69   73.09
   1  -5  -1  878.41   22.60
  -1  -5   1  875.61   23.50
   1   5  -1  886.81   23.10
  -1   5   1  895.51   23.10
   1   5  -1  885.91   24.30
   0  -5   1 4605.64  106.69
   0  -5  -1 4573.14  106.19
   0  -5  -1 4379.96  106.19
   0   5  -1 4585.74  106.09
   0   5   1 4547.45  106.79
  -1  -5  -1   60.29    4.40
   1  -5   1   64.59    4.10
  -1  -5  -1   62.69    4.10
   1  -5   1   59.29    4.70
  -1   5  -1   67.29    3.70
   1   5   1   60.59    4.50
  -1   5  -1   64.79    5.30
   2  -5   1 4576.74  108.29
  -2  -5  -1 4716.33  107.39
   2  -5   1 4581.54  106.99
  -2  -5  -1 4419.56  107.39
  -2   5  -1 4394.16  108.69
  -2   5  -1 4578.44  105.89
  -3  -5  -1   95.09    5.40
  -3  -5  -1   88.99    6.00
  -3  -5  -1   82.19    5.70
   3  -5   1   83.09    5.20
   3  -5   1   92.79    6.00
   3   5   1   86.29    6.10
  -3   5  -1   83.29    4.20
  -3   5  -1   89.59    6.60
   4  -5   1 1054.99   30.20
   4  -5   1 1108.09   31.10
   4  -5   1 1138.09   30.60
  -4  -5  -1 1078.59   30.10
  -4  -5  -1 1096.49   30.50
  -4  -5  -1 1149.39   30.10
  -4   5  -1 1087.79   31.50
   4   5   1 1070.19   30.10
   4   5   1 1140.49   31.50
  -4   5  -1 1118.49   27.90
  -5  -5  -1   29.80    4.70
  -5  -5  -1   12.40    3.50
   5  -5   1   19.90    3.50
  -5  -5  -1   24.80    3.70
   5  -5   1   16.40    3.90
   5  -5   1   25.20    3.90
  -5   5  -1   22.00    4.70
  -5   5  -1   25.20    2.90
   5   5   1   18.20    4.40
  -5   5  -1   16.40    3.60
   5   5   1   14.90    3.70
  -6  -5  -1  697.53   21.80
   6  -5   1  685.83   22.40
   6  -5   1  705.23   22.20
  -6  -5  -1  722.93   22.90
  -6  -5  -1  714.03   22.40
   6  -5   1  700.13   22.00
   6   5   1  727.23   23.90
  -6   5  -1  706.63   19.50
  -6   5  -1  730.13   22.40
   6   5   1  703.63   22.50
  -6   5  -1  695.33   23.40
   7  -5   1  124.79    8.90
  -7  -5  -1  115.79    8.00
   7  -5   1  122.29    8.10
   7  -5   1  130.49    8.60
  -7  -5  -1  119.59    8.60
  -7  -5  -1  128.39    9.00
   7   5   1  119.09    8.60
  -7   5  -1  125.19    6.40
   7   5   1  132.89   10.10
  -7   5  -1  124.79    8.80
  -7   5  -1  128.59    9.40
   8  -5   1 1642.34   45.10
  -8  -5  -1 1583.54   45.00
   8  -5   1 1666.03   45.30
   8  -5   1 1686.73   45.90
  -8  -5  -1 1668.73   45.70
  -8  -5  -1 1636.84   46.20
  -8   5  -1 1629.74   46.40
  -8   5  -1 1631.04   42.00
   8   5   1 1617.64   47.50
  -8   5  -1 1635.94   45.30
   8   5   1 1689.53   46.20
  -9  -5  -1   19.00    5.50
  -9  -5  -1    8.00    3.70
  -9  -5  -1    8.10    5.00
   9  -5   1   13.50    4.40
   9  -5   1   15.70    4.70
   9  -5   1   15.80    5.00
   9   5   1   13.60    4.80
  -9   5  -1    7.20    4.50
   9   5   1   15.10    6.20
  -9   5  -1    7.90    5.30
  -9   5  -1    8.90    3.10
  10  -5   1  828.32   27.90
 -10  -5  -1  826.22   33.20
 -10  -5  -1  878.31   29.40
  10  -5   1  791.82   27.30
  10  -5   1  840.42   37.40
  10   5   1  825.22   30.60
 -10   5  -1  840.62   24.60
 -10   5  -1  842.92   24.70
  11  -5   1  129.09   11.20
 -11  -5  -1  128.49   11.40
  11  -5   1  140.19   11.50
 -11  -5  -1  141.79   11.80
  11   5   1  146.89   13.70
 -11   5  -1  118.79   11.20
 -11   5  -1  132.89    8.50
 -11   5  -1  141.49    8.40
 -12  -5  -1 1299.07   39.90
 -12  -5  -1 1255.27   40.00
 -12  -5  -1 1190.68   40.50
  12  -5   1 1265.07   40.40
  12  -5   1 1245.18   39.50
 -12   5  -1 1249.18   35.40
 -12   5  -1 1290.27   40.20
 -12   5  -1 1284.47   35.90
  12   5   1 1293.47   43.60
  13  -5   1   -8.00    5.70
  13  -5   1   -1.30    5.30
 -13  -5  -1   19.50    6.80
 -13  -5  -1    1.70    6.10
 -13  -5  -1    2.70    5.90
 -13   5  -1   -0.60    3.50
 -13   5  -1   -0.80    6.70
  13   5   1    4.60    7.40
 -13   5  -1    7.10    6.00
  14  -5   1  803.72   31.70
 -14  -5  -1  935.11   33.30
  14  -5   1  835.62   32.70
 -14  -5  -1  893.21   32.30
 -14   5  -1  863.21   27.80
  14   5   1  887.81   36.60
 -14   5  -1  859.31   32.70
 -14   5  -1  888.81   27.70
 -15  -5  -1    2.10    6.50
 -15  -5  -1    1.60    7.80
  15  -5   1    5.90    6.80
  15   5   1   -5.40    9.30
 -15   5  -1   -2.70    4.60
 -15   5  -1   -1.70    6.80
  15  -6  -1  404.86   22.00
  15  -6  -1  363.26   20.10
 -15  -6   1  422.76   21.50
 -15   6   1  372.66   20.60
  15   6  -1  392.46   27.10
 -14  -6   1    3.00    5.80
  14  -6  -1    4.60    6.20
  14  -6  -1    2.80    5.60
 -14  -6   1   -6.30    6.10
 -14   6   1   -1.70    5.90
  14   6  -1    1.40    8.20
 -13  -6   1 1152.98   41.90
  13  -6  -1 1147.39   36.50
 -13  -6   1 1220.28   38.80
  13  -6  -1 1131.09   37.20
  13   6  -1 1233.08   42.10
 -13   6   1 1017.60   39.70
  12  -6  -1   24.00    6.20
 -12  -6   1   30.50    7.10
 -12  -6   1   37.20    7.60
  12  -6  -1   42.00    6.90
  12   6  -1   42.20    9.70
 -12   6   1   41.50    6.80
  11  -6  -1  780.12   26.70
  11  -6  -1  776.22   25.90
 -11  -6   1  789.32   28.00
  11  -6  -1  741.03   25.80
 -11  -6   1  766.72   27.70
  11   6  -1  746.83   29.50
 -11   6   1  789.82   26.20
 -10  -6   1   80.09   11.80
  10  -6  -1   89.79    8.20
 -10  -6   1   97.99   10.40
  10  -6  -1   86.69    8.90
  10  -6  -1  110.29    8.90
  10   6  -1  101.19   11.50
 -10   6   1  111.39    9.00
  -9  -6   1 1812.52   49.60
   9  -6  -1 1804.32   49.10
  -9  -6   1 1820.52   50.59
  -9  -6   1 1793.32   50.59
   9  -6  -1 1878.01   49.10
   9  -6  -1 1747.33   48.30
  -9   6   1 1843.12   51.49
  -9   6   1 1836.92   48.60
   9   6  -1 1810.82   52.49
   8  -6  -1   20.90    4.80
  -8  -6   1   27.90    5.70
  -8  -6   1   24.10    4.60
  -8  -6   1   22.90    5.30
   8  -6  -1   25.30    4.50
   8  -6  -1   26.00    4.60
   8   6  -1   13.50    5.50
  -8   6   1   22.10    4.80
  -8   6   1   27.70    4.50
   7  -6  -1  941.01   27.30
  -7  -6   1  942.71   28.00
   7  -6  -1  915.51   27.30
  -7  -6   1  939.01   28.70
   7  -6  -1  949.51   27.10
  -7  -6   1  901.11   28.60
   7   6  -1  948.91   30.30
  -7   6   1  986.40   29.80
   6  -6  -1   16.40    3.50
  -6  -6   1   18.10    4.40
   6  -6  -1   16.50    3.70
  -6  -6   1   27.10    4.30
  -6  -6   1   22.00    4.30
   6  -6  -1   21.40    3.70
   6   6  -1   19.60    4.70
  -6   6   1   19.40    4.20
   5  -6  -1 1052.59   28.10
   5  -6  -1 1016.90   27.70
  -5  -6   1 1026.80   29.40
  -5  -6   1 1012.70   28.90
  -5   6   1 1037.60   28.90
   5   6  -1 1012.90   30.50
   4  -6  -1   35.30    4.00
  -4  -6   1   26.30    4.10
   4  -6  -1   32.60    3.40
  -4  -6   1   25.40    3.80
   4   6  -1   39.70    5.20
  -4   6   1   31.40    4.40
   3  -6  -1 1013.50   26.20
  -3  -6   1 1042.70   27.90
  -3  -6   1 1004.00   28.30
   3  -6  -1 1017.80   27.40
   3   6  -1 1032.40   29.10
  -3   6   1  992.20   27.60
  -2  -6   1  181.78    7.90
   2  -6  -1  181.58    6.90
  -2  -6   1  172.58    8.30
   2  -6  -1  184.58    7.80
   2   6  -1  184.98    7.50
   2   6  -1  179.98    8.80
  -2   6   1  171.18    7.90
  -1  -6   1 2245.38   55.39
   1  -6  -1 2273.77   54.49
   1   6  -1 2321.57   54.69
  -1   6   1 2197.38   55.29
  -1   6   1 2225.78   54.89
   0  -6  -1    5.90    1.90
   0  -6  -1    4.50    2.20
   0  -6   1    4.80    2.00
   0   6   1    7.70    2.50
   0   6  -1    4.70    1.90
   1  -6   1 1073.49   29.40
  -1  -6  -1 1055.79   28.40
   1  -6   1 1144.89   30.10
  -1  -6  -1 1080.19   28.30
  -1   6  -1 1039.60   29.80
   1   6   1 1058.99   29.00
  -1   6  -1 1068.99   27.10
  -2  -6  -1  295.67   10.70
  -2  -6  -1  288.57   10.90
   2  -6   1  315.17   11.90
   2  -6   1  310.67   10.60
   2   6   1  305.87   12.90
  -2   6  -1  298.27    9.20
  -2   6  -1  282.17   12.00
   3  -6   1 2372.16   57.89
  -3  -6  -1 2262.17   58.29
  -3  -6  -1 2366.16   58.29
   3  -6   1 2367.96   59.19
  -3   6  -1 2371.86   55.79
  -3   6  -1 2307.87   59.89
   4  -6   1   28.80    4.10
  -4  -6  -1   14.10    3.60
  -4  -6  -1   16.90    3.40
  -4  -6  -1   13.90    3.60
   4  -6   1   15.50    3.40
  -4   6  -1   11.70    2.10
  -4   6  -1   13.70    4.40
   4   6   1   14.70    3.90
  -5  -6  -1 1053.99   29.80
  -5  -6  -1 1057.89   30.30
   5  -6   1 1058.09   30.30
   5  -6   1 1023.30   29.90
  -5  -6  -1 1085.39   30.70
   5  -6   1 1043.90   29.80
  -5   6  -1 1058.99   26.70
   5   6   1 1029.50   31.40
  -5   6  -1 1077.89   32.10
  -6  -6  -1   64.49    6.10
   6  -6   1   69.99    6.70
  -6  -6  -1   57.89    6.80
  -6  -6  -1   77.19    7.40
   6  -6   1   54.69    6.20
   6  -6   1   49.00    5.60
   6   6   1   62.59    7.20
  -6   6  -1   54.19    4.10
   7  -6   1  876.91   27.20
   7  -6   1  842.42   26.80
   7  -6   1  901.61   27.20
  -7  -6  -1  859.41   27.60
  -7  -6  -1  810.32   30.50
  -7  -6  -1  863.51   27.30
  -7   6  -1  892.11   26.90
  -7   6  -1  855.21   28.30
   7   6   1  865.91   29.00
  -7   6  -1  868.11   23.00
   7   6   1  866.11   27.40
  -8  -6  -1    6.20    4.40
  -8  -6  -1    9.80    4.80
   8  -6   1   15.00    4.40
   8  -6   1   17.70    4.60
   8  -6   1   15.70    5.10
  -8  -6  -1   12.10    4.20
   8   6   1    6.90    5.60
  -8   6  -1   21.40    6.10
  -8   6  -1   14.40    3.00
  -8   6  -1   17.00    5.00
   8   6   1   19.60    5.80
  -9  -6  -1  917.11   37.90
   9  -6   1  837.82   27.80
  -9   6  -1  858.01   23.70
  -9   6  -1  906.21   28.60
   9   6   1  829.32   30.50
  -9   6  -1  845.72   24.10
  10  -6   1    2.80    4.80
  10  -6   1    5.40    4.30
  10  -6   1    8.50    5.20
 -10  -6  -1   13.90    6.00
 -10  -6  -1    9.60    5.30
 -10   6  -1   11.20    3.20
  10   6   1    3.80    7.60
 -10   6  -1   12.30    5.50
  11  -6   1  893.01   30.20
  11  -6   1  877.61   29.80
 -11  -6  -1  878.41   30.20
 -11  -6  -1  817.52   30.50
  11   6   1  854.41   32.90
 -11   6  -1  845.12   24.70
 -11   6  -1  817.02   29.60
 -11   6  -1  847.62   24.50
  12  -6   1  123.89   11.50
 -12  -6  -1  125.99   12.20
 -12  -6  -1  117.79   11.60
  12  -6   1  127.29   12.20
 -12   6  -1  132.89   12.50
  12   6   1  116.39   13.60
 -12   6  -1  124.19    8.00
 -12   6  -1  122.19    7.90
  13  -6   1  558.14   24.10
 -13  -6  -1  515.45   24.70
 -13  -6  -1  556.04   24.00
  13  -6   1  553.74   24.40
 -13  -6  -1  583.34   24.60
 -13   6  -1  556.14   18.70
 -13   6  -1  554.44   24.20
 -13   6  -1  566.34   18.60
  13   6   1  560.64   27.50
 -14  -6  -1    7.40    6.70
  14  -6   1   -1.10    7.90
  14  -6   1   -7.40    6.80
 -14   6  -1    7.70    6.90
 -14   6  -1    7.90    4.20
 -14   6  -1    3.10    4.20
  14   6   1    5.20    9.40
 -14  -7   1  495.65   34.60
  14  -7  -1  615.24   25.10
 -14  -7   1  673.33   38.70
  14  -7  -1  547.35   24.00
 -14   7   1  556.84   26.50
  14   7  -1  585.04   29.50
  13  -7  -1   -2.40    4.60
 -13  -7   1    1.00    7.20
  13  -7  -1    1.80    5.60
 -13  -7   1   -4.70    6.00
 -13   7   1   12.90    5.70
  13   7  -1    6.00    7.90
  12  -7  -1  564.94   22.60
 -12  -7   1  546.65   23.60
 -12  -7   1  547.35   23.60
  12  -7  -1  566.54   22.00
 -12   7   1  566.54   21.80
  12   7  -1  549.54   26.20
  11  -7  -1   38.90    7.20
 -11  -7   1   23.40    7.20
  11  -7  -1   42.90    6.60
 -11  -7   1   44.30    8.30
  11  -7  -1   31.70    6.40
  11   7  -1   39.60    9.10
 -11   7   1   29.00    6.10
  10  -7  -1  978.10   30.60
  10  -7  -1 1054.89   31.70
 -10  -7   1 1028.30   33.30
  10  -7  -1  956.50   31.10
 -10  -7   1  955.70   32.50
 -10   7   1 1027.70   30.60
   9  -7  -1   -1.80    3.60
  -9  -7   1   -2.80    4.20
   9  -7  -1   -1.70    3.30
  -9  -7   1   -1.00    4.20
   9  -7  -1   -0.90    4.00
   9   7  -1    7.40    5.50
  -8  -7   1  693.23   24.50
   8  -7  -1  673.43   21.90
  -8  -7   1  669.53   23.50
   8  -7  -1  632.34   21.10
  -8  -7   1  661.93   23.40
   8  -7  -1  637.94   21.40
   8   7  -1  625.64   24.70
   7  -7  -1    2.00    3.10
  -7  -7   1    3.60    2.80
  -7  -7   1    5.80    4.00
   7  -7  -1    6.90    3.30
   7   7  -1    4.10    4.60
  -7   7   1    1.90    3.50
  -6  -7   1 1283.57   36.60
   6  -7  -1 1306.17   35.00
  -6  -7   1 1283.57   38.00
   6  -7  -1 1266.77   34.70
   6   7  -1 1287.47   38.10
  -6   7   1 1259.87   35.50
  -5  -7   1   24.00    4.70
   5  -7  -1   31.80    4.20
   5  -7  -1   27.90    3.90
  -5  -7   1   18.90    3.80
  -5   7   1   28.90    4.70
   5   7  -1   19.30    5.00
  -4  -7   1 1704.33   44.70
  -4  -7   1 1672.73   45.20
   4  -7  -1 1695.53   43.10
   4  -7  -1 1714.43   44.10
   4   7  -1 1716.23   46.50
  -4   7   1 1735.13   44.80
  -3  -7   1   51.79    5.50
   3  -7  -1   55.89    6.90
   3  -7  -1   56.89    5.50
  -3  -7   1   59.59    5.30
   3   7  -1   57.89    6.30
  -3   7   1   55.59    5.50
   2  -7  -1  911.51   26.90
  -2  -7   1 1010.40   27.20
  -2  -7   1  966.00   27.60
   2  -7  -1 1003.70   27.00
  -2   7   1  972.30   27.20
  -2   7   1  966.80   26.10
   2   7  -1  948.71   28.20
  -1  -7   1   18.00    3.70
  -1  -7   1   19.90    3.30
   1  -7  -1   20.10    3.30
  -1   7   1   24.60    3.80
  -1   7   1   20.00    3.50
   0  -7  -1  646.94   19.40
   0  -7   1  667.43   19.80
   0  -7  -1  658.63   19.30
   0   7  -1  689.13   18.40
   0   7  -1  685.53   20.70
   0   7   1  679.03   20.10
   0   7  -1  704.13   21.30
  -1  -7  -1   36.80    4.20
   1  -7   1   41.50    4.30
   1  -7   1   47.40    5.20
  -1  -7  -1   42.50    4.20
  -1   7  -1   45.00    3.50
  -1   7  -1   50.49    5.90
   1   7   1   43.70    4.90
  -2  -7  -1 1218.48   33.00
  -2  -7  -1 1234.48   32.80
   2  -7   1 1193.68   32.50
   2  -7   1 1254.47   34.10
  -2   7  -1 1251.67   30.20
   2   7   1 1246.18   34.00
  -2   7  -1 1173.68   34.60
   3  -7   1   23.00    3.80
   3  -7   1   30.80    4.70
  -3  -7  -1   21.70    3.90
  -3  -7  -1   18.90    4.00
  -3   7  -1   25.00    4.90
  -4  -7  -1 1190.78   33.20
   4  -7   1 1206.98   33.90
  -4  -7  -1 1216.48   33.70
   4  -7   1 1230.58   33.10
  -4   7  -1 1096.09   37.70
   4   7   1 1240.08   35.00
   5  -7   1   49.30    5.40
  -5  -7  -1   48.90    6.10
   5  -7   1   63.89    6.60
  -5  -7  -1   40.60    5.50
  -5  -7  -1   53.09    5.80
   5   7   1   63.69    7.40
  -5   7  -1   61.79    7.40
  -6  -7  -1 1119.29   33.40
   6  -7   1 1139.29   33.40
  -6  -7  -1 1045.70   36.80
   6  -7   1 1152.28   33.20
  -6  -7  -1 1168.58   33.90
   6   7   1 1163.58   35.40
  -6   7  -1 1165.88   28.10
  -6   7  -1 1147.49   35.00
   7  -7   1   38.40    5.90
   7  -7   1   48.90    6.30
  -7  -7  -1   40.30    6.40
   7  -7   1   37.20    5.70
  -7  -7  -1   40.80    6.00
  -7  -7  -1   41.30    6.10
   7   7   1   40.20    7.20
  -7   7  -1   42.00    3.60
   8  -7   1 1132.59   34.30
   8  -7   1 1113.09   34.20
  -8  -7  -1 1113.19   34.70
   8  -7   1 1098.99   34.30
  -8  -7  -1 1175.48   35.60
  -8   7  -1 1150.48   28.70
   8   7   1 1160.58   37.20
  -8   7  -1 1117.69   28.40
   9  -7   1  113.29   10.00
   9  -7   1   84.09   10.40
  -9  -7  -1   84.99    9.30
  -9  -7  -1   89.49   10.00
   9  -7   1   99.39    9.10
   9   7   1  124.59   12.60
  -9   7  -1  105.49    5.40
  -9   7  -1  105.09    5.30
  10  -7   1  690.63   25.60
  10  -7   1  729.03   26.30
 -10  -7  -1  679.63   26.70
 -10  -7  -1  709.03   26.30
 -10   7  -1  734.83   19.70
 -10   7  -1  768.32   26.20
 -10   7  -1  713.83   19.80
  10   7   1  742.53   29.20
 -11  -7  -1   -0.10    5.30
 -11  -7  -1   -6.10    5.10
  11  -7   1   -0.10    5.10
  11  -7   1   -2.30    5.00
 -11   7  -1   -0.90    2.30
  11   7   1    2.20    6.80
 -11   7  -1    1.00    5.40
 -11   7  -1   -1.20    2.90
  12  -7   1  555.94   23.50
 -12  -7  -1  517.15   23.30
  12  -7   1  536.55   23.00
 -12  -7  -1  542.75   24.40
 -12   7  -1  514.05   22.90
 -12   7  -1  542.65   15.90
  12   7   1  552.64   26.70
  13  -7   1   10.10   11.90
 -13  -7  -1    7.80    7.30
  13  -7   1   -1.90    6.40
  13   7   1   -6.50    7.80
 -13   7  -1   -1.90    6.90
 -13  -8   1  426.06   21.80
 -13  -8   1  422.36   22.10
  13  -8  -1  438.66   20.20
  13   8  -1  399.26   23.90
 -12  -8   1   32.30    7.30
  12  -8  -1   23.80    6.30
 -12  -8   1   16.60    7.10
  12  -8  -1   28.10    7.30
  12   8  -1   28.90    9.20
 -11  -8   1  339.87   18.40
  11  -8  -1  332.47   15.90
  11  -8  -1  350.36   16.30
  11   8  -1  299.97   19.20
  10  -8  -1   59.29    7.90
  10  -8  -1   94.39    8.80
 -10  -8   1   92.69    9.80
  10  -8  -1   79.19    8.40
  10   8  -1   88.09   11.20
   9  -8  -1  952.30   29.70
  -9  -8   1 1020.30   32.80
   9  -8  -1  967.70   31.60
   9   8  -1 1029.70   35.00
  -8  -8   1   17.10    5.70
   8  -8  -1   22.60    4.50
   8  -8  -1   17.30    4.60
   8   8  -1   20.00    6.80
  -7  -8   1 1041.00   32.80
   7  -8  -1 1067.79   30.80
   7  -8  -1 1090.69   31.60
   7   8  -1 1071.89   34.80
   6  -8  -1   36.40    5.00
  -6  -8   1   22.30    4.70
  -6  -8   1   22.00    5.30
   6  -8  -1   26.50    4.40
   6   8  -1   24.00    5.80
  -5  -8   1 1537.25   42.20
   5  -8  -1 1541.75   40.80
   5  -8  -1 1555.74   41.20
  -5  -8   1 1566.94   42.90
  -5   8   1 1500.45   41.80
   5   8  -1 1574.84   44.30
   4  -8  -1    4.30    2.60
   4  -8  -1    5.90    3.40
  -4  -8   1    6.80    3.30
  -4  -8   1    3.70    3.70
   4   8  -1    4.00    3.90
  -4   8   1   -0.10    3.60
   3  -8  -1 1527.45   39.50
  -3  -8   1 1589.94   41.30
   3  -8  -1 1577.44   40.90
  -3  -8   1 1531.15   41.60
   3   8  -1 1512.55   42.60
  -3   8   1 1478.25   40.90
  -3   8   1 1529.05   39.50
  -2  -8   1   86.09    7.20
   2  -8  -1   77.99    6.70
  -2  -8   1   64.99    6.10
   2  -8  -1   87.29    5.70
  -2   8   1   73.29    6.60
  -2   8   1   76.69    5.90
   1  -8  -1  915.61   25.10
  -1  -8   1  884.11   25.70
  -1  -8   1  931.81   26.40
   1  -8  -1  900.71   24.90
   1   8  -1  867.91   26.90
  -1   8   1  915.71   25.50
  -1   8   1  842.62   26.00
   0  -8  -1   -2.60    2.40
   0  -8  -1    0.30    2.30
   0  -8   1    0.30    2.20
   0   8  -1    0.20    3.40
   0   8  -1    5.10    3.20
   0   8   1   -0.90    2.80
  -1  -8  -1 1264.17   33.40
   1  -8   1 1282.77   34.90
  -1  -8  -1 1243.78   33.70
   1  -8   1 1261.97   33.60
   1   8   1 1262.07   34.40
  -1   8  -1 1144.59   35.20
  -1   8  -1 1216.08   34.30
  -2  -8  -1  170.68    9.00
  -2  -8  -1  159.78    8.40
   2  -8   1  163.58    9.90
   2  -8   1  166.58    8.50
   2   8   1  172.18    9.70
  -2   8  -1  176.28   10.60
   3  -8   1 2298.87   57.69
  -3  -8  -1 2305.37   58.09
  -3  -8  -1 2332.57   58.39
   3  -8   1 2245.68   59.09
  -3   8  -1 2175.48   59.99
   3   8   1 2301.67   59.59
  -4  -8  -1    9.40    3.30
   4  -8   1    8.60    4.00
   4  -8   1   10.00    3.60
  -4  -8  -1    4.80    3.80
  -4   8  -1   12.40    5.30
   5  -8   1 1668.63   44.70
   5  -8   1 1558.04   43.70
  -5  -8  -1 1630.54   44.00
  -5  -8  -1 1578.74   44.20
   5   8   1 1629.24   46.00
  -6  -8  -1   62.59    6.90
   6  -8   1   49.20    6.20
   6  -8   1   48.60    6.50
  -6  -8  -1   46.40    8.90
   6   8   1   61.19    8.30
  -7  -8  -1 2039.20   54.99
   7  -8   1 1985.30   54.49
   7  -8   1 1965.40   54.79
   7   8   1 2078.09   57.39
   8  -8   1   10.70    5.00
  -8  -8  -1    1.70    5.00
  -8  -8  -1    7.00    5.10
   8  -8   1    2.50    4.40
   8   8   1    7.30    5.60
   9  -8   1  641.84   22.70
  -9  -8  -1  602.54   23.60
  -9  -8  -1  549.45   22.90
   9  -8   1  568.64   22.30
   9   8   1  588.34   25.40
 -10  -8  -1    3.20    5.90
  10  -8   1   -1.00    5.40
 -10  -8  -1   -1.60    5.50
  10  -8   1    0.20    4.90
  10   8   1   10.80    7.10
 -11  -8  -1  399.46   20.40
  11  -8   1  420.06   19.70
  11  -8   1  429.36   19.60
 -11  -8  -1  367.26   20.00
  11   8   1  454.85   23.40
  12  -8   1   -1.90    6.10
 -12  -8  -1   -3.40    6.60
 -12  -8  -1   -5.60    7.10
  12  -8   1   -3.00    6.70
  12   8   1    3.00    8.30
 -12  -9   1  554.64   25.10
  12   9  -1  531.25   27.40
 -11  -9   1   32.30    7.50
  11  -9  -1   27.80    6.10
  11   9  -1   44.60    9.70
  10  -9  -1  780.02   26.00
 -10  -9   1  771.92   28.90
  10   9  -1  809.62   31.70
   9  -9  -1    4.50    4.90
  -9  -9   1    4.70    5.80
   9  -9  -1    4.40    4.30
   9   9  -1   -2.90    6.10
   8  -9  -1  556.74   19.50
  -8  -9   1  531.25   21.90
   8  -9  -1  532.55   20.50
   8   9  -1  555.34   23.60
  -7  -9   1    5.90    5.00
   7  -9  -1   13.10    4.40
   7  -9  -1    2.20    3.90
   7   9  -1    6.60    6.20
   6  -9  -1  900.11   27.40
   6  -9  -1  900.81   27.90
  -6  -9   1  928.71   29.90
   6   9  -1  974.30   31.80
  -5  -9   1    4.30    4.70
   5  -9  -1    6.10    3.30
   5  -9  -1    1.50    3.40
   5   9  -1    2.10    4.60
  -4  -9   1  965.90   35.00
   4  -9  -1  982.60   28.40
  -4  -9   1  953.50   28.90
   4  -9  -1  964.70   27.60
  -4   9   1  969.50   27.00
   4   9  -1  943.61   30.70
   3  -9  -1    0.10    3.00
   3  -9  -1    1.60    2.80
  -3  -9   1    4.90    3.40
  -3  -9   1    6.70    3.90
  -3   9   1    4.50    3.00
   2  -9  -1 1237.48   34.10
   2  -9  -1 1326.47   34.30
   2  -9  -1 1267.47   35.30
  -2  -9   1 1248.78   35.90
  -2   9   1 1269.67   34.30
   2   9  -1 1264.77   36.90
   1  -9  -1   26.40    4.50
  -1  -9   1   20.70    4.70
   1  -9  -1   26.80    4.20
  -1  -9   1   24.70    4.40
   1  -9  -1   27.90    4.80
   1   9  -1   26.60    5.20
  -1   9   1   19.60    4.20
   0  -9   1 1624.94   42.90
   0  -9  -1 1593.04   42.20
   0  -9   1 1605.54   43.20
   0  -9  -1 1621.34   42.40
   0   9   1 1644.44   43.00
   0   9  -1 1559.34   43.60
   1  -9   1    9.10    4.20
  -1  -9  -1   13.00    3.50
  -1  -9  -1    8.60    3.80
   1  -9   1    5.80    3.20
   1   9   1    9.80    4.00
  -1   9  -1    6.80    3.70
   2  -9   1  855.71   25.30
   2  -9   1  839.32   26.70
  -2  -9  -1  833.62   25.20
  -2  -9  -1  849.32   25.60
   2   9   1  836.42   26.30
  -2   9  -1  831.92   25.60
   3  -9   1   55.49    6.70
  -3  -9  -1   54.49    8.00
   3  -9   1   54.99    5.90
  -3  -9  -1   55.79    6.40
   3   9   1   53.59    7.00
   4  -9   1  537.35   19.40
   4  -9   1  536.95   19.80
  -4  -9  -1  535.35   19.70
  -4  -9  -1  531.15   18.90
   4   9   1  551.84   22.10
  -5  -9  -1    9.00    5.00
   5  -9   1   13.00    4.50
   5  -9   1    4.00    4.10
   5   9   1    4.50    5.10
   6  -9   1  798.82   26.80
   6  -9   1  825.42   27.10
  -6  -9  -1  819.12   27.40
   6   9   1  849.72   29.30
   7  -9   1   56.99    8.40
   7  -9   1   59.59    7.20
  -7  -9  -1   50.79    7.50
   7   9   1   59.19    8.70
  -8  -9  -1  610.94   23.80
   8  -9   1  632.14   23.20
   8   9   1  571.94   24.80
   9  -9   1    1.20    5.60
  -9  -9  -1   14.30    6.20
   9   9   1   12.90    7.70
 -10  -9  -1  644.84   25.50
  10  -9   1  618.74   24.30
  10   9   1  621.74   28.10
 -11  -9  -1   30.50    8.40
  10 -10  -1   -3.00    5.10
 -10 -10   1   -3.20    6.10
  10  10  -1    2.00    4.80
  -9 -10   1  549.45   23.80
   9 -10  -1  549.74   20.30
   9  10  -1  560.34   25.60
   8 -10  -1    3.50    4.30
  -8 -10   1    1.00    5.70
   8  10  -1    3.50    7.00
  -7 -10   1  643.84   24.40
   7 -10  -1  644.44   21.70
   7 -10  -1  610.74   22.70
   7  10  -1  636.44   25.90
   6 -10  -1   90.79    8.40
   6 -10  -1   87.49    7.80
  -6 -10   1   73.29    8.80
   6  10  -1   80.09    9.70
  -6  10   1   88.09    7.10
   5 -10  -1  307.27   13.20
  -5 -10   1  293.67   14.90
  -5  10   1  290.87   12.00
   5  10  -1  289.67   15.80
   4 -10  -1    1.60    3.50
  -4 -10   1   -5.50    3.80
   4 -10  -1   -2.60    3.50
  -4  10   1   -3.10    3.10
  -3 -10   1  629.34   22.30
   3 -10  -1  608.64   21.00
   3 -10  -1  648.84   20.20
   3 -10  -1  635.84   20.50
   3  10  -1  633.94   23.20
   2 -10  -1  101.19    8.00
   2 -10  -1   93.59    7.20
  -2 -10   1   72.99    7.70
  -2 -10   1   90.99    8.10
   2 -10  -1   88.99    7.40
  -2  10   1   76.69    7.00
   2  10  -1   83.09    8.50
  -1 -10   1  214.98   11.30
   1 -10  -1  245.48   11.20
   1 -10  -1  219.28   10.60
   1 -10  -1  236.78   11.50
  -1 -10   1  245.08   12.20
   1  10  -1  207.98   11.90
  -1  10   1  227.48   11.10
   0 -10   1   37.10    6.00
   0 -10   1   34.60    6.00
   0 -10  -1   32.90    6.30
   0 -10   1   36.80    5.60
   0  10   1   42.10    5.80
   0  10  -1   37.90    5.80
   1 -10   1  770.22   24.10
   1 -10   1  722.53   23.40
  -1 -10  -1  725.33   23.20
   1 -10   1  738.73   24.90
  -1 -10  -1  716.23   23.30
  -1  10  -1  731.33   24.10
   1  10   1  737.43   24.00
   2 -10   1   -2.60    4.10
  -2 -10  -1    2.50    3.90
  -2 -10  -1   -0.20    3.00
   2 -10   1   -0.70    3.50
   2  10   1    4.90    4.10
  -2  10  -1   -6.10    3.20
  -3 -10  -1  405.86   16.80
   3 -10   1  403.36   16.20
  -3 -10  -1  415.86   19.70
   3 -10   1  415.46   17.50
   3  10   1  446.06   18.10
  -3  10  -1  425.86   16.20
   4 -10   1   15.30    4.90
  -4 -10  -1   15.10    5.20
   4 -10   1    7.20    4.00
   4  10   1   15.60    5.60
  -5 -10  -1  256.67   13.80
   5 -10   1  254.97   13.70
   5  10   1  261.27   16.90
  -6 -10  -1    0.70    4.80
   6 -10   1    1.00    5.00
   6  10   1   -2.10    5.60
  -7 -10  -1  430.96   19.10
   7 -10   1  427.36   18.60
   7  10   1  404.66   20.20
   8 -10   1    5.30    5.30
  -8 -10  -1   -7.80    5.30
   8  10   1   -1.70    5.10
   9 -10   1  359.96   21.40
  -9 -10  -1  309.77   19.00
  -7 -11   1   11.00    6.40
   7 -11  -1    7.70    4.60
   7  11  -1   -3.10    4.50
  -7  11   1   -2.20    4.10
  -6 -11   1  289.27   15.90
   6 -11  -1  303.67   13.50
  -6  11   1  271.67   11.80
  -5 -11   1    8.00    5.70
   5 -11  -1   14.10    8.40
   5 -11  -1   16.60    4.30
  -5  11   1   19.00    4.80
   4 -11  -1  345.27   13.50
   4 -11  -1  285.97   13.70
  -4 -11   1  309.97   15.90
   4 -11  -1  301.97   13.80
   4  11  -1  327.77   16.70
  -4  11   1  310.07   12.80
   3 -11  -1   38.10    5.90
  -3 -11   1   40.30    6.80
   3 -11  -1   31.50    5.30
   3 -11  -1   34.50    5.40
   3  11  -1   51.79    8.00
  -3  11   1   33.00    5.50
  -2 -11   1  539.15   20.20
   2 -11  -1  518.35   19.20
   2 -11  -1  541.55   18.40
   2 -11  -1  493.65   18.30
   2  11  -1  498.25   20.60
  -2  11   1  504.95   18.00
   1 -11  -1    5.80    4.50
   1 -11  -1    1.40    3.80
   1 -11  -1   -5.00    3.50
  -1 -11   1   -1.20    4.50
  -1  11   1    5.90    7.00
   1  11  -1   -0.70    4.90
   0 -11  -1  499.55   19.00
   0 -11  -1  486.95   18.10
   0 -11   1  538.85   19.70
   0 -11   1  524.95   20.20
   0  11  -1  485.65   19.60
   0  11   1  496.45   18.70
   1 -11   1   -1.40    4.90
  -1 -11  -1    1.30    4.10
   1 -11   1    2.40    4.90
  -1  11  -1    3.30    4.50
   1  11   1    0.60    4.80
  -2 -11  -1  393.26   16.50
   2 -11   1  427.56   18.20
   2 -11   1  398.96   16.80
   2  11   1  415.26   17.70
  -2  11  -1  378.96   16.60
  -3 -11  -1   -0.40    4.90
   3 -11   1   -2.80    4.80
   3  11   1   -3.20    5.30
  -3  11  -1   -1.10    4.20
  -4 -11  -1  475.85   19.40
   4 -11   1  433.96   18.70
  -4  11  -1  451.05   17.70
   4  11   1  474.55   20.60
  -5 -11  -1   12.20    5.70
   5 -11   1    0.80    5.40
  -5  11  -1    0.70    5.60
   5  11   1    1.40    4.90
   6 -11   1  465.45   20.20
  -6 -11  -1  475.15   20.60
  -7 -11  -1   -2.50    8.20
   7  11   1   -1.10    6.20
  -5 -12   1  325.27   17.80
   5 -12  -1  349.87   14.30
   4 -12  -1    6.90    4.90
  -4 -12   1    3.50    5.90
   4 -12  -1    8.50    5.80
   3 -12  -1  754.32   23.50
  -3 -12   1  763.72   26.70
   3 -12  -1  649.14   23.90
  -3  12   1  748.83   23.10
   2 -12  -1    3.10    4.60
  -2 -12   1    1.40    5.50
   2 -12  -1   -1.90    4.30
  -2  12   1    3.50    4.90
   2  12  -1    2.50    4.30
   1 -12  -1  328.67   14.50
  -1 -12   1  349.37   16.20
   1 -12  -1  308.17   15.30
  -1  12   1  301.77   14.50
   0 -12   1    7.10    6.20
   0 -12  -1   21.40    5.80
   0 -12  -1    7.80    4.90
   0 -12   1   20.10    6.30
   0  12   1   17.20    5.90
   0  12  -1   12.10    5.90
   1 -12   1  547.55   20.30
   1 -12   1  498.45   21.00
  -1 -12  -1  519.35   19.50
  -1  12  -1  502.95   20.10
   1  12   1  507.55   20.40
   2 -12   1   -1.80    4.90
   2 -12   1   -4.10    5.70
  -2 -12  -1    8.70    5.00
   2  12   1    7.60    7.60
  -3 -12  -1  593.14   22.40
   3 -12   1  584.64   21.70
  -4 -12  -1   11.70    6.00
  18   0  -2  834.22   50.79
 -18   0   2  855.01   33.00
 -17   0   2   -2.20    5.70
 -17   0   2    2.00    6.40
  17   0  -2   -4.60    7.60
  16   0  -2 1126.09   41.80
 -16   0   2 1256.07   43.60
 -16   0   2 1219.28   39.30
  15   0  -2    1.40    6.60
 -15   0   2   -1.10    5.40
 -15   0   2    2.80    5.80
  15   0  -2    1.30    5.00
 -14   0   2  472.35   20.00
 -14   0   2  434.76   17.50
  14   0  -2  403.26   21.00
 -14   0   2  417.36   18.70
  14   0  -2  420.16   20.10
 -13   0   2    1.40    4.40
  13   0  -2    0.30    4.20
  13   0  -2   -6.30    5.10
 -13   0   2   -1.10    4.00
 -13   0   2    2.40    4.20
 -13   0   2    1.20    3.20
 -12   0   2 1060.39   32.80
  12   0  -2 1161.48   33.60
 -12   0   2 1077.09   33.20
  12   0  -2 1093.29   35.20
 -12   0   2  943.11   38.00
 -12   0   2 1105.59   31.40
  11   0  -2    2.40    3.10
  11   0  -2    1.40    4.30
 -11   0   2    1.10    3.50
 -11   0   2    2.90    2.80
 -11   0   2    3.20    3.50
 -11   0   2   -2.70    3.40
  10   0  -2 1922.41   50.89
 -10   0   2 1936.41   53.79
 -10   0   2 1885.51   51.19
  10   0  -2 1978.70   52.79
 -10   0   2 1878.11   49.30
 -10   0   2 1941.61   50.79
  -9   0   2    0.60    2.10
  -9   0   2   -0.30    2.60
   9   0  -2    4.10    3.50
  -9   0   2    1.40    2.60
   9   0  -2    1.00    2.50
  -9   0   2    0.70    2.40
  -8   0   2  611.04   19.10
  -8   0   2  620.74   19.40
  -8   0   2  596.74   18.70
  -8   0   2  597.74   17.90
   8   0  -2  611.34   19.00
   7   0  -2    1.30    2.00
  -7   0   2    1.70    2.00
   7   0  -2    0.30    2.40
  -7   0   2   -1.00    1.50
  -7   0   2    1.60    2.20
  -7   0   2    1.40    2.20
  -6   0   2 4013.70   94.29
  -6   0   2 3921.01   93.99
  -6   0   2 3955.00   93.79
   6   0  -2 4024.00   93.99
  -6   0   2 3900.81   93.19
   6   0  -2 3910.51   94.69
   5   0  -2    0.30    1.50
   5   0  -2   -0.10    1.10
  -5   0   2   -0.50    1.20
  -5   0   2    2.30    1.50
   5   0  -2    0.60    1.20
  -5   0   2    1.10    1.00
   4   0  -2 1790.52   43.40
  -4   0   2 1748.93   43.10
  -4   0   2 1738.03   42.50
   4   0  -2 1783.52   42.90
   4   0  -2 1854.71   42.90
  -4   0   2 1790.82   43.10
   3   0  -2    1.20    0.70
   3   0  -2    2.70    1.00
  -3   0   2    0.20    0.60
  -3   0   2    0.50    0.80
  -3   0   2    0.60    0.80
   3   0  -2    1.10    0.80
   1   0  -2    2.60    0.60
  -1   0  -2    5.60    1.20
   1   0   2    5.00    1.30
   1   0   2    1.10    0.90
  -1   0  -2    1.10    0.80
  -1   0  -2    0.10    1.10
   1   0   2    1.30    0.80
   2   0   2 1848.92   44.80
  -2   0  -2 1824.62   44.90
   2   0   2 1811.82   45.00
  -2   0  -2 1862.71   45.00
  -2   0  -2 1918.21   45.80
  -3   0  -2    1.10    1.70
  -3   0  -2   -1.20    1.10
   3   0   2    2.20    1.80
  -3   0  -2   -0.40    1.30
   3   0   2   -0.90    1.00
   3   0   2    1.40    1.40
   4   0   2 1826.32   45.10
  -4   0  -2 1759.72   45.60
  -4   0  -2 1747.53   44.70
  -4   0  -2 1778.52   44.80
   4   0   2 1785.32   45.80
   5   0   2    2.50    2.40
  -5   0  -2   -1.70    2.40
  -5   0  -2    1.50    2.20
  -5   0  -2    1.60    2.20
   5   0   2    2.50    2.90
   6   0   2 1095.59   32.10
  -6   0  -2 1125.79   32.00
  -6   0  -2 1120.89   30.90
  -6   0  -2 1081.29   30.70
   6   0   2 1110.89   31.10
  -7   0  -2    2.10    2.70
   7   0   2    2.30    3.60
   7   0   2    5.80    3.20
  -7   0  -2    0.50    2.40
  -7   0  -2   -0.50    2.80
  -8   0  -2 2566.24   66.69
   8   0   2 2572.04   68.59
   8   0   2 2611.84   67.29
  -8   0  -2 2628.34   66.89
  -8   0  -2 2644.24   68.29
  -9   0  -2   -1.00    3.90
  -9   0  -2    1.80    3.30
   9   0   2    1.10    3.30
  -9   0  -2   -2.70    3.30
   9   0   2   -2.70    4.20
 -10   0  -2 2558.94   67.79
 -10   0  -2 2603.84   69.49
  10   0   2 2634.84   70.49
 -10   0  -2 2522.65   67.49
  10   0   2 2527.05   68.29
 -11   0  -2    1.50    3.20
  11   0   2   -2.70    4.40
  11   0   2    1.20    5.80
 -11   0  -2    0.30    4.30
 -11   0  -2    2.10    4.30
  12   0   2  897.11   30.70
 -12   0  -2  837.52   30.80
  12   0   2  848.52   31.90
 -12   0  -2  811.42   30.40
 -12   0  -2  824.62   29.20
  13   0   2   -1.70    6.90
 -13   0  -2   -3.80    4.80
 -13   0  -2   -4.70    4.80
  14   0   2  901.61   36.10
 -14   0  -2  943.01   33.50
 -14   0  -2  915.91   33.40
  15   0   2   -2.80    8.10
 -15   0  -2   -9.30    5.90
 -15   0  -2    0.20    6.30
 -16   0  -2  250.67   18.80
 -16   0  -2  279.47   19.00
  16   0   2  290.97   21.90
  17  -1  -2  630.34   30.30
 -17  -1   2  670.33   27.60
 -17  -1   2  662.13   27.90
 -17   1   2  696.83   27.60
 -17   1   2  740.53   28.30
  17   1  -2  619.14   30.80
 -16  -1   2   35.60    7.60
  16  -1  -2   24.70    8.60
 -16  -1   2   52.69    9.20
 -16   1   2   37.20    7.90
 -16   1   2   35.60    8.10
  16   1  -2   27.00    8.60
 -15  -1   2  481.75   21.30
 -15  -1   2  505.85   22.00
  15  -1  -2  524.55   21.90
  15  -1  -2  498.65   24.00
 -15   1   2  485.35   21.30
  15   1  -2  477.45   24.10
 -15   1   2  502.85   21.50
 -14  -1   2   34.30    7.30
 -14  -1   2   35.50    6.60
  14  -1  -2   24.70    7.90
  14  -1  -2   19.50    6.00
 -14   1   2   32.60    5.20
 -14   1   2   32.20    6.70
  14   1  -2   30.50    6.90
 -14   1   2   23.50    6.60
  14   1  -2   27.30    8.50
  13  -1  -2 1282.97   40.70
 -13  -1   2 1255.67   38.60
  13  -1  -2 1246.38   38.20
 -13  -1   2 1274.67   38.40
 -13  -1   2 1244.58   36.70
 -13  -1   2 1226.48   39.10
 -13   1   2 1323.07   38.20
 -13   1   2 1261.97   35.90
 -13   1   2 1289.87   38.50
  13   1  -2 1299.77   41.20
  13   1  -2 1266.27   41.00
  12  -1  -2  215.38   13.30
 -12  -1   2  179.48   11.40
 -12  -1   2  209.38   11.90
 -12  -1   2  197.68   12.00
 -12  -1   2  196.68   12.40
  12  -1  -2  212.88   12.00
 -12   1   2  198.88   11.90
 -12   1   2  193.58    9.80
 -12   1   2  185.68   11.40
  12   1  -2  193.08   11.80
 -12   1   2  205.08   11.50
  12   1  -2  204.48   13.80
 -11  -1   2 1246.98   37.20
  11  -1  -2 1244.08   38.10
 -11  -1   2 1301.57   36.80
 -11  -1   2 1246.08   35.30
 -11  -1   2 1274.57   37.00
  11  -1  -2 1250.97   36.40
  11   1  -2 1322.47   37.10
 -11   1   2 1270.37   36.60
  11   1  -2 1223.08   38.50
 -11   1   2 1237.68   36.70
 -11   1   2 1293.87   34.70
 -11   1   2 1276.27   36.20
 -10  -1   2   12.20    3.90
 -10  -1   2   -0.20    2.40
 -10  -1   2    3.20    3.10
  10  -1  -2    4.90    3.90
  10  -1  -2    1.90    3.40
 -10  -1   2   15.60    4.40
 -10   1   2    2.20    3.20
 -10   1   2    6.20    2.60
 -10   1   2    6.90    3.20
 -10   1   2    4.20    3.20
  10   1  -2    5.80    3.20
  10   1  -2    0.90    3.50
   9  -1  -2 2014.40   52.09
  -9  -1   2 2057.49   51.59
  -9  -1   2 2039.40   52.99
   9  -1  -2 2024.60   53.49
  -9  -1   2 2035.50   52.39
  -9   1   2 2015.00   50.69
  -9   1   2 1982.00   52.49
  -9   1   2 2019.00   52.19
   9   1  -2 2043.60   52.59
  -9   1   2 1971.80   51.69
   9   1  -2 2057.69   54.19
  -8  -1   2 1310.37   36.10
  -8  -1   2 1306.77   35.80
   8  -1  -2 1304.67   36.30
  -8  -1   2 1333.17   34.80
   8  -1  -2 1325.17   35.20
  -8   1   2 1350.26   34.10
  -8   1   2 1327.67   35.40
  -8   1   2 1322.47   35.00
   8   1  -2 1348.77   37.00
  -8   1   2 1284.67   35.50
   7  -1  -2 4140.89   98.39
   7  -1  -2 4023.30   99.29
  -7  -1   2 4098.89   98.99
  -7  -1   2 4168.28   99.39
  -7   1   2 4182.58   97.29
  -7   1   2 3978.60   97.89
   7   1  -2 4191.38   98.99
  -7   1   2 4240.58   98.59
   7   1  -2 4193.18  100.09
  -7   1   2 4011.40   98.59
  -6  -1   2 1449.06   37.10
  -6  -1   2 1434.16   36.10
   6  -1  -2 1436.96   36.10
  -6  -1   2 1406.96   36.70
   6  -1  -2 1426.36   36.90
   6   1  -2 1440.36   37.50
   6   1  -2 1453.85   36.70
  -6   1   2 1400.26   36.30
  -6   1   2 1413.96   35.80
  -6   1   2 1463.55   36.30
  -6   1   2 1438.36   35.20
   6   1  -2 1380.66   36.40
  -5  -1   2 3725.73   86.79
   5  -1  -2 3549.24   85.69
  -5  -1   2 3598.84   86.49
   5  -1  -2 3668.73   85.69
   5  -1  -2 3567.44   86.29
  -5  -1   2 3639.84   85.99
   5  -1  -2 3650.43   85.49
   5   1  -2 3648.54   87.09
  -5   1   2 3755.92   85.99
  -5   1   2 3682.63   84.99
  -5   1   2 3578.04   85.99
   5   1  -2 3631.54   86.29
   5   1  -2 3619.14   86.39
  -5   1   2 3679.63   85.49
  -4  -1   2    8.70    1.80
  -4  -1   2    8.10    1.50
   4  -1  -2    8.10    1.20
  -4  -1   2   10.40    1.80
   4  -1  -2    7.20    1.50
   4  -1  -2   11.40    1.60
   4  -1  -2   14.30    1.70
  -4   1   2    7.30    1.50
   4   1  -2    6.80    1.50
  -4   1   2    9.10    1.10
  -4   1   2   13.50    1.50
   4   1  -2    9.70    1.80
  -4   1   2   10.50    1.60
   4   1  -2    6.60    1.70
   3  -1  -2 2078.69   49.50
   3  -1  -2 2155.18   49.80
   3  -1  -2 2024.50   49.40
  -3  -1   2 2123.79   50.69
  -3  -1   2 2027.60   50.09
   3  -1  -2 2159.68   49.20
  -3  -1   2 2121.99   50.49
   3   1  -2 2260.17   50.99
   3   1  -2 2124.69   50.39
   3   1  -2 2096.19   50.39
  -3   1   2 2163.88   48.90
  -3   1   2 2147.89   48.80
  -3   1   2 2092.29   49.60
   2  -1  -2  574.54   13.30
   2  -1  -2  551.74   13.20
  -2  -1   2  556.14   14.10
  -2   1   2  544.85   13.40
   2   1  -2  552.24   14.20
   0  -1   2    8.00    1.20
   0  -1  -2   10.80    1.10
   0  -1   2   11.40    1.60
   0  -1  -2   10.10    1.20
   0   1   2   10.30    1.10
   0   1  -2   10.70    1.30
   0   1  -2    9.90    1.50
   0   1  -2   10.50    1.40
   2  -1   2   47.80    3.60
   2  -1   2   49.90    3.40
   2  -1   2   51.89    3.30
  -2  -1  -2   51.09    3.20
  -2  -1  -2   50.29    3.60
   2   1   2   43.50    3.30
  -2   1  -2   45.40    3.30
   2   1   2   49.99    3.30
  -2   1  -2   45.10    3.90
  -3  -1  -2 1558.14   38.60
  -3  -1  -2 1494.15   37.70
   3  -1   2 1544.75   38.10
   3  -1   2 1535.45   37.80
  -3  -1  -2 1505.85   37.60
   3  -1   2 1507.65   38.80
  -3   1  -2 1453.25   37.90
   3   1   2 1459.65   37.90
  -3   1  -2 1508.05   37.90
   3   1   2 1507.25   38.50
  -4  -1  -2  761.62   22.00
   4  -1   2  739.73   21.40
  -4  -1  -2  751.52   21.10
  -4  -1  -2  754.82   21.20
   4   1   2  771.92   22.20
  -4   1  -2  742.43   21.40
   4   1   2  769.62   21.60
  -4   1  -2  789.42   22.50
  -4   1  -2  718.13   21.30
  -5  -1  -2 2071.19   51.69
  -5  -1  -2 1970.20   50.39
  -5  -1  -2 2017.60   50.69
   5  -1   2 1972.40   51.99
   5  -1   2 1999.80   50.79
   5   1   2 2057.09   51.39
  -5   1  -2 2015.20   51.89
  -5   1  -2 1941.71   50.59
   5   1   2 2016.00   51.89
  -5   1  -2 1977.60   50.79
   6  -1   2   37.10    4.40
  -6  -1  -2   35.90    5.10
   6  -1   2   29.10    4.20
  -6  -1  -2   29.80    4.10
   6  -1   2   33.20    4.90
  -6   1  -2   37.80    5.40
  -6   1  -2   36.80    4.80
   6   1   2   40.00    5.10
   6   1   2   32.30    4.90
  -7  -1  -2 1193.68   33.90
   7  -1   2 1254.67   36.00
   7  -1   2 1253.77   34.00
  -7  -1  -2 1232.68   35.60
   7  -1   2 1229.08   34.60
  -7  -1  -2 1239.68   34.10
  -7   1  -2 1227.68   34.30
   7   1   2 1144.99   35.30
  -7   1  -2 1189.38   35.10
  -7   1  -2 1208.58   34.30
   7   1   2 1208.78   34.50
  -8  -1  -2    1.20    3.10
  -8  -1  -2    2.90    3.40
   8  -1   2    3.30    4.20
   8  -1   2    2.10    2.80
  -8  -1  -2   -1.90    2.80
   8   1   2   -2.70    2.60
  -8   1  -2    1.20    3.10
  -8   1  -2   -1.00    3.40
  -8   1  -2    0.90    3.40
   9  -1   2  977.50   32.20
  -9  -1  -2  962.90   30.10
   9  -1   2  978.60   30.70
  -9  -1  -2 1004.90   30.20
  -9  -1  -2  969.30   31.40
  -9   1  -2  985.00   30.30
  -9   1  -2  990.60   30.50
  -9   1  -2  976.70   31.40
   9   1   2 1018.30   31.10
   9   1   2  910.71   31.50
 -10  -1  -2    1.70    4.30
 -10  -1  -2    4.40    4.20
 -10  -1  -2   13.40    4.10
 -10  -1  -2    6.30    4.00
  10  -1   2   10.90    5.90
  10  -1   2   18.10    5.20
 -10   1  -2    8.50    4.60
  10   1   2    7.50    6.10
 -10   1  -2    7.40    4.60
  10   1   2    7.50    4.30
 -10   1  -2    6.10    5.30
  11  -1   2  902.21   30.60
 -11  -1  -2  891.51   30.20
 -11  -1  -2  881.81   31.70
  11  -1   2  919.81   32.80
 -11  -1  -2  905.61   31.60
 -11  -1  -2  941.61   30.50
 -11   1  -2  904.11   31.70
  11   1   2  920.41   32.90
 -11   1  -2  893.61   28.80
 -11   1  -2  929.21   30.50
  11   1   2  905.21   31.00
 -11   1  -2  961.30   31.00
 -12  -1  -2   10.30    5.40
 -12  -1  -2   14.40    5.90
 -12  -1  -2   10.10    6.30
  12  -1   2   34.30    8.60
  12  -1   2   17.00    5.40
 -12   1  -2   18.30    6.00
  12   1   2   20.60    7.80
 -12   1  -2   21.30    6.00
 -13  -1  -2 1136.09   37.40
 -13  -1  -2 1105.39   37.00
  13  -1   2 1123.69   40.10
 -13   1  -2 1204.88   38.00
  13   1   2 1103.59   40.40
 -13   1  -2 1178.08   38.20
 -14  -1  -2    1.30    5.40
  14  -1   2    3.70    7.00
 -14  -1  -2    8.40    6.10
 -14   1  -2   -0.50    5.90
 -14   1  -2   -8.70    5.50
  14   1   2   -2.10    7.20
  15  -1   2  422.66   24.60
 -15  -1  -2  459.75   22.50
 -15  -1  -2  434.46   22.10
 -15   1  -2  449.86   22.50
  15   1   2  457.35   25.70
 -15   1  -2  426.86   22.00
  16  -1   2  -11.30    7.70
 -16  -1  -2   13.20   12.10
 -16  -1  -2   -0.40    6.80
  16   1   2   13.30   10.00
 -16   1  -2    2.00    7.30
 -16   1  -2    6.20    7.60
 -17  -2   2    6.80    7.30
  17  -2  -2   -5.90    7.20
 -17  -2   2    3.20    6.10
 -17   2   2    0.90    6.40
  17   2  -2   17.70   10.00
 -17   2   2   -0.50    5.60
  16  -2  -2  803.82   32.90
  16  -2  -2  786.12   29.80
 -16  -2   2  819.42   30.60
 -16  -2   2  781.12   29.70
 -16   2   2  784.42   29.70
 -16   2   2  767.72   28.60
  16   2  -2  825.02   33.90
 -15  -2   2    3.10    5.40
  15  -2  -2    0.20    6.30
 -15  -2   2   -2.10    5.30
  15  -2  -2   -2.90    5.20
 -15   2   2   11.40    5.60
 -15   2   2    6.60    3.90
  15   2  -2    2.30    6.60
 -15   2   2    3.80    5.10
  14  -2  -2  892.11   32.60
 -14  -2   2  891.31   30.50
  14  -2  -2  902.81   30.20
 -14  -2   2  847.72   30.50
 -14   2   2  905.41   30.20
  14   2  -2  859.11   32.80
 -14   2   2  871.41   29.20
 -13  -2   2   11.40    5.00
  13  -2  -2   17.10    6.30
  13  -2  -2    8.00    4.90
 -13  -2   2    4.80    5.00
 -13  -2   2   -3.60    4.20
 -13   2   2    0.70    3.90
  13   2  -2   -0.30    5.40
  13   2  -2   15.60    5.30
 -13   2   2   11.40    5.00
 -13   2   2    4.20    3.40
 -12  -2   2 1717.93   49.10
 -12  -2   2 1733.63   48.80
 -12  -2   2 1669.53   46.90
  12  -2  -2 1747.13   50.19
 -12  -2   2 1673.53   48.00
  12  -2  -2 1668.13   47.50
 -12   2   2 1754.62   47.20
 -12   2   2 1680.43   48.20
 -12   2   2 1793.02   45.50
  12   2  -2 1783.02   49.10
  12   2  -2 1735.03   50.89
 -12   2   2 1748.53   48.10
 -11  -2   2  127.29    9.70
 -11  -2   2  109.59    7.80
 -11  -2   2  107.59    8.80
  11  -2  -2  116.39   10.20
  11  -2  -2  109.39    8.40
 -11  -2   2  101.59    8.60
  11   2  -2   95.39    8.50
 -11   2   2  106.79    8.50
  11   2  -2   85.69    9.20
 -11   2   2  105.99    7.80
 -11   2   2  110.49    6.80
  10  -2  -2 1278.07   38.10
  10  -2  -2 1372.36   36.90
 -10  -2   2 1307.77   37.60
 -10  -2   2 1269.87   37.20
 -10  -2   2 1307.47   36.20
 -10   2   2 1359.36   34.70
  10   2  -2 1348.77   37.60
  10   2  -2 1272.37   38.90
 -10   2   2 1291.27   36.90
 -10   2   2 1290.47   36.60
  -9  -2   2   48.40    5.80
  -9  -2   2   41.70    5.30
  -9  -2   2   55.99    5.20
   9  -2  -2   63.99    5.90
   9  -2  -2   35.60    5.50
  -9   2   2   36.40    4.70
   9   2  -2   66.39    6.60
   9   2  -2   46.70    6.80
  -9   2   2   47.10    4.80
  -9   2   2   50.99    4.90
  -9   2   2   47.80    5.60
  -8  -2   2 1275.37   34.20
   8  -2  -2 1292.17   34.00
  -8  -2   2 1315.57   35.50
   8  -2  -2 1251.87   35.30
   8  -2  -2 1242.08   34.00
  -8  -2   2 1302.07   35.70
  -8   2   2 1273.67   34.30
  -8   2   2 1281.37   34.50
  -8   2   2 1243.58   32.50
   8   2  -2 1315.27   35.30
   8   2  -2 1219.88   36.10
  -8   2   2 1319.77   33.50
   7  -2  -2  550.64   16.60
  -7  -2   2  537.15   17.80
  -7  -2   2  547.55   17.70
   7  -2  -2  570.84   16.90
  -7  -2   2  556.64   17.00
   7  -2  -2  538.05   17.90
  -7   2   2  540.45   17.00
  -7   2   2  555.44   15.40
  -7   2   2  571.34   17.00
   7   2  -2  569.04   18.80
   7   2  -2  589.84   19.70
  -7   2   2  574.44   16.10
  -6  -2   2 3884.41   93.69
  -6  -2   2 3839.02   92.99
   6  -2  -2 3888.21   93.19
   6  -2  -2 3868.81   92.09
  -6  -2   2 3913.91   93.49
   6  -2  -2 4054.49   92.39
  -6   2   2 3688.13   93.69
  -6   2   2 3913.41   90.79
   6   2  -2 3865.91   93.19
  -6   2   2 4055.59   91.39
   6   2  -2 3830.02   93.29
   6   2  -2 3984.50   94.49
  -6   2   2 3856.41   92.29
   5  -2  -2  247.38    8.70
   5  -2  -2  250.67    8.10
  -5  -2   2  252.37    9.40
   5  -2  -2  260.87    8.10
  -5  -2   2  241.48    9.10
  -5  -2   2  247.58    8.70
  -5   2   2  240.38    7.10
  -5   2   2  240.38    8.30
  -5   2   2  240.78    8.10
   5   2  -2  245.18    9.00
   5   2  -2  239.98    9.60
  -5   2   2  246.28    6.90
   4  -2  -2 3993.70   91.49
   4  -2  -2 4005.80   92.29
  -4  -2   2 4195.18   93.59
  -4  -2   2 3941.91   93.19
   4  -2  -2 3959.20   91.69
  -4  -2   2 3841.02   92.69
   4   2  -2 3888.31   92.89
   4   2  -2 3932.51   93.69
  -4   2   2 3944.41   91.79
   4   2  -2 3821.32   92.89
  -4   2   2 3828.92   91.59
   3  -2  -2    5.50    1.00
  -3  -2   2   10.10    1.90
   3  -2  -2    5.80    1.20
  -3  -2   2    4.10    1.30
  -3   2   2    2.60    0.90
   3   2  -2    8.40    1.50
   3   2  -2   11.00    2.00
  -3   2   2    4.00    1.30
  -2  -2   2 2983.60   71.89
   2  -2  -2 3194.08   70.39
   2   2  -2 3019.80   71.99
  -1  -2   2  311.07    8.90
   1  -2  -2  319.07    7.80
   1  -2  -2  305.87    7.70
  -1   2   2  315.07    7.70
   1   2  -2  302.47    8.90
   0  -2   2 1840.12   44.20
   0  -2  -2 1886.01   43.70
   0  -2  -2 1873.51   43.50
   0   2  -2 1809.42   44.80
   0   2  -2 1884.01   44.20
   0   2   2 1868.51   43.70
   0   2   2 1788.52   43.40
  -1  -2  -2 5920.61  133.79
   1   2   2 5858.31  133.79
  -1   2  -2 5555.74  134.89
   2  -2   2  232.68    8.70
  -2  -2  -2  238.98    8.10
   2  -2   2  239.38    8.30
  -2  -2  -2  240.48    8.40
  -2   2  -2  252.27    8.20
   2   2   2  243.18    8.20
  -2   2  -2  231.78    9.10
   2   2   2  255.07    8.70
   3  -2   2    4.30    2.20
   3  -2   2    2.00    1.60
  -3  -2  -2    4.70    1.90
  -3  -2  -2    4.10    2.00
   3  -2   2    0.80    1.60
  -3   2  -2    2.20    1.60
  -3   2  -2    2.10    1.70
  -3   2  -2    1.80    2.40
   3   2   2    0.50    1.70
   3   2   2    3.60    1.70
   4  -2   2 4228.58  101.99
  -4  -2  -2 4207.78  101.79
  -4  -2  -2 4284.67  102.59
   4  -2   2 4183.28  102.69
   4  -2   2 4325.37  101.89
   4   2   2 4330.67  102.19
  -4   2  -2 4331.97  101.79
   4   2   2 4324.97  102.89
  -4   2  -2 4268.87  103.49
   5  -2   2  787.92   22.40
   5  -2   2  761.62   23.50
  -5  -2  -2  773.12   23.20
  -5  -2  -2  748.53   22.40
  -5   2  -2  717.93   22.40
   5   2   2  787.82   22.80
  -5   2  -2  787.52   22.50
  -5   2  -2  798.12   25.30
   5   2   2  767.02   23.60
   6  -2   2 1860.11   48.60
  -6  -2  -2 1816.42   48.20
  -6  -2  -2 1882.11   48.20
  -6  -2  -2 1917.71   49.50
   6  -2   2 1806.92   49.60
   6  -2   2 1851.51   48.20
  -6   2  -2 1868.61   49.80
  -6   2  -2 1847.82   48.50
   6   2   2 1909.21   49.00
  -6   2  -2 1861.41   50.29
   6   2   2 1898.51   49.90
   7  -2   2  117.89    7.60
  -7  -2  -2  126.49    8.10
  -7  -2  -2  132.19    8.30
  -7  -2  -2  108.39    8.00
   7  -2   2  129.69    9.40
   7  -2   2  119.89    7.90
   7   2   2  137.19    8.50
  -7   2  -2  109.89    8.00
  -7   2  -2  125.29    8.00
   7   2   2  121.09    8.70
  -7   2  -2  123.99    9.00
   8  -2   2 1728.43   47.60
  -8  -2  -2 1721.03   48.30
  -8  -2  -2 1723.13   47.10
   8  -2   2 1748.23   49.00
   8  -2   2 1754.22   46.90
  -8  -2  -2 1781.52   47.10
   8   2   2 1698.73   49.00
  -8   2  -2 1733.53   48.60
   8   2   2 1808.62   48.10
  -8   2  -2 1761.12   47.30
  -8   2  -2 1730.23   47.30
  -9  -2  -2   31.70    5.20
  -9  -2  -2   30.60    5.50
   9  -2   2   20.30    4.40
   9  -2   2   24.40    5.10
   9  -2   2   20.40    5.80
  -9  -2  -2   22.50    4.90
  -9  -2  -2   26.10    6.10
  -9   2  -2   30.40    5.40
   9   2   2   29.10    6.70
  -9   2  -2   21.80    5.60
  -9   2  -2   18.20    4.70
   9   2   2   28.30    5.50
  10  -2   2 1090.99   33.60
 -10  -2  -2 1016.90   32.00
  10  -2   2 1060.79   35.00
 -10  -2  -2 1050.19   32.70
 -10  -2  -2 1053.39   32.60
 -10  -2  -2 1052.69   34.20
 -10   2  -2 1057.99   33.10
  10   2   2 1050.29   33.70
 -10   2  -2 1043.60   34.60
 -10   2  -2 1075.19   33.20
  10   2   2 1073.19   35.30
 -11  -2  -2   47.80    7.00
  11  -2   2   36.40    7.70
 -11  -2  -2   46.80    7.60
  11  -2   2   36.20    7.10
 -11  -2  -2   43.00    7.20
 -11   2  -2   31.80    6.60
  11   2   2   61.49    9.80
 -11   2  -2   35.10    7.40
  11   2   2   40.30    6.50
 -11   2  -2   38.90    6.80
 -12  -2  -2  513.35   23.30
  12  -2   2  484.85   21.80
 -12  -2  -2  524.95   21.80
  12  -2   2  549.45   26.60
 -12   2  -2  531.05   22.00
 -12   2  -2  533.95   22.10
 -12   2  -2  534.05   22.60
  12   2   2  518.15   24.10
  13  -2   2    0.30    5.00
 -13  -2  -2   -7.00    5.40
 -13  -2  -2   -6.10    4.70
 -13  -2  -2    2.70    5.00
  13  -2   2    6.20    6.60
  13   2   2    5.10    7.50
 -13   2  -2   -4.30    4.60
 -13   2  -2   -0.50    5.30
 -14  -2  -2  565.04   24.30
  14  -2   2  563.24   26.70
 -14  -2  -2  557.34   24.40
 -14   2  -2  600.14   35.20
 -14   2  -2  528.65   24.00
 -15  -2  -2   -7.60    6.00
  15  -2   2    0.60    8.30
 -15  -2  -2   15.50    7.50
 -15   2  -2    0.00    6.80
 -15   2  -2    6.50    6.90
  15   2   2   11.80    9.40
 -16  -2  -2  491.75   24.40
  16  -2   2  543.05   40.70
 -16  -2  -2  477.45   24.00
  16   2   2  503.75   28.80
 -16   2  -2  458.35   24.00
 -16   2  -2  481.35   24.60
 -17  -3   2  379.56   21.40
 -17  -3   2  390.56   21.00
 -17   3   2  386.86   18.40
  17   3  -2  401.36   25.00
 -17   3   2  438.46   22.10
  16  -3  -2   -6.40    6.50
  16  -3  -2   -1.80    5.40
 -16  -3   2    3.60    6.00
 -16  -3   2   -2.50    6.10
 -16   3   2    3.50    4.40
 -16   3   2    0.70    4.60
 -16   3   2    0.30    5.90
  16   3  -2   -6.50    7.70
  15  -3  -2  594.14   25.80
 -15  -3   2  580.74   24.50
  15  -3  -2  543.35   22.80
 -15  -3   2  569.64   23.80
 -15   3   2  563.34   21.20
  15   3  -2  561.04   38.70
 -15   3   2  549.25   23.50
  14  -3  -2    9.20    6.20
  14  -3  -2    8.10    4.80
 -14  -3   2    3.80    5.20
 -14  -3   2    1.20    5.30
 -14  -3   2    3.90    5.50
  14   3  -2   22.30    8.50
 -14   3   2   -0.60    3.60
 -14   3   2    3.90    3.10
 -14   3   2    6.40    5.40
  13  -3  -2 2276.57   62.49
 -13  -3   2 2264.17   64.09
  13  -3  -2 2338.97   65.39
 -13  -3   2 2306.57   63.89
 -13  -3   2 2345.57   64.89
  13   3  -2 2319.67   66.49
 -13   3   2 2392.26   63.19
 -13   3   2 2295.47   58.89
 -13   3   2 2420.06   60.79
 -12  -3   2  140.19    9.40
  12  -3  -2  144.19   10.10
 -12  -3   2  135.79   10.90
 -12  -3   2  149.19   11.20
  12  -3  -2  127.89   10.90
  12   3  -2  152.38   11.00
 -12   3   2  133.29    7.80
 -12   3   2  142.39    8.90
 -12   3   2  142.49   10.40
  12   3  -2  149.69   12.90
 -11  -3   2 1301.27   38.50
 -11  -3   2 1271.37   38.60
  11  -3  -2 1326.27   37.20
  11  -3  -2 1241.18   38.80
 -11  -3   2 1285.47   36.90
  11   3  -2 1318.67   40.30
 -11   3   2 1330.27   34.30
  11   3  -2 1264.07   38.20
 -11   3   2 1283.27   37.30
 -11   3   2 1334.67   37.40
  10  -3  -2  418.56   17.20
  10  -3  -2  388.86   15.00
 -10  -3   2  395.86   15.30
 -10  -3   2  419.36   17.00
 -10  -3   2  417.36   16.80
  10  -3  -2  429.56   15.50
 -10   3   2  440.86   14.20
 -10   3   2  403.46   15.40
  10   3  -2  373.66   17.30
 -10   3   2  385.76   15.50
  10   3  -2  421.56   16.60
   9  -3  -2 1568.14   41.40
  -9  -3   2 1548.55   42.90
   9  -3  -2 1576.14   41.60
  -9  -3   2 1540.75   43.10
   9  -3  -2 1587.24   43.40
  -9  -3   2 1562.74   41.90
  -9   3   2 1566.44   39.70
  -9   3   2 1588.84   42.00
  -9   3   2 1608.04   39.20
  -9   3   2 1523.85   41.60
   9   3  -2 1556.04   42.90
   8  -3  -2   -0.10    3.00
  -8  -3   2   -2.10    1.80
   8  -3  -2   -0.30    1.90
  -8  -3   2   -3.50    2.70
  -8  -3   2    1.10    2.80
   8  -3  -2    2.30    2.30
  -8   3   2    0.00    2.30
  -8   3   2    0.20    2.30
   8   3  -2    1.60    3.40
   8   3  -2   -4.00    2.60
  -8   3   2    0.60    1.70
  -8   3   2    0.70    1.50
  -7  -3   2 1622.64   42.50
   7  -3  -2 1597.14   42.10
   7  -3  -2 1713.23   41.10
   7  -3  -2 1661.93   41.00
  -7  -3   2 1594.44   41.60
  -7  -3   2 1645.74   42.80
   7   3  -2 1593.34   43.40
  -7   3   2 1531.65   40.70
  -7   3   2 1603.94   41.20
  -7   3   2 1578.34   38.70
   7   3  -2 1524.85   42.00
  -7   3   2 1611.34   38.80
   6  -3  -2   82.29    4.80
  -6  -3   2   82.49    6.00
   6  -3  -2   76.09    4.60
  -6  -3   2   72.19    5.60
   6   3  -2   83.39    6.50
  -6   3   2   80.49    3.10
  -6   3   2   77.99    4.70
   6   3  -2   86.69    5.70
   6   3  -2   71.79    5.50
  -6   3   2   78.49    3.10
  -6   3   2   82.39    5.10
   5  -3  -2 1696.13   40.70
  -5  -3   2 1635.44   42.40
  -5  -3   2 1678.33   42.20
   5  -3  -2 1638.04   40.60
  -5  -3   2 1665.03   42.70
   5  -3  -2 1659.53   41.50
  -5   3   2 1671.83   40.70
   5   3  -2 1650.13   43.20
  -5   3   2 1678.13   40.90
   5   3  -2 1684.03   42.30
   5   3  -2 1686.53   42.30
   4  -3  -2  415.76   11.90
  -4  -3   2  427.16   13.20
   4  -3  -2  411.16   11.90
  -4  -3   2  410.06   13.20
   4  -3  -2  419.56   11.10
   4   3  -2  394.76   12.80
  -4   3   2  416.86   11.70
   4   3  -2  443.26   13.90
  -3  -3   2 1485.65   37.80
   3  -3  -2 1471.35   36.00
   3  -3  -2 1461.35   35.90
  -3  -3   2 1548.95   37.60
   3   3  -2 1522.35   37.70
   3   3  -2 1609.44   38.60
  -3   3   2 1511.65   36.00
  -2  -3   2  845.92   22.40
   2  -3  -2  892.71   21.10
  -2   3   2  869.11   20.90
   2   3  -2  831.82   22.40
  -2   3   2  912.61   20.80
  -1  -3   2 2895.11   67.99
   1  -3  -2 2833.22   66.59
  -1   3   2 2950.30   66.79
   1   3  -2 2823.42   67.99
   0  -3  -2  352.66    9.80
   0  -3  -2  362.16   10.00
   0  -3   2  355.16   10.50
   0   3  -2  364.66   10.50
   0   3  -2  348.47   11.20
   0   3   2  365.26   10.10
   1  -3   2  956.50   24.40
  -1  -3  -2  983.50   24.40
  -1  -3  -2  925.01   24.00
   1  -3   2  945.31   25.20
   1   3   2  985.90   24.60
  -1   3  -2  967.70   24.20
   1   3   2  919.91   24.00
  -1   3  -2  931.31   25.50
   2  -3   2  573.24   16.80
  -2  -3  -2  573.84   16.30
   2  -3   2  582.14   16.30
   2  -3   2  567.24   16.90
  -2  -3  -2  552.84   15.90
   2   3   2  585.44   16.10
  -2   3  -2  572.44   17.40
  -2   3  -2  575.14   15.80
   2   3   2  531.75   16.40
  -2   3  -2  582.14   16.80
   3  -3   2 5245.88  123.89
  -3  -3  -2 5206.08  123.29
   3  -3   2 5233.88  123.49
  -3  -3  -2 5247.08  122.89
   3  -3   2 5244.27  123.19
  -3   3  -2 5174.58  124.69
  -3   3  -2 5251.87  123.59
  -3   3  -2 5235.98  122.39
   3   3   2 5244.88  123.69
   3   3   2 5137.29  122.89
   4  -3   2  206.08    9.10
  -4  -3  -2  196.98    8.50
   4  -3   2  190.98    8.60
  -4  -3  -2  194.48    8.90
   4  -3   2  188.18    8.40
   4   3   2  200.18    8.50
  -4   3  -2  210.78   10.00
   4   3   2  189.28    9.10
  -4   3  -2  188.48    7.90
  -4   3  -2  189.48    8.90
   5  -3   2 4771.62  116.99
  -5  -3  -2 4998.70  117.19
   5  -3   2 5011.40  116.49
   5  -3   2 4913.61  116.59
  -5  -3  -2 4829.32  116.19
  -5   3  -2 4923.41  118.19
  -5   3  -2 4845.42  115.59
  -5   3  -2 4626.44  116.39
   5   3   2 4812.32  116.49
   5   3   2 4891.01  117.49
   6  -3   2   12.60    3.80
  -6  -3  -2    6.90    3.00
  -6  -3  -2    6.30    3.60
   6  -3   2   12.60    3.20
   6  -3   2   13.30    3.50
   6   3   2    4.00    3.60
   6   3   2    9.60    3.30
  -6   3  -2    8.50    3.40
  -6   3  -2   17.00    4.20
  -6   3  -2   10.30    3.00
   7  -3   2 1572.74   43.10
   7  -3   2 1600.34   41.90
  -7  -3  -2 1523.25   42.60
  -7  -3  -2 1467.45   41.00
  -7  -3  -2 1532.15   41.80
   7   3   2 1497.25   42.20
  -7   3  -2 1586.04   41.40
   7   3   2 1495.05   43.30
  -7   3  -2 1504.65   42.00
  -7   3  -2 1544.15   43.40
   8  -3   2   65.69    7.90
   8  -3   2   62.79    6.50
  -8  -3  -2   55.29    6.60
  -8  -3  -2   79.59    7.00
   8  -3   2   73.39    7.30
  -8  -3  -2   88.89    7.60
   8   3   2   70.39    8.10
   8   3   2   63.09    7.00
  -8   3  -2   70.69    7.90
  -8   3  -2   75.59    7.10
  -9  -3  -2 1358.96   40.60
  -9  -3  -2 1360.26   39.40
  -9  -3  -2 1318.07   38.60
   9  -3   2 1374.16   40.10
   9  -3   2 1348.86   39.70
   9  -3   2 1347.87   40.80
  -9  -3  -2 1393.16   39.20
  -9   3  -2 1381.46   50.39
  -9   3  -2 1401.86   39.10
  -9   3  -2 1355.16   39.50
   9   3   2 1337.27   40.40
  10  -3   2    7.60    4.60
  10  -3   2    3.60    3.40
 -10  -3  -2    1.60    3.10
  10  -3   2   -2.60    4.70
 -10  -3  -2    7.10    4.30
 -10  -3  -2    2.20    4.80
 -10  -3  -2   -4.20    4.00
  10   3   2    2.20    4.90
 -10   3  -2    8.50    4.40
 -10   3  -2    2.80    4.20
  10   3   2    2.20    4.60
 -10   3  -2    5.90    4.80
 -11  -3  -2 1137.29   35.10
 -11  -3  -2 1087.09   36.00
 -11  -3  -2 1068.49   34.60
  11  -3   2 1098.39   36.60
  11  -3   2 1076.99   35.30
 -11   3  -2 1123.39   35.40
 -11   3  -2 1080.69   34.30
  11   3   2 1086.09   37.90
  12  -3   2   13.30    6.60
 -12  -3  -2   11.90    5.80
  12  -3   2   11.80    6.80
 -12  -3  -2   15.90    7.60
 -12  -3  -2   10.60    5.20
 -12   3  -2   12.10    6.30
  12   3   2   16.40    8.10
 -12   3  -2   19.00    5.00
 -12   3  -2   19.70    6.30
 -13  -3  -2  556.84   25.20
 -13  -3  -2  580.64   24.40
 -13  -3  -2  619.04   25.00
  13  -3   2  580.44   26.10
  13  -3   2  605.64   25.40
 -13   3  -2  590.14   24.90
  13   3   2  636.44   28.60
 -13   3  -2  627.74   24.50
 -14  -3  -2    0.40    5.90
  14  -3   2   -4.30    6.70
 -14  -3  -2   -1.30    5.40
 -14   3  -2   -1.40    6.70
  14   3   2    2.40    8.20
 -14   3  -2    2.90    5.80
 -15  -3  -2  480.55   25.30
 -15  -3  -2  580.94   25.80
  15  -3   2  562.14   26.80
  15   3   2  561.14   29.10
 -15   3  -2  551.34   24.60
 -15   3  -2  524.95   25.10
 -17  -4   2    3.50    7.60
  17  -4  -2   -1.80    7.30
 -17  -4   2    7.00    6.90
  17   4  -2  -11.50    8.40
 -17   4   2   -2.80    7.00
 -17   4   2   -3.30    4.70
 -16  -4   2  510.75   23.60
 -16  -4   2  512.65   24.00
  16  -4  -2  454.75   23.90
  16  -4  -2  509.25   25.40
  16   4  -2  529.35   27.60
 -16   4   2  522.75   18.70
 -16   4   2  514.75   23.50
 -16   4   2  483.65   17.30
 -15  -4   2   -0.10    5.50
  15  -4  -2   -5.70    4.80
 -15  -4   2    5.40    6.30
  15  -4  -2    3.40    6.50
 -15   4   2    5.00    4.00
 -15   4   2    1.30    5.70
 -15   4   2    5.40    3.60
 -14  -4   2  837.52   29.00
 -14  -4   2  819.42   29.60
  14  -4  -2  792.32   27.70
 -14  -4   2  737.03   28.80
  14  -4  -2  772.02   29.80
  14   4  -2  733.53   31.50
 -14   4   2  800.12   28.30
 -14   4   2  770.82   23.00
 -14   4   2  748.53   23.70
  13  -4  -2   -3.50    5.10
 -13  -4   2    0.90    5.20
  13  -4  -2    3.20    4.40
 -13  -4   2    0.60    5.10
 -13   4   2    3.50    3.20
  13   4  -2    2.80    6.50
 -13   4   2    3.30    2.80
 -12  -4   2 1220.98   37.70
  12  -4  -2 1275.97   39.30
 -12  -4   2 1201.38   37.90
  12  -4  -2 1195.78   35.80
  12   4  -2 1221.08   40.20
 -12   4   2 1213.68   32.50
 -12   4   2 1179.78   36.00
 -12   4   2 1188.48   31.90
  11  -4  -2  100.39    9.10
 -11  -4   2   94.79    8.60
  11  -4  -2   86.89    8.00
 -11  -4   2   85.59    7.70
  11  -4  -2   96.29    7.60
 -11  -4   2   95.49    8.70
 -11   4   2   90.59    5.80
 -11   4   2   91.19    5.40
 -11   4   2   83.19    8.00
 -11   4   2   94.99    8.20
  11   4  -2   80.29    9.90
  11   4  -2   90.59    8.70
  10  -4  -2 1111.59   32.20
  10  -4  -2 1111.19   33.90
 -10  -4   2 1127.59   34.30
 -10  -4   2 1119.19   33.90
  10  -4  -2 1168.98   32.40
 -10  -4   2 1052.99   32.30
 -10   4   2 1146.29   32.60
  10   4  -2 1107.39   34.00
 -10   4   2 1147.59   28.80
  10   4  -2 1109.59   35.70
 -10   4   2 1087.69   32.40
 -10   4   2 1164.68   29.00
   9  -4  -2  127.09    7.70
  -9  -4   2  114.69    8.30
   9  -4  -2  122.29    8.60
  -9  -4   2  106.39    7.30
  -9  -4   2  103.39    8.70
   9  -4  -2  113.09    7.30
   9   4  -2  117.09    8.60
  -9   4   2  118.49    5.10
   9   4  -2  108.69    9.20
  -9   4   2  111.09    7.60
  -9   4   2  114.49    5.10
  -9   4   2  113.79    7.60
  -8  -4   2 3155.78   77.59
  -8  -4   2 3109.89   78.49
   8  -4  -2 3103.59   77.79
  -8  -4   2 3174.78   78.89
   8  -4  -2 3143.59   76.59
   8  -4  -2 3125.79   76.49
  -8   4   2 3092.39   76.59
  -8   4   2 3227.88   73.09
  -8   4   2 3086.79   72.99
  -8   4   2 3152.38   76.89
   8   4  -2 3095.69   78.29
   8   4  -2 3102.59   79.99
   7  -4  -2  141.59    6.80
   7  -4  -2  140.49    7.70
  -7  -4   2  134.79    8.20
  -7  -4   2  135.29    8.30
   7  -4  -2  141.69    6.90
  -7  -4   2  133.09    7.40
   7   4  -2  130.09    7.60
  -7   4   2  122.39    7.00
  -7   4   2  130.09    6.80
   7   4  -2  117.39    8.70
   6  -4  -2 2174.18   52.99
  -6  -4   2 2055.69   54.79
  -6  -4   2 2202.68   55.29
   6  -4  -2 2161.38   53.59
   6  -4  -2 2183.78   52.99
  -6  -4   2 2196.88   54.49
   6   4  -2 2236.68   56.29
  -6   4   2 2071.29   53.09
  -6   4   2 2188.28   52.99
   6   4  -2 2190.98   54.89
   6   4  -2 2169.68   54.69
   5  -4  -2  410.46   12.20
   5  -4  -2  420.56   12.20
  -5  -4   2  428.36   14.30
  -5  -4   2  415.06   13.60
  -5  -4   2  396.26   13.90
  -5   4   2  398.26   12.40
   5   4  -2  456.95   15.30
  -5   4   2  421.06   12.50
   5   4  -2  391.86   13.60
  -4  -4   2 4945.60  112.19
   4  -4  -2 4718.93  107.99
  -4  -4   2 4493.15  110.59
   4  -4  -2 4445.26  108.69
  -4   4   2 4605.04  109.79
   4   4  -2 4786.12  111.69
   4   4  -2 4649.73  110.39
  -3  -4   2   17.80    2.60
   3  -4  -2   15.10    1.50
   3  -4  -2   16.40    2.00
  -3  -4   2   14.80    2.60
   3   4  -2   15.90    2.40
  -3   4   2   19.10    2.30
   3   4  -2   22.40    3.40
  -2  -4   2 2575.84   61.49
   2  -4  -2 2567.24   59.39
   2   4  -2 2550.44   62.29
   2   4  -2 2502.55   61.39
  -2   4   2 2584.54   59.69
  -2   4   2 2538.15   60.09
  -1  -4   2   27.10    2.80
   1  -4  -2   32.60    2.20
   1  -4  -2   29.30    2.40
   1   4  -2   32.90    3.20
  -1   4   2   33.10    2.60
   0  -4  -2 2404.16   56.29
   0  -4   2 2385.36   57.29
   0  -4  -2 2372.46   56.49
   0   4  -2 2373.86   57.09
   0   4   2 2439.86   56.89
   0   4  -2 2315.27   58.29
   1  -4   2    4.00    2.10
   1  -4   2    7.70    1.80
  -1  -4  -2    7.80    1.80
  -1  -4  -2    4.50    1.80
  -1  -4  -2    6.50    1.90
   1   4   2    5.20    2.10
  -1   4  -2    4.50    2.50
  -1   4  -2    4.30    1.60
   2  -4   2 2749.62   65.79
   2  -4   2 2711.03   64.79
  -2  -4  -2 2634.04   64.49
  -2  -4  -2 2753.62   65.09
  -2  -4  -2 2740.73   64.39
  -2   4  -2 2712.43   64.09
   2   4   2 2584.14   65.69
  -2   4  -2 2534.75   66.09
  -3  -4  -2  385.06   12.90
   3  -4   2  387.96   12.70
   3  -4   2  371.26   14.60
  -3  -4  -2  377.76   12.20
   3  -4   2  380.96   13.20
  -3   4  -2  370.26   14.10
  -3   4  -2  390.96   13.30
   3   4   2  384.06   13.30
  -3   4  -2  370.16   11.70
   3   4   2  360.46   12.50
   4  -4   2 3222.58   77.59
  -4  -4  -2 3065.69   76.79
   4  -4   2 3040.60   77.59
  -4  -4  -2 3188.78   76.69
   4  -4   2 3121.39   77.09
  -4  -4  -2 3195.48   77.59
   4   4   2 3162.88   77.99
  -4   4  -2 3221.68   79.29
  -4   4  -2 3282.07   77.79
  -4   4  -2 3094.79   75.69
   4   4   2 3153.58   77.19
  -5  -4  -2   26.80    3.80
   5  -4   2   33.10    4.90
   5  -4   2   28.50    4.00
  -5  -4  -2   34.90    4.90
   5  -4   2   30.00    4.50
  -5  -4  -2   20.70    3.90
   5   4   2   29.60    5.00
  -5   4  -2   24.60    3.40
   5   4   2   25.00    4.00
  -5   4  -2   31.50    4.60
  -5   4  -2   25.30    4.80
   6  -4   2 1027.00   28.90
  -6  -4  -2  950.70   28.10
  -6  -4  -2  957.10   28.50
   6  -4   2  985.70   29.00
  -6  -4  -2 1002.90   29.50
   6  -4   2  978.40   29.30
  -6   4  -2  976.90   27.30
  -6   4  -2  972.90   29.10
   6   4   2 1014.70   30.30
   6   4   2  985.10   29.00
  -6   4  -2  984.60   30.60
  -7  -4  -2   28.30    5.20
  -7  -4  -2   32.80    5.30
   7  -4   2   35.90    5.00
  -7  -4  -2   30.50    4.70
   7  -4   2   36.30    5.90
   7  -4   2   35.50    5.40
  -7   4  -2   39.90    4.90
   7   4   2   44.60    5.80
  -7   4  -2   49.60    6.40
   7   4   2   37.40    6.30
  -7   4  -2   36.80    6.20
  -8  -4  -2 1519.25   47.70
  -8  -4  -2 1627.24   45.50
   8  -4   2 1596.34   44.60
   8  -4   2 1687.93   45.70
  -8  -4  -2 1665.03   44.80
   8  -4   2 1609.94   44.30
   8   4   2 1601.64   51.99
  -8   4  -2 1587.94   49.10
   8   4   2 1606.84   46.70
  -8   4  -2 1562.64   42.70
  -8   4  -2 1523.45   44.50
  -9  -4  -2    9.90    3.80
  -9  -4  -2   15.20    5.20
   9  -4   2   14.30    4.00
   9  -4   2   15.00    5.60
  -9  -4  -2   13.90    5.00
   9  -4   2   13.30    4.70
   9   4   2   28.00    7.20
  -9   4  -2   17.60    6.30
  -9   4  -2   18.50    5.40
  -9   4  -2   20.00    4.50
   9   4   2   16.30    4.90
  10  -4   2  990.00   32.90
  10  -4   2  987.50   31.50
  10  -4   2  983.00   32.30
 -10  -4  -2  928.71   31.00
 -10  -4  -2  958.70   31.60
 -10  -4  -2 1018.60   33.30
  10   4   2 1010.80   34.70
 -10   4  -2  974.30   30.20
 -10   4  -2 1031.00   32.50
  11  -4   2    3.10    5.70
  11  -4   2   -1.20    4.50
 -11  -4  -2    6.40    4.80
 -11  -4  -2    2.20    4.90
 -11  -4  -2    5.40    5.40
  11   4   2    5.30    6.00
 -11   4  -2    3.10    5.60
 -11   4  -2    2.80    4.20
  12  -4   2  949.01   33.70
  12  -4   2 1022.30   35.00
 -12  -4  -2  994.90   33.60
 -12  -4  -2 1040.10   35.50
 -12  -4  -2 1012.00   33.40
  12   4   2  965.10   36.70
 -12   4  -2  984.90   34.10
 -12   4  -2  992.90   31.90
 -12   4  -2  952.80   30.50
  13  -4   2    7.40    6.40
  13  -4   2   13.30    7.50
 -13  -4  -2   -5.30    5.70
 -13  -4  -2    9.40    6.10
 -13  -4  -2    7.80    6.00
  13   4   2    2.50    7.50
 -13   4  -2    1.90    5.10
 -13   4  -2   12.90    6.90
 -14  -4  -2  616.54   26.00
 -14  -4  -2  590.24   25.70
  14  -4   2  574.84   26.50
 -14   4  -2  579.44   23.60
 -14   4  -2  580.74   25.80
  14   4   2  589.84   29.10
 -15  -4  -2    1.50    6.30
 -15   4  -2   25.50    9.10
  15   4   2   13.80   10.30
 -15   4  -2   16.00    6.50
 -16  -5   2    9.00    8.00
  16  -5  -2   -2.80    6.50
 -16  -5   2    8.80    8.10
  16  -5  -2    6.10    6.40
 -16   5   2    4.80    4.10
  16   5  -2   11.50    9.90
 -16   5   2    0.80    6.70
 -15  -5   2  531.35   24.40
 -15  -5   2  603.74   24.80
  15  -5  -2  504.35   21.90
  15  -5  -2  531.55   23.60
 -15   5   2  507.45   16.80
  15   5  -2  562.44   27.50
 -15   5   2  522.65   17.40
 -15   5   2  536.55   23.60
  14  -5  -2   33.20    7.90
 -14  -5   2   32.00    7.80
 -14  -5   2   28.40    7.60
  14  -5  -2   29.70    6.50
 -14   5   2   35.50    4.00
 -14   5   2   35.10    7.20
  14   5  -2   28.20    9.30
 -13  -5   2  735.43   27.60
  13  -5  -2  734.73   25.70
 -13  -5   2  712.03   29.80
  13  -5  -2  752.72   27.40
 -13   5   2  743.73   20.10
 -13   5   2  731.33   26.30
  13   5  -2  755.52   30.70
 -13   5   2  759.22   20.30
  12  -5  -2   -0.60    4.30
 -12  -5   2   -2.80    4.60
 -12  -5   2   -7.00    4.40
  12  -5  -2    4.60    4.10
  12  -5  -2    0.10    3.70
  12   5  -2   -3.30    5.70
 -12   5   2    0.70    1.80
 -12   5   2    2.30    2.00
 -12   5   2    2.70    4.20
  11  -5  -2  845.72   28.10
 -11  -5   2  875.31   29.00
  11  -5  -2  821.72   26.60
 -11  -5   2  792.32   28.20
  11  -5  -2  876.11   26.80
  11   5  -2  827.42   30.40
 -11   5   2  841.22   26.90
 -10  -5   2   47.10    7.20
 -10  -5   2   38.90    5.60
  10  -5  -2   44.40    5.60
  10  -5  -2   35.70    6.00
 -10  -5   2   36.10    6.20
  10  -5  -2   49.00    6.00
  10   5  -2   30.30    6.90
  10   5  -2   37.80    6.30
 -10   5   2   35.50    5.40
 -10   5   2   37.00    5.30
   9  -5  -2 2468.15   61.49
   9  -5  -2 2465.45   62.19
  -9  -5   2 2337.17   63.19
  -9  -5   2 2401.26   63.59
   9  -5  -2 2429.36   61.09
  -9  -5   2 2485.05   62.59
   9   5  -2 2432.76   65.49
  -9   5   2 2380.86   61.49
  -9   5   2 2423.96   61.19
   9   5  -2 2318.27   63.19
  -8  -5   2    7.60    4.00
   8  -5  -2    1.50    3.30
  -8  -5   2    1.90    2.90
  -8  -5   2    4.90    4.00
   8  -5  -2    3.10    2.70
   8  -5  -2    7.30    3.00
  -8   5   2    5.80    3.10
   8   5  -2    3.80    4.40
  -8   5   2    3.90    2.90
   8   5  -2    1.70    3.00
  -7  -5   2 1836.82   48.60
  -7  -5   2 1859.31   48.90
  -7  -5   2 1828.32   47.80
   7  -5  -2 1748.82   46.70
   7  -5  -2 1829.82   46.20
   7  -5  -2 1854.91   46.60
   7   5  -2 1849.52   50.09
  -7   5   2 1854.21   46.60
  -7   5   2 1821.42   46.20
   6  -5  -2  109.19    5.80
  -6  -5   2  102.39    7.20
  -6  -5   2  103.29    6.70
   6  -5  -2  111.69    5.90
  -6  -5   2   97.89    7.20
   6  -5  -2  108.09    6.30
  -6   5   2   96.69    5.60
   6   5  -2   86.89    7.20
  -6   5   2  109.29    6.10
   5  -5  -2  961.80   25.20
   5  -5  -2  971.40   25.50
  -5  -5   2  967.10   27.80
   5  -5  -2  952.80   25.70
  -5  -5   2  994.80   27.20
   5   5  -2 1013.40   28.80
  -5   5   2 1014.40   26.00
   5   5  -2  937.71   27.10
  -4  -5   2  104.69    6.70
  -4  -5   2  112.79    6.20
   4  -5  -2  101.79    4.50
   4   5  -2  106.89    6.20
   4   5  -2  109.69    7.20
  -4   5   2  110.99    5.50
  -3  -5   2 2987.20   71.69
  -3  -5   2 2887.51   71.99
   3  -5  -2 3027.20   69.39
   3  -5  -2 2940.31   70.29
   3   5  -2 2983.40   72.99
   3   5  -2 2993.00   71.69
  -3   5   2 2905.91   70.29
   2  -5  -2  407.86   11.10
  -2  -5   2  419.46   14.30
  -2   5   2  398.76   11.30
   2   5  -2  374.96   12.50
   2   5  -2  418.76   13.80
  -2   5   2  397.96   11.90
   1  -5  -2 2789.82   64.99
  -1  -5   2 2803.32   66.49
   1  -5  -2 2622.94   64.99
   1   5  -2 2732.73   66.09
  -1   5   2 2814.22   65.39
   0  -5  -2   11.10    2.00
   0  -5  -2   10.00    2.10
   0  -5   2   10.00    2.30
   0   5   2   14.30    2.50
   0   5  -2   11.80    2.40
   0   5  -2   16.10    3.30
  -1  -5  -2 1696.13   41.20
   1  -5   2 1719.93   43.00
  -1  -5  -2 1596.44   41.20
   1  -5   2 1673.63   41.70
   1   5   2 1657.73   41.90
  -1   5  -2 1700.83   41.20
  -1   5  -2 1631.14   43.30
   2  -5   2    1.00    2.50
  -2  -5  -2   -0.60    1.90
  -2  -5  -2   -0.20    1.70
  -2  -5  -2   -1.10    1.80
  -2   5  -2    2.90    2.70
   2   5   2   -4.30    2.10
  -2   5  -2   -0.20    1.60
   3  -5   2 2814.62   69.39
  -3  -5  -2 2809.82   68.09
  -3  -5  -2 2764.92   68.29
   3  -5   2 2890.51   68.59
  -3  -5  -2 2839.82   68.79
  -3   5  -2 2777.22   70.49
  -3   5  -2 2798.22   66.99
   3   5   2 2687.33   68.09
   3   5   2 2740.53   69.39
  -4  -5  -2  145.59    7.50
  -4  -5  -2  146.39    7.90
   4  -5   2  153.38    8.30
  -4  -5  -2  138.89    8.10
   4  -5   2  134.29    8.10
   4  -5   2  154.78    7.90
   4   5   2  143.19    8.00
  -4   5  -2  145.79    9.50
  -4   5  -2  150.28    6.60
   4   5   2  148.09    8.80
   5  -5   2 1170.68   34.00
  -5  -5  -2 1183.68   33.30
  -5  -5  -2 1212.88   33.10
  -5  -5  -2 1225.18   34.10
   5  -5   2 1243.48   33.70
   5  -5   2 1197.68   33.90
   5   5   2 1231.68   34.80
  -5   5  -2 1202.08   33.90
  -5   5  -2 1204.88   35.80
   5   5   2 1190.68   33.60
  -5   5  -2 1177.08   31.30
   6  -5   2  187.18   10.40
   6  -5   2  188.38   10.00
  -6  -5  -2  186.38   10.30
  -6  -5  -2  186.28   10.00
  -6  -5  -2  186.68    9.60
   6  -5   2  192.88   10.10
  -6   5  -2  215.38   11.00
   6   5   2  218.78   11.70
  -6   5  -2  185.28   11.50
  -6   5  -2  198.38    8.50
   6   5   2  193.78   10.30
   7  -5   2 1398.16   37.60
   7  -5   2 1236.38   36.00
  -7  -5  -2 1206.08   35.80
  -7  -5  -2 1234.98   35.50
   7  -5   2 1323.27   36.80
  -7  -5  -2 1247.88   36.80
  -7   5  -2 1198.98   33.40
   7   5   2 1204.18   37.60
   7   5   2 1173.78   36.40
  -7   5  -2 1352.26   37.00
  -8  -5  -2    6.70    4.30
  -8  -5  -2    4.20    3.40
   8  -5   2    4.90    3.60
   8  -5   2    3.40    4.40
  -8  -5  -2   -2.20    3.60
   8  -5   2    3.20    3.20
  -8   5  -2    3.00    4.80
   8   5   2    7.50    4.00
  -8   5  -2    6.20    3.10
   8   5   2    1.60    4.70
  -8   5  -2    2.80    4.20
   9  -5   2 1581.24   44.80
   9  -5   2 1468.55   43.70
   9  -5   2 1466.85   43.30
  -9  -5  -2 1486.55   43.60
  -9  -5  -2 1501.75   44.80
  -9   5  -2 1552.84   44.50
  -9   5  -2 1528.45   40.90
   9   5   2 1576.74   46.80
  10  -5   2   85.39    9.30
  10  -5   2   86.19    9.50
 -10  -5  -2   92.09    9.50
 -10  -5  -2   87.39    9.80
 -10   5  -2   78.89    9.50
 -10   5  -2   92.79    7.80
  10   5   2   86.49   10.50
 -11  -5  -2  882.51   31.50
 -11  -5  -2  880.41   30.10
  11  -5   2  858.51   30.30
  11  -5   2  861.81   30.90
 -11  -5  -2  850.41   29.70
 -11   5  -2  843.42   26.60
 -11   5  -2  829.72   30.10
  11   5   2  882.21   33.40
 -11   5  -2  869.41   27.10
  12  -5   2    3.10    5.90
 -12  -5  -2    1.20    6.10
 -12  -5  -2    2.80    5.20
 -12  -5  -2    2.70    5.60
  12  -5   2    6.70    5.40
  12   5   2   16.40    8.30
 -12   5  -2    4.70    4.10
 -12   5  -2   -2.30    4.00
 -12   5  -2   17.60    6.60
  13  -5   2  364.36   19.90
 -13  -5  -2  411.66   20.20
 -13  -5  -2  425.56   20.60
  13  -5   2  357.46   20.10
 -13  -5  -2  399.96   21.10
  13   5   2  399.96   22.80
 -13   5  -2  398.46   21.00
 -13   5  -2  427.06   17.60
 -13   5  -2  402.66   16.90
  14  -5   2    8.20    7.50
 -14  -5  -2   15.70    7.80
  14   5   2   18.40    9.30
 -14   5  -2   12.70    7.60
 -14   5  -2    1.20    5.10
 -16   6   2  180.98   14.50
 -15  -6   2   26.50    8.40
  15  -6  -2   13.70    6.70
 -15   6   2   20.40    7.30
  15   6  -2   23.40    9.20
 -14  -6   2  534.55   23.90
  14  -6  -2  551.74   23.00
 -14  -6   2  562.44   24.70
  14  -6  -2  505.05   21.50
  14   6  -2  565.34   27.10
 -14   6   2  517.05   22.00
 -13  -6   2   -0.60    5.50
  13  -6  -2    0.60    5.30
 -13  -6   2    3.20    6.20
 -13   6   2   12.20    4.90
  13   6  -2    4.80    7.60
  12  -6  -2  606.84   23.00
  12  -6  -2  628.64   22.10
 -12  -6   2  579.54   23.70
 -12  -6   2  598.44   24.10
  12  -6  -2  582.64   22.00
  12   6  -2  602.84   26.50
 -12   6   2  620.44   22.20
  11  -6  -2   53.79    7.50
 -11  -6   2   69.69    9.00
  11  -6  -2   63.59    7.10
 -11  -6   2   58.59    7.90
 -11   6   2   65.19    7.40
  11   6  -2   51.59    8.60
 -10  -6   2  936.71   31.10
  10  -6  -2  935.81   29.60
  10  -6  -2  944.81   28.90
 -10  -6   2  982.60   31.40
  10  -6  -2  907.91   28.10
  10   6  -2  975.90   33.40
 -10   6   2  980.40   28.60
  -9  -6   2   18.70    5.50
  -9  -6   2   17.70    4.10
   9  -6  -2   17.10    4.70
   9  -6  -2   19.80    4.10
  -9  -6   2   15.20    5.20
   9  -6  -2   16.00    3.80
  -9   6   2   21.40    4.40
  -9   6   2   18.90    4.30
   9   6  -2   14.40    5.50
  -8  -6   2 2460.35   62.79
  -8  -6   2 2445.16   63.89
   8  -6  -2 2449.55   60.99
  -8  -6   2 2459.15   63.89
   8  -6  -2 2252.37   61.19
   8  -6  -2 2464.15   61.69
  -8   6   2 2413.76   61.19
   8   6  -2 2510.55   65.89
  -8   6   2 2461.45   60.79
   7  -6  -2  318.27   12.10
  -7  -6   2  327.47   14.00
   7  -6  -2  317.17   11.70
  -7  -6   2  323.27   13.10
   7  -6  -2  326.57   12.30
  -7   6   2  330.17   12.20
   7   6  -2  303.07   14.80
   6  -6  -2  950.80   26.00
  -6  -6   2  925.11   28.30
   6  -6  -2  954.60   26.20
  -6  -6   2  976.00   27.90
  -6   6   2  963.70   26.30
   6   6  -2  988.20   30.00
  -5  -6   2  468.35   16.50
   5  -6  -2  485.75   14.10
  -5  -6   2  478.75   15.90
   5  -6  -2  463.55   14.30
   5   6  -2  436.26   15.60
   5   6  -2  456.75   17.30
  -5   6   2  466.95   14.50
   4  -6  -2 2389.16   59.89
  -4  -6   2 2325.47   57.29
   4  -6  -2 2246.78   54.79
  -4  -6   2 2220.98   57.69
   4   6  -2 2283.17   57.29
  -4   6   2 2203.08   55.69
   4   6  -2 2306.67   58.89
  -3  -6   2  101.99    6.90
  -3  -6   2  106.89    6.20
   3  -6  -2  103.39    4.70
  -3   6   2   97.69    4.80
   3   6  -2   97.39    7.00
  -3   6   2   96.39    5.40
   3   6  -2   95.09    6.10
  -2  -6   2 1572.04   40.50
   2  -6  -2 1579.84   38.60
   2   6  -2 1623.44   41.90
   2   6  -2 1564.34   40.10
  -2   6   2 1547.55   39.50
  -2   6   2 1585.74   38.90
   1  -6  -2    3.60    1.90
  -1  -6   2    3.40    2.10
   1  -6  -2    2.80    1.70
   1   6  -2    0.00    1.80
  -1   6   2    1.30    1.90
   0  -6  -2 1656.63   40.20
   0  -6  -2 1548.65   40.10
   0  -6   2 1630.04   41.10
   0   6  -2 1584.64   40.30
   0   6   2 1688.53   40.80
   0   6  -2 1579.14   42.50
   1  -6   2   -0.80    2.40
  -1  -6  -2    1.10    2.10
   1  -6   2    2.70    2.00
  -1  -6  -2   -0.50    1.70
  -1   6  -2    7.50    3.50
   1   6   2    1.50    2.50
  -1   6  -2   -3.30    1.60
  -2  -6  -2 2359.36   57.49
  -2  -6  -2 2292.67   57.49
   2  -6   2 2373.06   59.19
   2  -6   2 2342.77   57.69
  -2   6  -2 2251.57   59.79
  -2   6  -2 2276.47   56.19
   2   6   2 2390.96   58.59
  -3  -6  -2    5.70    2.90
   3  -6   2    3.70    2.50
  -3  -6  -2    1.70    2.10
  -3  -6  -2    2.10    2.50
   3  -6   2    4.70    3.10
  -3   6  -2    5.60    2.10
  -3   6  -2    4.30    3.50
   4  -6   2 1125.69   32.40
  -4  -6  -2 1158.08   31.40
  -4  -6  -2 1178.88   31.80
   4  -6   2 1182.08   31.80
  -4  -6  -2 1135.99   31.90
   4   6   2 1080.19   31.30
  -4   6  -2 1123.89   29.30
  -4   6  -2 1115.69   34.10
   4   6   2 1102.79   32.60
   5  -6   2   44.90    5.60
  -5  -6  -2   42.20    5.60
   5  -6   2   41.90    5.80
  -5  -6  -2   36.70    5.30
   5  -6   2   49.20    6.00
  -5  -6  -2   51.39    5.60
  -5   6  -2   53.19    7.10
   5   6   2   37.30    5.80
   5   6   2   46.90    5.60
  -5   6  -2   44.10    4.20
  -6  -6  -2 1256.87   35.70
   6  -6   2 1265.57   36.50
   6  -6   2 1252.77   36.20
  -6  -6  -2 1225.98   35.90
  -6  -6  -2 1320.97   36.90
   6  -6   2 1363.16   37.00
   6   6   2 1287.27   37.80
  -6   6  -2 1249.77   32.90
  -6   6  -2 1205.08   38.10
   6   6   2 1240.88   36.30
   7  -6   2  232.38   12.00
  -7  -6  -2  207.08   11.20
  -7  -6  -2  253.17   12.50
  -7  -6  -2  227.18   12.30
   7  -6   2  239.28   12.50
   7  -6   2  222.58   12.40
  -7   6  -2  220.18   12.30
   7   6   2  229.48   13.90
  -7   6  -2  244.78   11.30
   7   6   2  217.98   12.00
  -7   6  -2  221.38   13.30
  -8  -6  -2 1878.41   51.19
  -8  -6  -2 1781.52   50.39
   8  -6   2 1972.20   52.09
   8  -6   2 1875.01   51.39
   8  -6   2 1771.72   50.69
  -8  -6  -2 1860.71   51.99
   8   6   2 1818.22   53.19
  -8   6  -2 1836.12   47.10
  -8   6  -2 1880.11   51.39
  -9  -6  -2    0.90    4.30
   9  -6   2    4.90    4.80
   9  -6   2    8.60    4.40
   9  -6   2    2.10    4.60
   9   6   2    1.40    5.80
  -9   6  -2    7.20    4.50
  -9   6  -2   -1.30    2.90
  10  -6   2  665.23   25.10
  10  -6   2  659.43   25.00
 -10  -6  -2  652.83   24.50
 -10  -6  -2  637.44   25.10
 -10   6  -2  662.33   25.20
 -10   6  -2  646.94   20.70
 -10   6  -2  654.63   20.60
  10   6   2  619.44   30.20
 -11  -6  -2  132.09   11.90
  11  -6   2  136.79   12.70
  11  -6   2  144.59   12.40
 -11  -6  -2  140.39   13.00
  11   6   2  120.09   13.70
 -11   6  -2  129.49   12.50
 -11   6  -2  138.69    9.00
 -11   6  -2  147.79    8.80
  12  -6   2  463.55   21.70
  12  -6   2  432.46   21.20
 -12  -6  -2  407.56   21.40
 -12  -6  -2  444.76   21.20
 -12  -6  -2  460.55   21.30
  12   6   2  497.15   24.80
 -12   6  -2  458.55   21.60
 -12   6  -2  439.46   16.90
 -12   6  -2  434.76   16.80
  13  -6   2   19.50    7.80
 -13  -6  -2   -2.10    5.70
 -13  -6  -2   -4.80    6.60
 -13  -6  -2    6.40    6.40
  13  -6   2   10.10    7.10
  13   6   2   12.40    9.50
 -13   6  -2   10.30    7.00
 -13   6  -2    9.00    4.90
 -13   6  -2   13.40    4.70
 -14  -6  -2  469.65   22.70
  14  -6   2  472.05   23.50
 -14  -6  -2  430.06   22.20
 -14   6  -2  436.06   23.60
  14   6   2  469.85   27.10
 -14   6  -2  470.45   18.30
 -15  -7   2  642.64   28.30
  15  -7  -2  629.84   26.30
  15   7  -2  698.73   35.50
 -14  -7   2    3.40    7.50
  14  -7  -2    1.60    6.00
 -14  -7   2   -1.70    6.20
  14  -7  -2   -1.10    5.20
  14   7  -2   -4.40    7.30
 -14   7   2    9.20    5.70
 -13  -7   2  581.64   25.70
  13  -7  -2  631.04   23.10
  13  -7  -2  619.54   24.00
 -13  -7   2  610.04   25.70
  13   7  -2  606.84   28.40
 -13   7   2  629.14   23.30
 -12  -7   2   -0.50    5.70
  12  -7  -2   -2.20    4.50
 -12  -7   2    3.00    5.60
  12  -7  -2   -2.00    3.80
 -12   7   2   -2.60    4.10
  12   7  -2   -2.30    6.10
  11  -7  -2  915.81   29.40
  11  -7  -2  935.81   28.70
 -11  -7   2  906.71   31.40
 -11  -7   2  903.81   31.20
  11  -7  -2  889.61   29.10
 -11   7   2  931.41   28.30
  11   7  -2  906.71   33.80
  10  -7  -2  106.59    8.40
 -10  -7   2  117.79   10.60
 -10  -7   2  104.29   10.40
  10  -7  -2  102.99    8.80
  10  -7  -2  102.29    8.80
  10   7  -2  121.39   12.60
   9  -7  -2 1581.34   43.10
  -9  -7   2 1536.75   45.00
   9  -7  -2 1564.64   41.90
   9   7  -2 1561.84   47.30
   8  -7  -2    9.00    3.20
   8  -7  -2   11.50    3.90
  -8  -7   2    8.70    4.70
  -8  -7   2   12.70    3.90
   8  -7  -2    8.50    3.80
  -8   7   2   11.60    3.50
   8   7  -2    9.30    5.30
   7  -7  -2 1126.69   32.00
  -7  -7   2 1148.29   34.40
   7  -7  -2 1186.88   31.60
  -7  -7   2 1118.29   33.20
  -7   7   2 1161.98   31.70
   7   7  -2 1200.08   36.20
  -6  -7   2  469.85   17.80
   6  -7  -2  475.15   15.50
   6  -7  -2  487.75   15.50
  -6  -7   2  480.15   18.70
  -6   7   2  506.55   17.20
   6   7  -2  436.06   18.60
  -5  -7   2  948.11   27.90
   5  -7  -2  916.21   25.10
  -5  -7   2  905.21   26.80
   5  -7  -2  920.41   24.80
   5   7  -2  893.21   28.60
  -5   7   2  880.91   25.30
   4  -7  -2   28.90    3.20
   4  -7  -2   30.40    4.10
  -4  -7   2   30.30    4.80
  -4  -7   2   32.30    4.40
   4   7  -2   27.40    4.20
  -4   7   2   32.50    4.10
   4   7  -2   41.40    5.90
   3  -7  -2 1949.60   49.00
  -3  -7   2 1951.80   50.89
   3  -7  -2 1944.01   48.00
  -3  -7   2 2005.40   50.39
  -3   7   2 1911.51   48.90
  -3   7   2 2012.60   48.10
   3   7  -2 1956.40   51.79
  -2  -7   2   18.10    3.70
   2  -7  -2   24.70    3.00
  -2  -7   2   22.90    3.60
   2  -7  -2   18.50    3.40
   2  -7  -2   19.60    3.10
   2   7  -2   22.80    4.30
  -2   7   2   16.50    3.40
  -2   7   2   22.60    3.20
   2   7  -2   28.60    3.70
  -1  -7   2 1297.07   34.80
   1  -7  -2 1282.47   33.40
   1  -7  -2 1359.16   33.60
  -1   7   2 1327.07   33.90
  -1   7   2 1272.87   34.10
   1   7  -2 1303.17   33.90
   1   7  -2 1328.77   36.10
   0  -7   2   20.00    3.40
   0  -7  -2   14.90    3.00
   0   7  -2    9.80    4.10
   0   7  -2   18.70    3.20
   0   7   2   16.00    3.40
  -1  -7  -2 2161.18   53.49
   1  -7   2 2201.58   55.49
   1  -7   2 2097.19   53.89
  -1  -7  -2 2118.19   53.49
   1   7   2 2208.68   54.39
  -1   7  -2 2062.89   56.09
  -1   7  -2 2191.88   52.59
  -2  -7  -2  182.88    8.40
   2  -7   2  191.08   10.20
   2  -7   2  183.38    8.80
  -2  -7  -2  177.58    8.80
  -2   7  -2  181.68    7.30
  -2   7  -2  186.98   10.60
   2   7   2  173.28    9.20
   3  -7   2 1724.73   45.30
  -3  -7  -2 1799.82   45.20
   3  -7   2 1697.73   46.50
  -3  -7  -2 1708.63   45.10
  -3   7  -2 1748.53   42.80
   3   7   2 1722.03   46.30
  -4  -7  -2   46.40    5.30
  -4  -7  -2   39.00    5.20
   4  -7   2   39.20    5.60
   4  -7   2   33.80    4.90
  -4  -7  -2   47.40    5.80
  -4   7  -2   33.10    6.40
  -4   7  -2   37.40    3.70
  -5  -7  -2 1357.86   37.80
  -5  -7  -2 1402.96   38.40
  -5  -7  -2 1313.97   37.40
   5  -7   2 1302.27   37.70
   5  -7   2 1336.47   38.50
  -5   7  -2 1349.96   40.70
   5   7   2 1375.96   39.40
  -5   7  -2 1365.26   34.30
  -6  -7  -2    0.80    3.20
   6  -7   2    5.20    4.20
  -6  -7  -2    2.70    3.90
   6  -7   2   -0.10    3.40
  -6  -7  -2    1.60    3.60
  -6   7  -2    8.90    2.60
   6   7   2    8.40    4.90
   7  -7   2  847.12   28.50
  -7  -7  -2  937.51   29.50
   7  -7   2  920.01   29.30
  -7  -7  -2  922.91   28.50
   7   7   2  917.31   30.90
  -7   7  -2  889.31   24.40
   8  -7   2   12.90    5.30
   8  -7   2   15.10    4.70
   8  -7   2   19.20    5.40
  -8  -7  -2   25.20    5.90
  -8  -7  -2   10.50    5.00
  -8   7  -2   24.70    3.60
   8   7   2    7.60    6.00
  -9  -7  -2  678.13   25.50
   9  -7   2  649.54   24.70
   9  -7   2  717.63   25.60
  -9  -7  -2  683.13   24.90
   9   7   2  644.94   26.80
  -9   7  -2  653.83   20.00
 -10  -7  -2   41.40    7.70
 -10  -7  -2   26.90    7.00
  10  -7   2   45.10    7.90
  10  -7   2   29.20    7.20
 -10   7  -2   35.20    4.60
 -10   7  -2   41.20    7.70
  10   7   2   39.70    8.90
 -10   7  -2   36.30    4.50
  11  -7   2  400.96   20.00
  11  -7   2  448.16   21.00
 -11  -7  -2  465.75   20.80
 -11  -7  -2  408.06   20.90
  11   7   2  436.86   23.00
 -11   7  -2  426.46   14.60
 -11   7  -2  413.96   15.00
 -11   7  -2  442.06   20.80
 -12  -7  -2   -5.60    5.50
  12  -7   2    8.80    6.70
 -12  -7  -2    3.30    6.60
  12  -7   2   -4.90    5.80
 -12   7  -2   -2.70    3.80
 -12   7  -2   -0.70    3.10
 -12   7  -2    8.50    7.00
  12   7   2   -0.10    7.70
 -13  -7  -2  479.85   23.30
  13  -7   2  431.66   22.30
 -13  -7  -2  465.35   22.40
  13   7   2  490.05   27.20
 -13   7  -2  485.35   23.80
 -13   7  -2  438.86   15.90
 -14  -8   2  592.04   26.30
  14  -8  -2  549.25   23.50
  14   8  -2  579.24   29.60
 -13  -8   2    6.90   10.20
  13  -8  -2   10.00    8.10
  13  -8  -2   10.00    5.70
  13   8  -2   -0.20    7.40
  12  -8  -2  672.33   23.80
 -12  -8   2  715.33   27.90
  12  -8  -2  693.03   24.90
  12   8  -2  704.63   30.30
  11  -8  -2    4.40    4.70
  11  -8  -2    2.90    4.00
  11  -8  -2    4.90    5.00
 -11  -8   2    0.90    5.50
  11   8  -2   -2.90    6.40
  10  -8  -2  433.66   17.90
  10  -8  -2  446.66   16.80
 -10  -8   2  444.46   19.80
   9  -8  -2   46.20    5.50
  -9  -8   2   44.60    7.30
   9  -8  -2   58.59    6.70
   9   8  -2   51.69    8.90
   8  -8  -2  520.15   19.00
  -8  -8   2  545.05   21.00
   8  -8  -2  534.55   17.90
   8   8  -2  534.95   22.50
   7  -8  -2    1.80    3.30
  -7  -8   2   -6.10    4.00
   7  -8  -2    1.60    3.00
   7   8  -2    1.40    5.00
  -6  -8   2  647.94   22.80
   6  -8  -2  642.14   19.80
  -6  -8   2  612.84   21.50
   6  -8  -2  656.23   20.30
   6   8  -2  667.33   24.10
  -6   8   2  687.33   20.30
   5  -8  -2   15.90    3.30
   5  -8  -2   13.20    3.40
  -5  -8   2   13.10    3.70
  -5  -8   2   11.20    4.60
   5   8  -2   19.40    5.30
  -5   8   2   18.40    3.90
  -4  -8   2 1336.47   38.50
  -4  -8   2 1407.46   39.90
   4  -8  -2 1417.66   36.60
   4  -8  -2 1325.67   35.60
  -4   8   2 1400.66   35.20
   4   8  -2 1395.56   40.00
  -4   8   2 1389.86   36.70
  -3  -8   2   14.70    4.40
   3  -8  -2    4.60    2.70
   3  -8  -2    7.20    2.50
  -3  -8   2    9.70    3.50
   3   8  -2    6.50    3.90
  -3   8   2    7.40    2.80
  -3   8   2   14.10    3.60
   2  -8  -2 1402.66   36.50
   2  -8  -2 1390.76   35.50
  -2  -8   2 1396.46   37.40
  -2  -8   2 1405.16   38.10
   2  -8  -2 1351.36   35.30
  -2   8   2 1402.86   35.60
   2   8  -2 1400.76   36.00
  -2   8   2 1250.17   38.20
   2   8  -2 1384.26   38.80
  -1  -8   2    0.50    2.70
   1  -8  -2    0.70    2.20
   1  -8  -2    2.80    2.60
   1   8  -2   -0.80    3.50
  -1   8   2    0.20    2.70
   1   8  -2    1.10    2.40
  -1   8   2    1.90    3.00
   0  -8  -2 1062.39   28.70
   0  -8  -2 1078.09   28.80
   0  -8   2 1084.79   29.80
   0   8   2 1066.89   29.30
   0   8  -2  997.80   31.50
   0   8  -2 1042.90   27.80
   1  -8   2   73.29    7.20
  -1  -8  -2   62.39    5.50
   1  -8   2   66.19    6.00
  -1  -8  -2   63.49    5.90
  -1   8  -2   62.49    7.40
  -1   8  -2   60.99    4.60
   1   8   2   67.69    6.50
   2  -8   2  880.21   26.30
  -2  -8  -2  920.31   26.10
  -2  -8  -2  895.01   26.20
   2  -8   2  919.41   28.00
  -2   8  -2  924.71   23.70
   2   8   2  915.51   27.20
  -2   8  -2  846.22   28.70
   3  -8   2    4.90    3.10
  -3  -8  -2   -3.00    3.00
  -3  -8  -2    0.90    2.80
   3  -8   2   -2.40    3.30
  -3   8  -2    0.10    1.90
  -3   8  -2   -2.50    4.50
   3   8   2    2.70    3.90
   4  -8   2  920.21   29.00
   4  -8   2  895.21   27.90
  -4  -8  -2  903.41   27.50
  -4  -8  -2  962.90   28.20
  -4   8  -2  940.51   23.90
  -5  -8  -2   27.60    5.50
  -5  -8  -2   24.50    4.60
   5  -8   2   21.50    5.30
  -5   8  -2   23.80    2.90
   5   8   2   25.40    5.70
  -6  -8  -2 1002.60   30.80
   6  -8   2 1008.00   31.30
   6  -8   2  970.60   30.80
  -6  -8  -2  959.90   30.80
  -6  -8  -2  977.70   30.50
  -6   8  -2  989.30   25.10
   6   8   2  990.90   32.40
  -7  -8  -2   40.90    6.40
   7  -8   2   45.20    7.40
   7  -8   2   35.00    5.80
  -7  -8  -2   37.60    6.80
   7   8   2   40.70    7.70
  -7   8  -2   41.10    3.70
   8  -8   2  912.81   30.60
  -8  -8  -2  915.61   30.50
  -8  -8  -2  918.71   30.90
   8   8   2  930.31   33.10
   9  -8   2   85.49    9.30
   9  -8   2   93.99    9.80
  -9  -8  -2   85.19    9.60
  -9  -8  -2  100.59   10.40
   9   8   2   93.09   12.10
 -10  -8  -2  661.63   26.70
  10  -8   2  663.23   25.50
  10  -8   2  664.63   25.90
 -10  -8  -2  637.84   25.60
  10   8   2  648.24   28.40
  11  -8   2   16.20    6.60
 -11  -8  -2    8.20    6.50
  11  -8   2    9.10    6.10
 -11  -8  -2    7.80    7.50
  11   8   2    3.80    8.30
  12  -8   2  558.64   24.20
 -12  -8  -2  520.15   24.20
  12   8   2  485.15   26.90
  12  -9  -2   -1.90    4.80
 -12  -9   2    4.40    6.50
  12   9  -2    1.90    7.90
  11  -9  -2  474.75   18.20
 -11  -9   2  478.75   22.10
  11   9  -2  482.95   24.70
 -10  -9   2   23.20    7.10
  10  -9  -2   21.60    4.80
  10  -9  -2   24.30    5.90
  10   9  -2   19.70    7.70
   9  -9  -2  542.95   19.00
  -9  -9   2  578.04   23.30
   9  -9  -2  527.25   20.50
   9   9  -2  570.94   24.60
   8  -9  -2   42.40    5.90
   8  -9  -2   37.60    5.00
  -8  -9   2   33.70    7.30
   8   9  -2   50.49    9.10
   7  -9  -2  814.02   24.50
  -7  -9   2  848.02   28.40
   7  -9  -2  806.82   25.80
   7   9  -2  880.31   30.60
  -6  -9   2   -3.70    4.10
   6  -9  -2    0.30    3.10
   6  -9  -2    4.40    5.50
  -6   9   2   -1.50    2.60
   6   9  -2   -6.10    4.40
  -5  -9   2 1538.35   42.70
   5  -9  -2 1451.75   39.30
  -5   9   2 1446.56   37.70
   5   9  -2 1495.55   43.80
  -4  -9   2    9.20    4.90
  -4  -9   2    4.40    3.40
   4  -9  -2   19.10    4.30
   4  -9  -2   12.10    3.60
   4   9  -2   13.40    4.50
  -4   9   2   16.70    3.40
   3  -9  -2  931.11   27.00
  -3  -9   2  927.81   28.20
  -3  -9   2  937.11   29.30
   3  -9  -2  981.20   26.00
   3  -9  -2  888.61   26.00
  -3   9   2  932.21   29.30
   3   9  -2  956.30   30.00
  -2  -9   2    3.50    3.10
  -2  -9   2    3.30    4.00
   2  -9  -2    6.10    3.20
   2  -9  -2    4.20    3.10
   2  -9  -2    1.40    2.50
  -2   9   2    4.50    2.80
  -1  -9   2  939.31   28.40
  -1  -9   2  918.01   31.40
   1  -9  -2  931.61   26.20
   1  -9  -2  936.71   26.30
  -1   9   2  919.41   26.40
   0  -9  -2   36.00    4.70
   0  -9  -2   26.60    4.30
   0  -9   2   46.70    6.50
   0   9   2   32.60    5.00
   0   9  -2   35.30    5.30
  -1  -9  -2 1114.89   31.10
   1  -9   2 1140.89   33.40
   1  -9   2 1084.99   38.40
  -1  -9  -2 1108.09   31.10
   1   9   2 1106.19   31.70
  -1   9  -2 1094.79   32.60
   2  -9   2   40.30    6.60
  -2  -9  -2   32.70    5.30
  -2  -9  -2   33.90    4.90
   2   9   2   35.80    5.90
  -3  -9  -2  605.24   27.30
  -3  -9  -2  613.24   21.10
   3  -9   2  671.03   23.00
   3  -9   2  636.64   21.60
   3   9   2  683.33   22.80
   4  -9   2   17.00    4.40
   4  -9   2   27.20    5.50
  -4  -9  -2    7.90    3.50
  -4  -9  -2   13.90    4.90
   4   9   2   17.20    5.30
   5  -9   2  890.21   28.80
   5  -9   2  827.62   27.80
  -5  -9  -2  876.11   27.80
  -6  -9  -2   19.50    5.90
   6  -9   2   12.60    5.70
   6   9   2    7.30    5.80
  -7  -9  -2  453.15   19.00
   7   9   2  421.66   20.50
   8  -9   2   25.70    6.50
  -8  -9  -2   25.40    6.80
   8   9   2   22.80    6.80
  -9  -9  -2  343.87   18.20
  -9  -9  -2  351.96   18.00
   9  -9   2  359.36   18.30
   9   9   2  320.77   20.10
 -10  -9  -2    6.60    7.20
  10  -9   2   23.20    7.50
 -10  -9  -2    2.60   10.30
  10   9   2    3.80    6.10
 -11 -10   2    6.60    7.40
  11  10  -2    4.20    6.30
 -10 -10   2  531.35   25.70
  10 -10  -2  518.35   18.90
  10  10  -2  488.45   24.80
  -9 -10   2   -2.50    6.10
   9  10  -2   -1.90    6.50
   8 -10  -2  558.64   21.30
  -8 -10   2  541.65   23.10
   8  10  -2  586.64   25.40
   7 -10  -2    0.70    6.80
  -7 -10   2    3.40    6.00
   7 -10  -2    4.80    4.00
  -7  10   2    4.60    3.10
   7  10  -2    0.50    5.30
   6 -10  -2  848.82   26.00
  -6 -10   2  928.51   30.30
   6 -10  -2  895.31   27.40
   6  10  -2  887.61   31.20
  -6  10   2  891.01   24.50
   5 -10  -2   12.60    3.90
   5 -10  -2   11.40    3.90
  -5 -10   2    5.00    5.30
   5  10  -2    9.50    5.50
  -5  10   2    8.40    3.30
   4 -10  -2 1379.16   37.90
  -4 -10   2 1442.16   41.20
   4 -10  -2 1436.36   37.00
  -4  10   2 1393.06   36.40
   4  10  -2 1366.06   41.90
   3 -10  -2   34.30    4.80
  -3 -10   2   29.90    6.20
   3 -10  -2   28.20    4.40
   3 -10  -2   32.00    4.70
  -3  10   2   30.00    4.40
  -2 -10   2 1065.09   32.10
   2 -10  -2 1058.79   29.10
   2 -10  -2 1000.90   29.30
   2 -10  -2 1090.49   30.50
  -2  10   2 1015.20   29.00
   1 -10  -2   17.10    4.00
   1 -10  -2   13.90    3.80
  -1 -10   2   14.90    5.40
   1 -10  -2   13.10    4.20
   1  10  -2   14.80    4.60
   0 -10  -2 1123.59   31.80
   0 -10   2 1205.78   33.80
   0 -10   2 1123.89   34.20
   0 -10  -2 1102.29   31.50
   0 -10   2 1085.79   32.90
   0  10   2 1108.09   32.00
   0  10  -2 1106.49   33.80
  -1 -10  -2   26.40    5.30
   1 -10   2   14.10    5.50
  -1 -10  -2   15.50    5.60
   1 -10   2   19.40    4.40
   1  10   2   18.40    5.10
  -1  10  -2   15.10    4.70
   2 -10   2  679.43   24.00
  -2 -10  -2  665.93   21.80
   2 -10   2  679.93   24.50
  -2 -10  -2  642.74   21.50
  -2  10  -2  624.44   22.40
   2  10   2  666.33   22.70
   3 -10   2   -2.10    4.60
  -3 -10  -2    4.80    4.80
  -3 -10  -2    9.90    4.80
   3  10   2   10.90    5.10
  -4 -10  -2  546.75   20.40
   4 -10   2  530.85   21.10
   4  10   2  555.74   21.70
  -5 -10  -2   -2.70    4.50
   5 -10   2   -3.10    5.20
   5  10   2    3.10    5.60
  -6 -10  -2  559.04   21.80
   6 -10   2  555.14   22.40
  -7 -10  -2   32.00    6.90
   7  10   2   34.30    8.20
   8 -10   2  512.25   22.20
  -8 -10  -2  484.95   21.20
  -9 -10  -2   -2.30    5.90
   9  10   2    1.20    5.70
  -8 -11   2   -5.40    6.50
   8 -11  -2   -1.60    4.10
   8  11  -2    4.90    5.90
  -8  11   2   -3.50    5.80
   7 -11  -2  297.67   12.90
  -7 -11   2  337.37   17.30
  -7  11   2  294.37   11.00
   6 -11  -2   -5.80    3.50
   6 -11  -2    1.40    3.70
  -6 -11   2    4.90    5.60
   6 -11  -2   -2.10    4.80
   6  11  -2    5.70    5.40
   5 -11  -2  574.44   20.80
   5 -11  -2  618.34   19.00
   5 -11  -2  563.64   19.10
  -5 -11   2  624.54   23.60
   5  11  -2  581.54   24.40
  -5  11   2  582.74   19.20
   4 -11  -2    2.10    3.70
   4 -11  -2   -0.30    3.30
  -4 -11   2    1.10    4.90
   4 -11  -2    0.10    3.90
  -4  11   2   -3.90    3.20
   3 -11  -2  184.88   10.30
  -3 -11   2  222.28   13.60
   3 -11  -2  201.88   10.10
  -3  11   2  193.38    9.60
   3  11  -2  188.78   14.30
  -2 -11   2   22.10    6.10
   2 -11  -2   23.50    5.10
   2 -11  -2   25.20    5.00
   2 -11  -2   21.60    5.00
   2  11  -2   32.40    6.90
  -2  11   2   31.50    5.00
   1 -11  -2  670.13   22.40
   1 -11  -2  708.73   23.10
  -1 -11   2  753.42   25.10
  -1 -11   2  725.93   25.30
   1 -11  -2  706.03   22.10
  -1  11   2  681.83   22.10
   1  11  -2  653.73   24.60
   0 -11  -2   46.20    6.00
   0 -11  -2   40.80    5.60
   0 -11   2   32.30    6.70
   0  11  -2   34.80    6.70
   0  11   2   53.09    6.70
   1 -11   2 1101.49   34.60
   1 -11   2 1107.69   33.50
  -1 -11  -2 1061.99   31.60
   1  11   2 1133.89   38.90
  -1  11  -2 1039.20   33.50
  -2 -11  -2    1.10    4.20
   2 -11   2   -1.60    5.30
   2  11   2    5.20    5.20
  -2  11  -2   -3.90    4.80
  -3 -11  -2  649.24   22.50
   3 -11   2  632.64   23.80
  -3  11  -2  582.94   22.30
   3  11   2  642.84   23.50
  -4 -11  -2    2.60    5.10
   4 -11   2    6.90    5.50
   4  11   2    1.80    5.80
   5 -11   2  576.24   23.60
  -5 -11  -2  659.23   23.60
  -6 -11  -2   -6.00    5.60
   6 -11   2    8.10    8.00
   6  11   2   -3.40    5.20
  -7 -11  -2  529.85   22.40
   5 -12  -2   27.10    5.60
   5 -12  -2   12.10    4.70
  -5 -12   2   21.60    7.10
   4 -12  -2  436.66   15.30
   4 -12  -2  385.56   15.60
   3 -12  -2    0.10    4.30
  -3 -12   2   -4.10    5.50
   3 -12  -2    4.00    4.20
   3  12  -2   -1.70    5.10
  -3  12   2    4.60    4.60
   2 -12  -2  211.68   11.00
  -2 -12   2  183.68   14.40
  -2 -12   2  184.68   13.30
  -2  12   2  201.58   13.70
  -1 -12   2   -2.30    5.30
  -1 -12   2    0.60    5.60
   1 -12  -2   -0.30    4.50
   1 -12  -2    7.80    4.50
  -1  12   2   -8.80    4.70
   1  12  -2    1.90    4.50
   0 -12  -2  307.07   14.30
   0 -12   2  383.16   18.50
   0 -12   2  370.56   17.20
   0 -12  -2  347.87   15.90
   0  12   2  361.16   15.60
   1 -12   2   -7.10    5.30
  -1 -12  -2   -0.70    4.50
  -1  12  -2    0.30    5.10
   1  12   2    3.20    6.30
   2 -12   2  533.25   20.90
  -2 -12  -2  492.35   19.80
  -3 -12  -2    3.20    5.40
 -18   0   3    7.00    7.00
 -18   0   3    4.60    6.80
  18   0  -3   -0.50    8.50
  17   0  -3  544.95   27.60
 -17   0   3  604.14   24.60
 -17   0   3  532.95   24.50
  16   0  -3    2.40    6.60
 -16   0   3    4.00    5.60
 -16   0   3    8.30    5.90
 -15   0   3  433.06   20.10
  15   0  -3  423.06   21.90
 -15   0   3  443.16   19.50
  15   0  -3  457.35   20.00
  14   0  -3    0.90    4.50
 -14   0   3    0.50    3.50
 -14   0   3    3.30    4.70
 -14   0   3   -3.70    4.50
  14   0  -3    1.80    5.00
  13   0  -3 1269.57   37.30
 -13   0   3 1246.48   36.90
 -13   0   3 1206.18   37.20
  13   0  -3 1176.98   38.70
 -13   0   3 1211.78   37.00
 -13   0   3 1240.88   35.20
  12   0  -3    2.70    3.30
 -12   0   3   -0.30    2.70
  12   0  -3   -1.70    4.60
 -12   0   3   -3.50    3.00
 -12   0   3   -5.20    3.70
 -11   0   3 1282.27   36.20
 -11   0   3 1224.78   36.00
 -11   0   3 1296.97   34.40
 -11   0   3 1270.07   35.80
  11   0  -3 1243.88   35.80
  11   0  -3 1207.28   37.30
  10   0  -3    2.60    3.40
  10   0  -3   -1.70    2.50
 -10   0   3    2.10    3.10
 -10   0   3    1.00    2.70
 -10   0   3    2.40    3.10
 -10   0   3   -1.20    2.10
   9   0  -3  477.85   15.70
  -9   0   3  455.95   15.90
   9   0  -3  431.26   16.50
  -9   0   3  463.35   16.00
  -9   0   3  442.26   14.40
  -8   0   3   -2.80    1.80
   8   0  -3   -0.70    2.20
  -8   0   3    1.20    2.30
  -8   0   3    2.20    1.80
  -8   0   3    0.40    2.10
  -7   0   3 4572.74  109.59
  -7   0   3 4607.14  109.29
   7   0  -3 4662.73  109.09
  -7   0   3 4410.16  108.79
   7   0  -3 4708.53  109.09
   7   0  -3 4655.33  110.09
  -7   0   3 4597.54  108.19
  -6   0   3   -0.60    1.10
  -6   0   3   -0.60    1.60
  -6   0   3    0.00    1.70
   6   0  -3    0.40    1.40
   6   0  -3   -1.90    1.30
   6   0  -3   -0.80    1.60
  -5   0   3   71.79    4.10
   5   0  -3   70.99    3.70
   5   0  -3   75.29    4.30
  -5   0   3   84.69    4.30
  -5   0   3   70.89    3.50
   5   0  -3   76.89    4.00
   4   0  -3   -0.50    0.70
   4   0  -3    0.10    1.00
  -4   0   3    0.20    0.80
  -4   0   3    0.20    1.00
   4   0  -3   -0.20    1.10
  -4   0   3    0.20    1.00
   3   0  -3 1071.39   25.80
   3   0  -3 1028.10   25.30
  -3   0   3 1045.30   25.60
  -3   0   3 1054.29   25.20
   2   0  -3    0.40    0.60
  -2   0   3    0.30    0.60
   1   0  -3 1917.21   45.00
  -1   0   3 1909.31   45.10
  -1   0   3 1964.10   44.90
   1   0  -3 1817.72   45.10
   0   0   3    1.20    1.10
   0   0  -3    0.90    1.00
   0   0   3    1.30    0.90
   0   0  -3    2.70    1.00
   0   0  -3    3.60    1.40
   0   0   3    1.10    0.80
   1   0   3  332.97    9.90
   1   0   3  342.17   10.50
   1   0   3  316.07   10.00
  -1   0  -3  320.97   10.00
  -2   0  -3   -0.70    1.20
   2   0   3    0.50    1.70
  -2   0  -3    1.70    1.40
  -2   0  -3   -1.10    1.50
   2   0   3    1.90    1.30
   2   0   3    1.90    1.40
   3   0   3  678.53   20.00
  -3   0  -3  684.53   20.20
  -3   0  -3  634.94   18.90
  -3   0  -3  666.03   19.00
   3   0   3  659.33   19.10
   3   0   3  657.13   18.70
  -4   0  -3    1.70    2.00
   4   0   3    2.10    1.70
   4   0   3   -0.20    2.00
   4   0   3    1.30    2.70
  -4   0  -3    2.20    2.10
  -4   0  -3    4.30    2.40
   5   0   3 1550.84   42.30
   5   0   3 1556.74   41.30
   5   0   3 1531.35   40.60
  -5   0  -3 1583.04   42.40
  -6   0  -3    0.60    2.40
  -6   0  -3    2.20    3.20
   6   0   3    4.00    3.90
   6   0   3   -0.80    2.90
  -6   0  -3   -0.40    2.50
   7   0   3  483.35   17.80
  -7   0  -3  477.45   17.30
  -7   0  -3  471.65   18.60
  -7   0  -3  497.55   17.70
   8   0   3    3.40    4.50
   8   0   3   -1.30    3.70
  -8   0  -3    3.20    4.50
  -8   0  -3    1.30    3.70
  -8   0  -3    2.30    3.30
   9   0   3  549.25   21.30
   9   0   3  590.24   23.30
  -9   0  -3  572.24   21.00
  -9   0  -3  563.54   21.10
  -9   0  -3  568.94   22.30
 -10   0  -3   -0.40    4.30
 -10   0  -3   -7.10    4.30
  10   0   3    7.20    5.30
 -10   0  -3   -1.70    3.90
  11   0   3 2472.05   67.49
 -11   0  -3 2370.26   67.89
 -11   0  -3 2476.95   66.49
 -11   0  -3 2420.36   66.39
  11   0   3 2473.55   69.39
 -12   0  -3   -7.30    4.90
 -12   0  -3    1.40    6.20
 -12   0  -3   -1.40    5.00
  12   0   3   -1.60    6.00
  13   0   3  310.37   23.50
 -13   0  -3  308.17   17.40
 -13   0  -3  334.17   18.50
 -14   0  -3    1.00    6.40
  14   0   3   -7.80    7.50
 -14   0  -3    0.40    6.50
 -15   0  -3  472.25   24.50
 -15   0  -3  493.95   24.10
  15   0   3  464.05   27.00
 -18  -1   3  445.56   22.60
 -18  -1   3  448.66   23.10
  18   1  -3  464.15   26.50
 -18   1   3  491.15   23.80
 -18   1   3  445.26   21.70
 -17  -1   3   13.20    6.40
 -17  -1   3    5.60    6.50
  17  -1  -3   -4.70    6.90
 -17   1   3   14.30    6.80
 -17   1   3    0.70    6.00
  17   1  -3    0.60    7.60
  16  -1  -3  485.15   21.70
  16  -1  -3  431.16   23.20
 -16  -1   3  509.35   21.80
 -16   1   3  504.25   21.50
 -16   1   3  485.65   22.00
  16   1  -3  467.65   24.50
 -15  -1   3    3.70    4.60
  15  -1  -3   -0.40    6.40
  15  -1  -3    3.40    4.60
 -15  -1   3    2.60    5.40
  15   1  -3   -9.40    6.30
 -15   1   3   -3.70    4.70
 -15   1   3   -3.00    4.40
  15   1  -3    0.50    4.90
 -15   1   3    0.50    3.50
  14  -1  -3 1039.50   47.50
 -14  -1   3 1111.49   37.00
  14  -1  -3 1112.69   34.30
 -14  -1   3 1073.79   34.20
 -14  -1   3 1082.29   34.70
  14   1  -3 1038.70   34.40
 -14   1   3 1101.19   34.50
  14   1  -3 1042.10   36.60
 -14   1   3 1069.29   33.60
 -13  -1   3   15.50    4.90
 -13  -1   3   10.50    4.90
  13  -1  -3   14.60    5.90
  13  -1  -3   13.30    4.60
 -13  -1   3   14.70    4.20
 -13  -1   3    4.70    4.10
  13   1  -3   21.30    7.20
  13   1  -3    8.10    4.80
 -13   1   3   15.30    3.70
 -13   1   3   15.50    5.10
 -13   1   3   14.80    5.20
 -13   1   3    9.00    5.10
 -12  -1   3  903.61   29.30
  12  -1  -3  904.91   30.30
  12  -1  -3  912.71   28.50
 -12  -1   3  877.81   27.20
 -12  -1   3  933.31   29.50
 -12  -1   3  926.71   28.90
  12   1  -3  914.21   29.00
 -12   1   3  910.91   28.90
 -12   1   3  938.01   28.80
 -12   1   3  977.20   26.80
  12   1  -3  852.81   30.40
 -12   1   3  888.91   28.00
  11  -1  -3   46.70    5.80
 -11  -1   3   44.90    6.40
  11  -1  -3   39.30    6.40
 -11  -1   3   42.90    5.20
 -11  -1   3   47.30    6.10
 -11  -1   3   49.60    6.50
  11   1  -3   40.60    6.80
 -11   1   3   44.10    5.50
 -11   1   3   37.70    5.50
 -11   1   3   30.50    5.20
  11   1  -3   43.70    6.00
 -11   1   3   36.00    4.40
  10  -1  -3 1639.14   46.20
 -10  -1   3 1744.63   45.80
 -10  -1   3 1698.43   44.10
 -10  -1   3 1685.33   45.60
 -10  -1   3 1723.63   45.20
  10  -1  -3 1690.23   44.80
 -10   1   3 1648.24   45.00
  10   1  -3 1706.73   45.30
 -10   1   3 1745.93   43.20
  10   1  -3 1660.73   46.80
 -10   1   3 1622.24   44.80
   9  -1  -3   56.59    5.40
  -9  -1   3   42.70    4.50
  -9  -1   3   57.29    6.00
   9  -1  -3   50.29    5.90
  -9  -1   3   53.09    5.70
  -9   1   3   51.99    5.20
   9   1  -3   47.10    5.10
  -9   1   3   56.69    5.50
  -9   1   3   47.00    4.70
   9   1  -3   65.69    7.00
  -9   1   3   55.49    5.20
   8  -1  -3 1852.21   47.50
  -8  -1   3 1840.72   48.30
  -8  -1   3 1863.91   48.50
  -8  -1   3 1855.51   47.30
   8  -1  -3 1866.31   48.70
  -8   1   3 1911.71   47.90
   8   1  -3 1909.91   49.50
   8   1  -3 1912.01   48.30
  -8   1   3 1892.71   47.90
  -8   1   3 1849.81   47.20
  -8   1   3 1919.31   46.40
   8   1  -3 1939.31   48.30
  -7  -1   3   86.19    5.80
   7  -1  -3   88.59    5.70
   7  -1  -3   97.59    5.20
   7  -1  -3   93.79    5.10
  -7  -1   3   84.69    5.80
  -7  -1   3   81.79    4.90
  -7   1   3   79.39    4.20
  -7   1   3   83.19    4.80
   7   1  -3   82.79    5.90
   7   1  -3   76.09    5.20
  -7   1   3   84.99    5.30
   7   1  -3   77.79    5.10
  -7   1   3   87.29    5.20
  -6  -1   3 3600.94   86.39
  -6  -1   3 3663.13   86.69
  -6  -1   3 3587.94   85.59
   6  -1  -3 3664.53   85.29
   6  -1  -3 3619.54   86.19
   6  -1  -3 3573.24   85.39
  -6   1   3 3642.24   84.39
  -6   1   3 3601.14   85.69
   6   1  -3 3610.54   86.19
   6   1  -3 3574.74   86.19
  -6   1   3 3680.53   85.69
   6   1  -3 3574.14   86.99
  -6   1   3 3587.74   85.09
  -5  -1   3    3.10    1.70
  -5  -1   3    2.50    1.50
   5  -1  -3    1.50    1.40
   5  -1  -3    4.20    1.20
   5  -1  -3    4.50    1.30
  -5  -1   3    1.40    1.20
   5   1  -3    3.80    1.60
  -5   1   3    3.30    1.30
  -5   1   3    2.00    0.80
  -5   1   3    2.10    1.30
   5   1  -3    3.50    1.70
  -5   1   3    3.60    1.10
   5   1  -3    2.20    1.30
   4  -1  -3 1576.94   37.70
  -4  -1   3 1615.64   39.30
   4  -1  -3 1596.54   38.40
  -4  -1   3 1578.24   38.60
   4  -1  -3 1541.85   37.90
  -4  -1   3 1568.74   39.10
  -4   1   3 1651.03   38.20
   4   1  -3 1596.34   38.90
  -4   1   3 1668.53   37.40
  -4   1   3 1591.44   37.10
   4   1  -3 1582.34   39.50
  -4   1   3 1598.04   38.10
   3  -1  -3   93.69    2.90
   3  -1  -3   99.09    3.40
  -3  -1   3   92.19    3.80
   3   1  -3  100.09    4.30
   1  -1  -3   -0.20    0.80
   1  -1  -3    1.00    0.60
   1  -1  -3    1.10    0.80
  -1   1   3   -0.20    0.80
   1   1  -3   -0.50    0.80
  -1   1   3    0.60    0.70
   1   1  -3    0.70    1.00
   0  -1  -3   67.29    3.00
   0  -1  -3   63.99    3.90
   0  -1  -3   64.99    3.10
   0  -1   3   66.79    3.80
   0   1  -3   66.99    3.80
   0   1   3   71.39    3.20
   1  -1   3 1805.92   45.80
  -1  -1  -3 1864.61   45.50
  -1  -1  -3 1962.30   46.30
  -1  -1  -3 1926.71   45.30
  -1   1  -3 1892.51   46.20
   1   1   3 1848.02   45.50
   1   1   3 1914.01   46.20
  -1   1  -3 1849.71   46.80
  -1   1  -3 1903.11   46.00
   2  -1   3 4268.87   98.39
  -2  -1  -3 4247.48   97.89
   2  -1   3 4074.79   98.69
   2  -1   3 4101.39   97.99
  -2  -1  -3 4179.18   98.69
  -2  -1  -3 4249.98   97.69
  -2   1  -3 3920.91   98.19
   2   1   3 4208.78   98.69
  -2   1  -3 4138.19   99.49
   2   1   3 4120.59   97.99
  -3  -1  -3    1.50    1.60
  -3  -1  -3    4.20    1.70
   3  -1   3    3.90    2.30
   3  -1   3    1.10    1.50
   3  -1   3    2.50    1.70
  -3  -1  -3    2.20    2.20
  -3   1  -3    1.50    2.50
   3   1   3    4.10    2.40
   3   1   3    2.10    1.90
  -3   1  -3    6.70    2.20
  -3   1  -3    1.10    1.80
  -4  -1  -3 2044.90   51.89
   4  -1   3 1989.80   51.39
  -4  -1  -3 1962.20   50.59
   4  -1   3 2040.10   52.19
  -4  -1  -3 2024.60   50.79
   4  -1   3 2002.40   51.09
  -4   1  -3 2028.80   52.49
   4   1   3 2037.60   51.19
  -4   1  -3 1995.50   51.09
   4   1   3 2075.49   52.09
   5  -1   3    6.90    3.00
   5  -1   3    5.00    3.50
  -5  -1  -3    4.50    2.50
   5  -1   3    6.30    2.30
  -5  -1  -3    8.80    3.20
  -5  -1  -3    2.70    2.90
   5   1   3    1.80    2.80
  -5   1  -3    6.70    3.20
   5   1   3    5.50    2.60
  -5   1  -3    3.10    2.60
  -6  -1  -3 1516.35   41.00
   6  -1   3 1577.24   42.90
   6  -1   3 1530.75   41.50
  -6  -1  -3 1536.35   42.30
   6  -1   3 1544.25   40.80
  -6  -1  -3 1527.85   41.00
  -6   1  -3 1518.25   43.60
   6   1   3 1495.05   41.40
  -6   1  -3 1491.85   41.20
  -6   1  -3 1514.25   42.70
   6   1   3 1533.55   42.60
  -7  -1  -3    4.90    3.10
  -7  -1  -3   -0.80    2.60
  -7  -1  -3   -2.90    3.30
   7  -1   3   -0.40    3.30
   7  -1   3    4.50    2.90
   7  -1   3    1.30    2.40
  -7   1  -3    3.40    3.60
   7   1   3    6.40    4.30
   7   1   3    1.80    3.00
  -7   1  -3    1.90    3.10
  -7   1  -3    1.60    3.20
   8  -1   3 1169.58   35.80
  -8  -1  -3 1151.18   33.70
  -8  -1  -3 1102.59   33.40
   8  -1   3 1122.79   34.10
  -8  -1  -3 1152.68   35.30
   8   1   3 1137.69   35.50
   8   1   3 1156.18   34.30
  -8   1  -3 1149.08   35.20
  -8   1  -3 1126.59   34.00
  -8   1  -3 1105.99   33.70
   9  -1   3   40.50    7.60
  -9  -1  -3   41.80    6.10
  -9  -1  -3   44.10    6.10
   9  -1   3   39.80    6.60
  -9  -1  -3   58.99    8.20
  -9   1  -3   46.20    6.70
  -9   1  -3   50.29    6.80
  -9   1  -3   43.50    7.60
   9   1   3   43.30    7.80
   9   1   3   44.90    6.20
 -10  -1  -3 1168.28   35.80
  10  -1   3 1111.39   37.60
 -10  -1  -3 1148.69   35.70
 -10  -1  -3 1182.48   37.60
  10  -1   3 1135.99   36.30
 -10   1  -3 1194.78   36.40
  10   1   3 1150.68   38.10
 -10   1  -3 1191.48   36.10
  10   1   3 1113.69   36.30
 -10   1  -3 1176.78   40.10
  11  -1   3   63.49   10.10
 -11  -1  -3   55.49    8.60
  11  -1   3   50.59    7.50
 -11  -1  -3   65.99   12.30
 -11  -1  -3   46.60    7.20
  11   1   3   42.00    8.60
 -11   1  -3   40.70    7.80
 -11   1  -3   47.00    7.60
 -11   1  -3   50.49    8.00
  11   1   3   52.49    8.30
  12  -1   3  473.35   29.20
 -12  -1  -3  402.66   19.30
 -12  -1  -3  402.76   21.40
 -12  -1  -3  372.26   20.30
  12  -1   3  411.26   21.30
 -12   1  -3  416.96   19.80
  12   1   3  450.65   22.70
 -12   1  -3  409.76   19.90
 -13  -1  -3    1.30    5.20
 -13  -1  -3    0.40    5.50
  13  -1   3    4.90    6.90
 -13   1  -3   10.80    6.60
  13   1   3   10.50    8.50
 -13   1  -3    0.90    6.00
 -14  -1  -3  327.37   18.90
 -14  -1  -3  330.77   18.80
  14  -1   3  342.97   21.20
  14   1   3  330.47   22.10
 -14   1  -3  337.57   19.40
 -14   1  -3  320.27   19.00
 -15  -1  -3   30.90    8.90
  15  -1   3   21.50   10.10
 -15  -1  -3   18.20    7.60
 -15   1  -3   18.00    7.80
 -15   1  -3   14.90    7.60
  15   1   3   25.80   10.80
 -18  -2   3    9.40    6.70
 -18  -2   3   14.70    7.90
  18  -2  -3    5.00    8.20
 -18   2   3    3.60    6.40
  18   2  -3   20.00    9.90
  17  -2  -3  377.96   22.60
 -17  -2   3  358.26   19.40
  17  -2  -3  307.97   18.00
 -17  -2   3  383.56   20.10
 -17   2   3  354.86   17.80
 -17   2   3  366.86   19.80
  17   2  -3  330.67   22.10
  16  -2  -3   17.80    5.80
 -16  -2   3    8.20    5.80
 -16  -2   3    7.00    5.70
  16  -2  -3   20.30    8.60
 -16   2   3    9.10    4.40
  16   2  -3   13.00    8.80
 -16   2   3   10.10    6.10
 -16   2   3    9.70    5.50
 -15  -2   3  879.41   30.50
  15  -2  -3  872.11   29.90
  15  -2  -3  822.22   32.00
 -15  -2   3  927.91   31.50
  15   2  -3  861.31   33.70
 -15   2   3  859.11   28.80
 -15   2   3  852.91   30.30
 -14  -2   3   11.50    8.20
 -14  -2   3   14.90    6.00
  14  -2  -3   16.60    5.60
  14  -2  -3    7.30    6.00
 -14   2   3    2.10    4.90
  14   2  -3   17.90    7.00
 -14   2   3   18.70    5.30
 -14   2   3   10.00    3.80
  14   2  -3    8.90    5.40
 -13  -2   3 1731.83   48.70
 -13  -2   3 1717.33   47.20
 -13  -2   3 1692.33   49.30
  13  -2  -3 1689.73   50.19
  13  -2  -3 1728.23   48.00
 -13  -2   3 1729.43   49.30
  13   2  -3 1696.63   51.49
 -13   2   3 1782.82   48.60
 -13   2   3 1694.73   44.90
  13   2  -3 1699.83   49.30
 -13   2   3 1741.73   47.00
 -12  -2   3   97.29    9.30
 -12  -2   3  103.79    7.80
  12  -2  -3  115.99    8.50
 -12  -2   3   95.99    9.20
 -12  -2   3  119.69    9.10
  12  -2  -3  111.19   10.10
 -12   2   3  107.59    8.70
 -12   2   3  126.79    9.20
 -12   2   3  120.49    8.20
  12   2  -3  108.29    9.10
 -12   2   3  111.59    7.10
  12   2  -3   99.39   10.50
 -11  -2   3 2523.15   67.29
 -11  -2   3 2581.84   65.69
  11  -2  -3 2652.23   66.09
 -11  -2   3 2538.95   67.19
  11  -2  -3 2530.15   67.79
  11   2  -3 2647.04   67.29
 -11   2   3 2666.23   63.69
  11   2  -3 2540.55   68.99
 -11   2   3 2487.45   66.29
 -11   2   3 2664.63   66.39
 -10  -2   3   15.00    4.00
  10  -2  -3   19.60    3.90
 -10  -2   3   24.10    5.00
  10  -2  -3   16.40    4.50
 -10  -2   3    8.30    3.00
  10   2  -3   21.90    4.70
 -10   2   3   25.50    4.50
 -10   2   3   21.70    4.30
  10   2  -3   22.10    5.00
 -10   2   3   16.70    3.50
  -9  -2   3 1411.86   39.70
  -9  -2   3 1411.26   38.40
   9  -2  -3 1416.86   39.60
  -9  -2   3 1463.55   39.80
   9  -2  -3 1460.75   38.30
   9   2  -3 1466.65   39.50
  -9   2   3 1478.35   38.70
   9   2  -3 1380.56   40.60
  -9   2   3 1488.25   36.50
  -9   2   3 1515.55   37.50
  -9   2   3 1470.95   38.70
  -8  -2   3   83.09    6.00
   8  -2  -3   75.19    6.20
   8  -2  -3   76.59    5.40
  -8  -2   3   70.29    5.30
  -8  -2   3   79.79    6.40
  -8   2   3   84.39    4.80
  -8   2   3   72.89    5.30
  -8   2   3   82.19    5.60
   8   2  -3   84.99    6.30
   8   2  -3   80.69    5.90
   8   2  -3   85.59    7.20
  -8   2   3   85.19    4.30
   7  -2  -3 4207.58   99.19
  -7  -2   3 4057.29   99.79
   7  -2  -3 4229.98   99.19
  -7  -2   3 4067.29  100.69
  -7  -2   3 4219.38  100.99
  -7   2   3 4153.58   99.39
  -7   2   3 4350.66   98.09
  -7   2   3 4207.08   99.39
   7   2  -3 4209.48  100.49
  -7   2   3 4160.48   97.39
   7   2  -3 4241.28  101.79
   6  -2  -3    1.10    1.40
   6  -2  -3    0.30    1.30
  -6  -2   3    3.50    2.30
  -6  -2   3    1.50    1.60
  -6  -2   3    1.10    2.00
   6  -2  -3    5.50    1.70
   6  -2  -3    2.30    1.90
   6   2  -3    2.00    1.90
   6   2  -3    2.00    2.20
  -6   2   3    2.00    0.90
  -6   2   3    3.00    1.80
  -6   2   3    5.30    1.20
   6   2  -3    3.30    2.10
  -6   2   3    4.30    1.70
   5  -2  -3 1773.42   42.20
  -5  -2   3 1786.12   44.10
  -5  -2   3 1765.72   44.20
   5  -2  -3 1726.23   42.80
   5  -2  -3 1808.02   41.90
   5  -2  -3 1739.83   42.10
  -5  -2   3 1732.03   43.40
   5   2  -3 1749.32   43.80
  -5   2   3 1775.92   42.30
   5   2  -3 1740.83   43.80
  -5   2   3 1749.32   42.30
   5   2  -3 1792.82   44.70
   4  -2  -3  317.87    8.20
   4  -2  -3  315.27    8.90
   4  -2  -3  317.97    8.50
  -4  -2   3  300.97   10.20
  -4  -2   3  307.47    9.80
   4  -2  -3  329.97    8.00
  -4   2   3  313.77    9.50
   4   2  -3  320.87   10.80
  -4   2   3  320.47    8.50
   3  -2  -3 4247.08   93.79
  -3  -2   3 3929.51   95.49
   3  -2  -3 4117.29   93.49
   3   2  -3 4039.70   95.79
  -2  -2   3  718.13   18.70
   2   2  -3  726.93   18.90
   0  -2  -3 4410.46   99.89
   0  -2   3 4121.49  100.79
   0  -2   3 4241.98  101.39
   0  -2  -3 4332.47  100.29
   0   2   3 4358.96  100.29
   0   2  -3 4400.76  100.89
   0   2   3 4285.77   99.89
   1  -2   3 3595.24   87.39
   1  -2   3 3674.03   86.89
  -1  -2  -3 3635.74   86.09
  -1   2  -3 3672.73   87.39
   1   2   3 3761.02   86.29
  -1   2  -3 3677.53   86.69
   2  -2   3   12.20    2.80
   2  -2   3   10.50    2.50
   2  -2   3   14.00    2.40
  -2  -2  -3   14.70    2.60
  -2  -2  -3   12.00    2.20
  -2   2  -3   18.90    3.40
  -2   2  -3   11.90    2.30
   2   2   3   12.00    2.20
  -2   2  -3   13.80    2.80
   2   2   3   11.00    2.50
  -3  -2  -3 8067.19  192.58
   3  -2   3 8159.98  193.78
   3  -2   3 8335.77  193.28
  -3  -2  -3 8473.25  193.68
   3   2   3 7918.71  192.88
  -3   2  -3 8383.76  193.18
  -3   2  -3 8344.56  195.08
   3   2   3 8575.74  193.88
  -4  -2  -3 1149.98   30.90
   4  -2   3 1107.79   30.10
   4  -2   3 1078.29   30.80
  -4  -2  -3 1081.89   29.70
   4   2   3 1101.99   30.90
   4   2   3 1147.09   30.40
  -4   2  -3 1068.29   30.00
  -4   2  -3 1088.39   30.40
  -4   2  -3 1105.89   31.90
  -5  -2  -3 3090.39   77.09
   5  -2   3 3088.19   77.29
   5  -2   3 3036.40   76.39
  -5  -2  -3 3199.68   75.89
   5  -2   3 3092.79   76.09
  -5  -2  -3 3058.29   75.89
   5   2   3 3039.30   76.39
   5   2   3 3100.19   77.39
  -5   2  -3 3176.38   78.29
  -5   2  -3 2975.30   76.19
  -6  -2  -3   36.40    4.70
   6  -2   3   56.09    6.10
   6  -2   3   43.40    5.10
   6  -2   3   38.10    5.30
  -6  -2  -3   42.60    5.20
  -6  -2  -3   44.10    5.70
   6   2   3   35.10    4.80
  -6   2  -3   47.10    5.50
  -6   2  -3   46.60    5.60
  -6   2  -3   46.80    6.50
   6   2   3   38.50    5.50
  -7  -2  -3 1877.81   49.99
   7  -2   3 1938.71   50.29
  -7  -2  -3 1902.41   49.99
   7  -2   3 1867.81   51.79
   7  -2   3 1882.31   50.59
  -7  -2  -3 1932.71   51.69
   7   2   3 1900.31   52.09
  -7   2  -3 1824.62   50.19
   7   2   3 1912.11   50.99
  -7   2  -3 1860.51   51.99
  -7   2  -3 1849.81   50.39
   8  -2   3    0.10    2.90
   8  -2   3   -0.60    3.60
  -8  -2  -3   -0.90    2.90
  -8  -2  -3    3.70    3.80
  -8  -2  -3    1.20    3.90
   8  -2   3    3.30    4.70
   8   2   3    4.00    3.70
   8   2   3    2.10    4.70
  -8   2  -3   -0.20    3.70
  -8   2  -3    4.00    4.80
  -8   2  -3    1.50    3.80
   9  -2   3  726.93   24.40
  -9  -2  -3  721.73   24.70
   9  -2   3  718.13   26.60
   9  -2   3  720.33   25.30
  -9  -2  -3  741.23   24.70
  -9  -2  -3  704.63   25.60
  -9   2  -3  698.93   24.80
   9   2   3  707.73   26.50
  -9   2  -3  696.13   24.80
   9   2   3  741.03   25.90
  -9   2  -3  721.73   26.20
  10  -2   3   15.80    5.70
  10  -2   3   19.90    6.80
 -10  -2  -3   28.00    6.70
 -10  -2  -3   18.50    6.90
 -10  -2  -3   19.20    5.50
 -10  -2  -3   21.10    5.80
 -10   2  -3   12.90    5.20
 -10   2  -3   14.00    6.70
 -10   2  -3    8.90    5.00
  10   2   3   18.70    7.00
  10   2   3   16.30    5.10
  11  -2   3 1154.38   37.50
 -11  -2  -3 1178.48   36.70
 -11  -2  -3 1220.18   36.90
 -11  -2  -3 1100.99   37.60
  11  -2   3 1086.89   37.90
 -11   2  -3 1184.08   37.10
 -11   2  -3 1148.19   36.80
  11   2   3 1130.19   39.30
 -12  -2  -3    4.70    4.80
  12  -2   3   -1.40    6.10
 -12  -2  -3    7.40    6.60
  12  -2   3    2.00    5.60
 -12  -2  -3   -5.50    5.10
  12   2   3    8.40    7.20
 -12   2  -3   -2.40    4.90
 -13  -2  -3  452.05   21.20
 -13  -2  -3  449.86   21.00
  13  -2   3  425.96   22.80
 -13   2  -3  442.46   22.10
  13   2   3  426.26   24.10
 -13   2  -3  467.45   21.60
 -14  -2  -3   -3.50    5.90
 -14  -2  -3   -3.80    5.50
  14  -2   3    0.90    7.30
  14   2   3    5.00    7.80
 -14   2  -3    7.80    7.00
 -14   2  -3   -6.10    5.80
  15  -2   3  944.61   37.90
 -15  -2  -3  937.61   35.20
 -15   2  -3  946.81   35.90
  15   2   3  953.30   39.30
 -15   2  -3  933.51   35.50
 -17  -3   3    9.40    6.60
 -17  -3   3   -5.60    6.20
  17  -3  -3    1.70    6.70
  17  -3  -3    7.50    6.00
  17   3  -3    6.40    8.10
 -17   3   3    2.90    4.60
 -17   3   3    1.80    6.80
 -17   3   3    1.70    5.00
 -16  -3   3  663.33   26.50
 -16  -3   3  695.13   27.70
  16  -3  -3  642.74   25.90
  16  -3  -3  651.83   28.80
 -16   3   3  670.53   26.50
 -16   3   3  654.63   23.10
  16   3  -3  700.03   31.00
 -16   3   3  661.63   22.00
 -15  -3   3    9.90    5.70
  15  -3  -3   23.90    7.50
 -15  -3   3   29.20    7.70
  15  -3  -3   31.20    6.20
 -15   3   3   22.20    6.30
 -15   3   3   23.80    4.30
 -15   3   3   15.40    4.80
 -14  -3   3 1587.54   46.60
 -14  -3   3 1621.04   47.50
 -14  -3   3 1491.55   47.10
  14  -3  -3 1592.14   48.30
  14  -3  -3 1594.84   45.70
  14   3  -3 1559.64   49.70
 -14   3   3 1526.25   42.80
 -14   3   3 1635.34   46.30
 -14   3   3 1567.04   41.30
  13  -3  -3   18.40    5.10
 -13  -3   3   24.20    6.40
 -13  -3   3   15.30    5.90
 -13   3   3   23.80    5.50
 -13   3   3   28.60    4.90
 -13   3   3   30.50    4.10
  13   3  -3   27.90    7.10
  13   3  -3   25.30    5.80
 -12  -3   3  295.47   13.40
 -12  -3   3  277.37   14.90
  12  -3  -3  301.67   15.70
 -12  -3   3  314.57   15.00
  12  -3  -3  307.57   13.70
 -12   3   3  292.57   13.50
  12   3  -3  289.97   16.50
 -12   3   3  296.97   13.90
 -12   3   3  295.67   11.00
 -12   3   3  330.27   12.80
  12   3  -3  302.27   15.00
 -11  -3   3   43.10    5.70
 -11  -3   3   49.99    7.20
  11  -3  -3   41.10    5.50
  11  -3  -3   42.70    6.50
 -11  -3   3   44.90    7.00
  11   3  -3   33.90    6.10
 -11   3   3   43.10    4.50
 -11   3   3   32.60    3.70
 -11   3   3   43.10    5.60
  11   3  -3   37.30    7.40
 -11   3   3   41.30    5.70
 -10  -3   3 2364.16   63.59
 -10  -3   3 2389.86   62.29
 -10  -3   3 2423.96   63.89
  10  -3  -3 2530.55   61.99
  10  -3  -3 2483.55   61.89
  10  -3  -3 2381.36   63.59
 -10   3   3 2518.85   58.99
 -10   3   3 2466.75   62.19
  10   3  -3 2418.36   65.49
  10   3  -3 2480.35   63.59
 -10   3   3 2473.45   59.59
 -10   3   3 2430.36   62.09
   9  -3  -3   40.00    4.50
   9  -3  -3   44.60    5.50
  -9  -3   3   38.50    5.20
   9  -3  -3   50.29    5.00
  -9  -3   3   40.20    5.60
  -9  -3   3   42.20    5.00
  -9   3   3   38.60    3.50
   9   3  -3   46.00    6.80
  -9   3   3   40.40    4.80
  -9   3   3   43.80    5.00
  -9   3   3   44.60    3.20
   9   3  -3   39.50    5.10
   8  -3  -3 1516.05   38.70
  -8  -3   3 1452.45   40.40
   8  -3  -3 1512.85   40.10
  -8  -3   3 1634.44   43.50
  -8  -3   3 1499.15   39.60
   8  -3  -3 1538.45   38.70
  -8   3   3 1523.55   38.90
   8   3  -3 1443.36   41.50
   8   3  -3 1475.45   40.30
  -8   3   3 1473.55   38.70
   8   3  -3 1466.45   40.20
  -8   3   3 1515.15   35.90
  -8   3   3 1489.15   36.10
   7  -3  -3  180.78    8.30
  -7  -3   3  187.38    8.30
   7  -3  -3  185.68    7.40
  -7  -3   3  173.48    8.90
  -7  -3   3  188.08    9.10
   7  -3  -3  199.08    7.60
   7   3  -3  176.78    8.60
   7   3  -3  180.98    8.70
  -7   3   3  171.98    7.40
  -7   3   3  187.28    7.50
   7   3  -3  189.08    9.80
  -6  -3   3 1820.82   45.90
  -6  -3   3 1786.32   44.90
  -6  -3   3 1705.63   45.40
   6  -3  -3 1796.52   44.40
   6  -3  -3 1800.42   43.40
   6  -3  -3 1861.11   43.50
  -6   3   3 1727.13   43.40
  -6   3   3 1752.62   43.40
   6   3  -3 1753.22   45.60
   6   3  -3 1819.42   46.70
   5  -3  -3    3.10    1.30
   5  -3  -3    2.60    1.20
  -5  -3   3    1.90    1.70
   5  -3  -3    2.10    1.60
  -5  -3   3    0.60    1.90
   5   3  -3   -0.80    2.00
   5   3  -3    0.70    1.70
  -5   3   3    2.70    1.30
  -4  -3   3 2640.74   61.99
  -4  -3   3 2563.14   62.39
   4  -3  -3 2598.34   59.59
   4  -3  -3 2530.15   59.99
  -4   3   3 2566.14   59.49
  -4   3   3 2517.55   59.49
   4   3  -3 2558.94   62.99
   4   3  -3 2542.25   62.09
  -3  -3   3   31.20    2.90
   3   3  -3   32.80    3.50
   3   3  -3   32.10    3.10
   2  -3  -3 5550.64  128.19
  -2  -3   3 5708.23  130.69
   2   3  -3 5560.34  130.69
   1  -3  -3  491.15   12.70
   1  -3  -3  509.15   12.80
  -1  -3   3  495.65   14.10
  -1   3   3  510.05   12.80
   1   3  -3  503.15   14.30
   0  -3   3  390.36   12.00
   0  -3  -3  419.66   11.20
   0  -3  -3  422.36   11.40
   0  -3   3  397.96   12.70
   0   3   3  397.06   11.10
   0   3   3  397.16   11.40
   0   3  -3  397.16   12.00
   1  -3   3  250.77    9.60
   1  -3   3  265.37    9.70
   1  -3   3  249.28    8.90
  -1  -3  -3  245.58    8.30
  -1  -3  -3  257.27    8.70
   1   3   3  258.77    8.40
  -1   3  -3  252.67    8.80
   1   3   3  256.17    8.80
  -1   3  -3  263.07   10.10
  -2  -3  -3 5379.56  126.19
   2  -3   3 5554.54  127.09
   2  -3   3 5345.07  127.69
  -2  -3  -3 5417.06  126.79
   2  -3   3 5430.76  127.59
  -2   3  -3 5276.67  126.39
  -2   3  -3 5395.06  127.59
  -2   3  -3 5313.37  128.39
   2   3   3 5381.16  126.39
   3  -3   3   14.10    3.20
   3  -3   3   10.20    3.10
  -3  -3  -3    9.20    2.80
   3  -3   3   14.10    3.50
  -3  -3  -3   15.00    2.80
   3   3   3   12.40    3.10
  -3   3  -3    9.60    3.00
   3   3   3   15.40    2.80
  -3   3  -3   10.60    2.60
  -4  -3  -3 1173.78   32.20
   4  -3   3 1152.78   31.70
  -4  -3  -3 1162.48   31.30
   4   3   3 1160.28   31.70
  -4   3  -3 1137.69   33.70
  -4   3  -3 1147.39   31.20
   4   3   3 1189.48   32.60
   5  -3   3  136.79    8.60
  -5  -3  -3  139.69    8.30
   5  -3   3  153.58    8.40
  -5  -3  -3  136.49    7.90
   5  -3   3  143.09    7.90
  -5   3  -3  138.59    9.50
  -5   3  -3  131.29    8.50
   5   3   3  149.88    9.00
  -5   3  -3  141.99    9.90
   5   3   3  140.79    8.00
  -6  -3  -3 3384.16   84.59
   6  -3   3 3452.25   86.09
   6  -3   3 3429.46   84.99
  -6  -3  -3 3509.45   86.09
   6  -3   3 3466.75   85.59
  -6   3  -3 3448.25   84.59
  -6   3  -3 3443.56   87.39
   6   3   3 3427.86   86.49
   6   3   3 3404.26   85.39
  -6   3  -3 3329.07   85.39
  -7  -3  -3   39.50    5.80
   7  -3   3   39.30    5.70
   7  -3   3   43.90    6.40
  -7  -3  -3   26.00    5.10
   7  -3   3   33.50    5.00
  -7  -3  -3   35.90    5.20
  -7   3  -3   41.50    5.60
   7   3   3   32.80    6.20
  -7   3  -3   39.50    5.70
   7   3   3   38.30    5.90
  -7   3  -3   30.70    6.30
  -8  -3  -3 2471.15   64.69
   8  -3   3 2525.45   64.99
  -8  -3  -3 2552.54   64.79
  -8  -3  -3 2550.44   69.59
   8  -3   3 2451.85   65.39
   8  -3   3 2408.66   65.99
   8   3   3 2435.26   66.89
  -8   3  -3 2513.35   67.29
  -8   3  -3 2480.35   64.59
   8   3   3 2458.55   68.19
  -8   3  -3 2435.16   65.29
  -9  -3  -3    5.30    3.60
   9  -3   3    1.00    5.10
   9  -3   3   -0.60    3.90
  -9  -3  -3    4.30    4.80
   9  -3   3    1.20    3.50
  -9  -3  -3    5.90    4.00
  -9  -3  -3    3.80    4.00
   9   3   3    2.30    3.90
  -9   3  -3   15.30    5.30
  -9   3  -3    6.00    5.40
  -9   3  -3   -0.10    3.50
   9   3   3    7.60    5.80
  10  -3   3  951.20   32.00
 -10  -3  -3 1005.30   31.60
 -10  -3  -3  941.21   30.90
 -10  -3  -3  936.31   32.40
  10  -3   3  926.21   32.60
 -10   3  -3  961.40   33.30
 -10   3  -3  984.50   32.00
 -10   3  -3  963.50   31.20
  10   3   3  931.61   33.90
 -11  -3  -3   20.40    6.70
 -11  -3  -3   21.60    6.10
  11  -3   3   26.00    7.70
 -11  -3  -3   15.00    5.60
 -11   3  -3   19.00    5.90
 -11   3  -3   13.50    6.00
  11   3   3   21.60    7.20
 -12  -3  -3  772.82   28.00
  12  -3   3  755.32   28.70
 -12  -3  -3  715.13   27.50
  12  -3   3  761.32   29.80
 -12  -3  -3  695.53   32.10
  12   3   3  747.53   31.00
 -12   3  -3  754.22   27.80
 -12   3  -3  761.72   28.70
 -13  -3  -3   58.19    9.10
 -13  -3  -3   54.99    9.10
 -13  -3  -3   52.09   10.50
  13  -3   3   58.49   10.90
  13   3   3   54.79   11.00
 -13   3  -3   46.40    8.40
 -13   3  -3   36.30    8.60
 -14  -3  -3  823.92   31.60
  14  -3   3  806.92   33.30
 -14  -3  -3  866.51   32.10
 -14   3  -3  771.22   30.60
 -14   3  -3  858.51   32.80
  15  -3   3    5.80    8.40
 -15  -3  -3    9.40    6.70
  15   3   3    9.40   10.40
 -15   3  -3   14.90    7.90
 -15   3  -3   12.90    8.10
  17  -4  -3  531.05   26.30
 -17  -4   3  550.24   30.30
 -17  -4   3  526.65   25.10
 -17   4   3  536.15   21.40
 -17   4   3  561.84   24.90
 -17   4   3  523.15   18.30
  17   4  -3  530.25   28.90
 -16  -4   3    2.10    6.00
  16  -4  -3    1.80    7.10
  16  -4  -3   -6.70    4.70
 -16  -4   3    2.60    6.50
 -16   4   3   -6.10    5.50
  16   4  -3   -4.20    7.80
 -16   4   3    3.90    3.30
 -16   4   3   -4.20    3.30
  15  -4  -3  896.81   32.50
  15  -4  -3  836.82   29.40
 -15  -4   3  898.71   31.40
 -15  -4   3  826.22   31.40
 -15   4   3  854.11   24.20
  15   4  -3  909.81   38.00
 -15   4   3  823.22   30.00
 -15   4   3  859.61   25.10
 -14  -4   3    5.30    5.90
  14  -4  -3    5.10    4.60
  14  -4  -3    9.00    5.80
 -14  -4   3   14.20    6.20
  14   4  -3   16.60    7.30
 -14   4   3   11.40    3.00
 -14   4   3    5.60    3.70
 -13  -4   3  576.24   23.10
  13  -4  -3  558.64   23.10
 -13  -4   3  578.94   23.20
  13  -4  -3  606.34   23.60
  13   4  -3  574.34   25.20
 -13   4   3  597.24   17.30
 -13   4   3  552.44   21.20
 -13   4   3  518.85   18.30
 -12  -4   3   10.30    5.40
 -12  -4   3    9.40    5.00
  12  -4  -3   12.30    4.00
  12  -4  -3   14.50    5.40
  12   4  -3   15.20    5.00
 -12   4   3   12.70    2.40
 -12   4   3   13.20    4.60
 -12   4   3    9.40    2.60
  12   4  -3    4.40    5.30
 -11  -4   3 1095.09   34.20
  11  -4  -3 1125.89   34.10
  11  -4  -3 1136.89   32.30
  11  -4  -3 1117.49   32.00
 -11  -4   3 1109.49   34.20
 -11  -4   3 1094.29   32.60
 -11   4   3 1132.19   27.70
 -11   4   3 1124.49   32.30
 -11   4   3 1062.69   31.90
  11   4  -3 1128.79   34.20
  11   4  -3 1060.19   35.70
 -11   4   3 1103.09   27.80
  10  -4  -3    8.90    3.10
 -10  -4   3    7.30    4.30
  10  -4  -3   15.10    3.70
 -10  -4   3    6.30    3.70
  10  -4  -3   13.20    4.80
 -10  -4   3    5.70    4.00
 -10   4   3   10.90    3.60
  10   4  -3    6.10    5.10
  10   4  -3    8.20    3.80
  -9  -4   3  754.82   24.60
   9  -4  -3  799.42   24.20
   9  -4  -3  758.02   22.50
  -9  -4   3  749.13   23.40
   9  -4  -3  774.02   22.40
  -9  -4   3  731.23   24.40
   9   4  -3  776.32   24.50
  -9   4   3  771.52   22.70
  -9   4   3  757.52   22.60
   8  -4  -3    0.00    1.90
   8  -4  -3    1.40    2.80
  -8  -4   3    1.60    3.00
  -8  -4   3    2.50    2.10
   8  -4  -3    1.80    2.10
  -8   4   3   -2.20    2.00
   8   4  -3    3.00    3.30
  -8   4   3    2.20    2.20
   8   4  -3    1.40    2.80
   8   4  -3    0.50    2.70
  -7  -4   3 1890.21   48.70
   7  -4  -3 1911.71   46.10
  -7  -4   3 1849.81   47.60
  -7  -4   3 1811.12   48.40
   7  -4  -3 1795.22   46.70
   7  -4  -3 1873.31   45.80
   7   4  -3 1843.92   48.20
  -7   4   3 1874.61   45.90
   7   4  -3 1859.91   49.70
  -7   4   3 1835.02   45.90
   6  -4  -3   48.70    3.60
   6  -4  -3   42.60    3.90
   6  -4  -3   47.80    3.60
  -6  -4   3   47.50    4.60
  -6  -4   3   45.90    5.10
   6   4  -3   48.70    4.80
  -6   4   3   47.30    3.80
   6   4  -3   43.60    5.60
  -5  -4   3 2241.38   56.99
   5  -4  -3 2324.07   53.79
   5  -4  -3 2314.07   53.99
  -5  -4   3 2313.87   56.49
   5  -4  -3 2181.28   54.29
   5   4  -3 2250.07   56.89
   5   4  -3 2297.47   57.89
  -5   4   3 2301.17   53.99
  -4  -4   3   55.69    4.70
  -4  -4   3   49.00    4.10
   4  -4  -3   56.39    2.80
   4   4  -3   51.59    4.40
   4   4  -3   57.69    5.20
  -4   4   3   59.99    2.70
   3  -4  -3 4381.36   99.79
  -3  -4   3 4256.47  102.39
   3   4  -3 4322.57  102.59
   3   4  -3 4347.96  103.49
  -2  -4   3  727.73   20.10
   2  -4  -3  729.03   17.90
  -2   4   3  758.12   17.80
  -2   4   3  716.03   17.80
   2   4  -3  728.53   20.20
   1  -4  -3 3836.72   90.19
  -1  -4   3 3969.10   91.99
   1   4  -3 3837.12   91.89
  -1   4   3 3896.91   90.29
   0  -4  -3    2.90    1.50
   0  -4   3    2.20    1.60
   0  -4  -3    3.20    1.50
   0  -4   3    2.70    2.00
   0   4  -3    3.20    2.40
   0   4   3    3.80    1.80
   0   4  -3    0.70    1.60
  -1  -4  -3  833.62   22.40
   1  -4   3  879.51   23.10
   1  -4   3  837.72   23.80
  -1  -4  -3  830.62   22.10
  -1   4  -3  798.72   24.50
   1   4   3  821.72   22.00
  -1   4  -3  851.21   22.60
   1   4   3  858.01   22.70
   2  -4   3    5.90    2.60
  -2  -4  -3    0.10    1.90
   2  -4   3    4.80    3.00
  -2   4  -3    1.10    2.70
  -2   4  -3    0.10    1.70
   2   4   3   -1.30    1.60
   3  -4   3 2181.58   54.69
   3  -4   3 2087.79   55.19
  -3  -4  -3 2211.88   54.69
   3  -4   3 2235.88   55.39
  -3  -4  -3 2184.28   53.99
   3   4   3 2225.78   55.19
  -3   4  -3 2082.79   56.49
   3   4   3 2113.69   54.09
  -3   4  -3 2232.78   53.79
  -3   4  -3 2179.38   55.29
   4  -4   3   86.19    6.30
   4  -4   3   81.59    6.80
  -4  -4  -3   73.69    6.10
  -4  -4  -3   81.79    6.00
   4  -4   3   84.09    6.20
   4   4   3   89.99    7.20
  -4   4  -3   83.19    5.70
   4   4   3   88.29    6.30
  -4   4  -3   88.69    7.10
  -4   4  -3   79.99    7.60
  -5  -4  -3  358.76   13.90
   5  -4   3  337.87   14.10
   5  -4   3  334.97   13.50
   5  -4   3  310.77   12.90
  -5  -4  -3  329.97   13.00
  -5   4  -3  312.17   12.20
  -5   4  -3  327.87   15.00
   5   4   3  348.67   13.30
   5   4   3  326.47   14.10
  -5   4  -3  339.47   13.90
  -6  -4  -3   43.90    5.50
   6  -4   3   53.29    5.60
   6  -4   3   66.19    7.00
   6  -4   3   43.30    5.90
  -6  -4  -3   50.99    6.50
  -6   4  -3   45.90    5.20
  -6   4  -3   58.39    7.60
   6   4   3   53.39    7.30
  -6   4  -3   60.19    6.90
   6   4   3   55.09    6.00
  -7  -4  -3 1854.21   50.39
   7  -4   3 1883.11   51.09
   7  -4   3 1894.71   51.99
  -7  -4  -3 1929.81   51.09
   7  -4   3 1867.21   51.59
  -7  -4  -3 1919.41   52.09
   7   4   3 1913.11   51.69
  -7   4  -3 1937.01   50.09
   7   4   3 1920.11   53.09
  -7   4  -3 1907.81   53.69
   8  -4   3   21.10    7.10
  -8  -4  -3   14.20    4.90
  -8  -4  -3   17.50    4.60
  -8  -4  -3   20.40    5.20
   8  -4   3   23.90    5.20
   8  -4   3   26.30    6.00
   8   4   3   25.00    6.60
  -8   4  -3   15.30    6.20
   8   4   3   22.50    5.50
  -8   4  -3   19.00    5.60
  -8   4  -3    7.50    3.90
   9  -4   3 1301.17   39.70
  -9  -4  -3 1303.37   40.00
  -9  -4  -3 1288.07   38.20
  -9  -4  -3 1268.17   40.40
  -9  -4  -3 1251.17   38.20
   9  -4   3 1280.27   38.40
   9  -4   3 1269.67   39.10
   9   4   3 1313.07   41.30
  -9   4  -3 1344.17   37.80
  -9   4  -3 1326.77   39.50
  -9   4  -3 1274.17   40.80
 -10  -4  -3   42.10    7.90
 -10  -4  -3   44.90    7.60
 -10  -4  -3   51.39    7.20
  10  -4   3   41.00    7.40
  10  -4   3   35.60    7.50
 -10   4  -3   38.30    6.30
 -10   4  -3   38.90    7.50
  10   4   3   37.70    8.30
  11  -4   3  735.63   28.50
 -11  -4  -3  766.72   27.60
  11  -4   3  774.82   29.00
 -11  -4  -3  791.92   28.10
 -11  -4  -3  792.42   29.50
 -11   4  -3  789.62   29.10
  11   4   3  755.42   30.80
 -11   4  -3  732.03   26.50
  12  -4   3   22.90    6.60
 -12  -4  -3   29.40    7.40
 -12  -4  -3   22.80    6.50
 -12  -4  -3   32.10    7.30
  12  -4   3   31.50    8.00
  12   4   3    9.30    8.00
 -12   4  -3   24.50    6.50
 -12   4  -3   22.70    7.90
  13  -4   3  564.74   25.10
 -13  -4  -3  533.75   24.00
 -13  -4  -3  573.04   24.10
 -13  -4  -3  489.65   24.70
 -13   4  -3  499.85   24.00
 -13   4  -3  523.95   22.50
  13   4   3  526.15   27.10
  14  -4   3    2.80    7.10
 -14  -4  -3    7.10    6.80
 -14   4  -3    6.00    7.80
 -14   4  -3    9.70    6.60
  14   4   3   15.20    9.90
 -16  -5   3  556.24   25.80
  16  -5  -3  566.74   23.60
 -16  -5   3  586.44   25.60
 -16   5   3  566.04   24.90
  16   5  -3  615.44   29.80
  15  -5  -3    8.30    6.60
  15  -5  -3   10.50    6.00
 -15  -5   3   10.00    6.90
 -15   5   3   17.90    6.60
  15   5  -3    6.30    7.30
 -14  -5   3  884.81   31.60
  14  -5  -3  881.11   29.00
 -14  -5   3  814.72   31.00
  14  -5  -3  876.01   31.00
  14   5  -3  893.41   34.40
 -14   5   3  897.01   30.00
  13  -5  -3    4.30    5.00
  13  -5  -3    1.50    4.20
 -13  -5   3    3.80    6.30
  13  -5  -3   -0.10    3.70
 -13  -5   3    3.90    5.70
  13   5  -3    0.40    6.20
 -13   5   3    1.30    4.20
  12  -5  -3  340.17   16.00
 -12  -5   3  313.37   16.40
  12  -5  -3  334.97   14.40
 -12  -5   3  306.77   22.90
  12   5  -3  325.17   17.90
 -12   5   3  336.17   15.00
 -11  -5   3   47.10    6.80
  11  -5  -3   55.89    7.30
 -11  -5   3   47.60    7.40
  11  -5  -3   52.59    6.00
  11  -5  -3   64.59    6.70
  11   5  -3   68.69    8.30
 -11   5   3   54.59    6.20
  11   5  -3   56.49    8.40
 -10  -5   3 2129.99   57.89
  10  -5  -3 2094.59   55.19
  10  -5  -3 2101.09   56.19
 -10  -5   3 2069.59   56.19
 -10  -5   3 2166.58   58.09
  10  -5  -3 2193.98   54.99
 -10   5   3 2154.88   55.09
 -10   5   3 2119.59   54.99
  10   5  -3 2165.98   57.69
  10   5  -3 2249.47   60.49
   9  -5  -3  187.78    8.80
   9  -5  -3  172.48    9.50
   9  -5  -3  177.68    8.80
  -9  -5   3  187.48   10.90
  -9  -5   3  184.38   10.90
  -9  -5   3  176.18   10.20
  -9   5   3  189.28    8.80
  -9   5   3  189.58    9.00
   9   5  -3  161.58   11.80
   8  -5  -3 1720.13   45.50
  -8  -5   3 1739.13   46.70
  -8  -5   3 1695.13   50.19
   8  -5  -3 1865.81   45.50
   8  -5  -3 1767.12   44.70
  -8  -5   3 1717.13   47.70
  -8   5   3 1828.12   45.00
  -8   5   3 1810.42   44.80
   8   5  -3 1777.12   49.50
   7  -5  -3   39.50    4.00
   7  -5  -3   37.60    4.30
  -7  -5   3   29.70    4.20
   7  -5  -3   51.29    4.20
  -7  -5   3   38.20    5.30
   7   5  -3   47.70    5.60
  -7   5   3   42.30    4.10
   7   5  -3   28.80    5.20
  -6  -5   3 2715.13   66.89
   6  -5  -3 2748.43   64.59
   6  -5  -3 2784.52   64.49
  -6  -5   3 2635.44   67.69
   6  -5  -3 2571.84   64.69
   6   5  -3 2761.12   67.49
   6   5  -3 2734.03   69.09
  -6   5   3 2619.04   64.29
   5  -5  -3   65.59    3.70
  -5  -5   3   44.40    4.50
  -5  -5   3   51.29    5.30
   5  -5  -3   60.19    3.40
   5   5  -3   51.39    4.90
  -5   5   3   58.59    3.60
   5   5  -3   60.29    6.40
   4  -5  -3 1894.91   46.50
  -4  -5   3 1968.50   49.20
  -4  -5   3 1917.81   49.70
   4  -5  -3 1978.70   46.00
   4   5  -3 1994.30   50.79
  -4   5   3 1974.00   46.30
   3  -5  -3   39.00    2.90
   3  -5  -3   35.00    2.20
  -3  -5   3   42.20    4.20
   3   5  -3   38.60    4.50
  -3   5   3   39.00    2.70
  -3   5   3   35.00    2.30
   3   5  -3   48.80    4.30
   2  -5  -3 1371.66   32.50
   2  -5  -3 1333.77   32.60
  -2  -5   3 1349.47   34.90
   2   5  -3 1323.67   34.90
  -2   5   3 1334.77   32.60
  -2   5   3 1415.56   32.90
   1  -5  -3    0.10    1.20
   1  -5  -3    0.90    1.30
  -1  -5   3    3.80    1.90
  -1   5   3    1.90    1.50
   1   5  -3    2.70    1.80
   0  -5  -3 1227.08   31.40
   0  -5  -3 1272.07   31.40
   0  -5   3 1257.57   32.70
   0   5  -3 1225.18   34.10
   0   5  -3 1279.57   32.50
   0   5   3 1282.67   32.00
   1  -5   3   22.60    3.30
  -1  -5  -3   28.80    3.30
   1  -5   3   24.70    3.60
  -1  -5  -3   28.00    3.00
   1   5   3   25.30    3.50
  -1   5  -3   23.90    3.10
  -1   5  -3   25.00    4.30
   2  -5   3 2396.66   59.59
   2  -5   3 2333.87   58.39
  -2  -5  -3 2405.36   58.09
  -2  -5  -3 2325.37   57.59
  -2  -5  -3 2395.26   57.49
   2   5   3 2274.27   57.59
  -2   5  -3 2300.27   57.39
   2   5   3 2325.67   58.39
  -2   5  -3 2359.66   60.49
   3  -5   3    1.90    2.30
  -3  -5  -3   -0.40    2.30
   3  -5   3    5.00    3.00
   3  -5   3   -2.60    2.60
  -3  -5  -3    0.80    2.10
  -3  -5  -3    3.00    2.50
  -3   5  -3    5.40    3.70
   3   5   3    7.80    2.80
  -3   5  -3    0.20    2.00
   4  -5   3  402.06   15.10
  -4  -5  -3  385.96   13.80
   4  -5   3  377.26   14.80
  -4  -5  -3  385.36   14.50
   4  -5   3  399.76   14.50
  -4  -5  -3  396.66   14.10
  -4   5  -3  394.76   13.20
  -4   5  -3  386.36   16.80
   4   5   3  370.16   13.90
   4   5   3  396.16   15.20
   5  -5   3    7.20    3.50
  -5  -5  -3    2.20    3.10
  -5  -5  -3    8.80    3.20
   5  -5   3    6.90    3.90
   5  -5   3    7.50    3.40
  -5  -5  -3    3.40    2.70
   5   5   3    9.90    4.30
  -5   5  -3   12.00    4.20
  -5   5  -3    9.60    3.00
  -5   5  -3    1.40    4.50
   5   5   3   10.40    3.60
   6  -5   3  734.53   24.10
  -6  -5  -3  738.03   24.50
   6  -5   3  756.02   24.90
  -6  -5  -3  685.33   23.10
   6  -5   3  811.12   25.30
  -6  -5  -3  738.43   23.90
  -6   5  -3  777.02   24.90
   6   5   3  725.23   24.20
   6   5   3  745.03   25.40
  -6   5  -3  744.13   22.30
  -6   5  -3  765.92   26.90
  -7  -5  -3   12.50    7.10
   7  -5   3   17.40    4.40
   7  -5   3   16.80    5.10
  -7  -5  -3   13.70    4.40
   7  -5   3   14.90    4.70
  -7  -5  -3   17.80    4.70
  -7   5  -3   15.80    6.00
   7   5   3   13.70    5.40
   7   5   3   19.60    5.10
  -7   5  -3    9.10    3.50
  -8  -5  -3 1019.30   31.80
   8  -5   3 1138.29   33.60
   8  -5   3 1049.59   32.70
  -8  -5  -3  937.51   30.90
  -8  -5  -3 1028.10   33.10
   8  -5   3  985.70   31.80
  -8   5  -3 1036.10   30.10
  -8   5  -3 1001.60   32.70
   8   5   3 1092.79   40.40
  -8   5  -3 1021.40   34.50
   8   5   3 1037.50   34.20
  -9  -5  -3   44.40    6.90
   9  -5   3   58.79    8.10
  -9  -5  -3   45.90    7.20
   9  -5   3   69.69    9.90
  -9   5  -3   45.40    6.10
   9   5   3   70.89    9.80
  -9   5  -3   56.89    8.40
  10  -5   3  576.94   23.90
 -10  -5  -3  616.64   23.30
 -10  -5  -3  587.64   23.10
 -10  -5  -3  618.84   24.90
  10  -5   3  597.34   23.90
 -10   5  -3  599.94   21.40
  10   5   3  642.44   26.50
 -10   5  -3  571.94   24.10
  11  -5   3    1.90    5.50
  11  -5   3    0.30    5.30
 -11  -5  -3   -2.30    5.50
 -11  -5  -3    9.60    5.90
 -11  -5  -3    3.50    5.50
 -11   5  -3   -1.50    5.70
  11   5   3   -3.20    6.30
 -11   5  -3    1.30    4.00
 -12  -5  -3  982.40   34.20
  12  -5   3  995.10   35.30
  12  -5   3  963.50   35.00
 -12  -5  -3 1007.50   36.10
 -12  -5  -3 1002.20   34.30
 -12   5  -3  993.00   35.20
 -12   5  -3  991.00   31.80
  12   5   3  993.50   37.90
  13  -5   3   -4.60    6.50
 -13  -5  -3   -2.70    6.20
 -13  -5  -3   -2.90    5.70
 -13  -5  -3    4.30    7.30
 -13   5  -3   -1.50    7.10
  13   5   3    0.10    8.50
 -14  -5  -3  332.47   19.90
  14  -5   3  320.77   20.10
 -14  -5  -3  327.07   19.40
  14   5   3  312.87   23.10
 -14   5  -3  306.27   16.70
 -16  -6   3   -2.40   12.20
  16  -6  -3    6.50    6.70
 -16   6   3    1.10    4.80
  16   6  -3   -1.70    9.00
 -15  -6   3  610.44   26.40
  15  -6  -3  597.84   24.60
  15  -6  -3  576.14   23.10
 -15   6   3  582.44   23.70
  15   6  -3  583.94   29.00
 -14  -6   3   -2.20    6.10
  14  -6  -3    1.50    4.80
 -14  -6   3    1.00    6.10
  14  -6  -3   -3.50    5.20
  14   6  -3    6.00    6.70
 -14   6   3   -0.80    4.70
 -13  -6   3  822.62   30.60
  13  -6  -3  843.32   27.30
  13  -6  -3  859.31   29.00
 -13  -6   3  844.12   30.80
 -13   6   3  839.92   27.80
  13   6  -3  886.41   33.70
  12  -6  -3   16.30    4.50
  12  -6  -3    7.20    5.30
 -12  -6   3   12.20    5.70
 -12  -6   3   13.60    5.60
  12  -6  -3   16.90    4.70
 -12   6   3   10.50    4.30
  12   6  -3   16.00    7.20
  11  -6  -3 1566.04   43.10
  11  -6  -3 1571.84   42.40
  11  -6  -3 1513.45   43.30
 -11  -6   3 1540.35   45.70
 -11  -6   3 1581.24   46.00
 -11   6   3 1600.74   42.60
  11   6  -3 1534.15   48.10
  10  -6  -3   20.20    4.20
 -10  -6   3   23.20    6.10
  10  -6  -3   19.60    4.50
  10  -6  -3   16.60    4.80
 -10  -6   3   18.90    5.30
  10   6  -3   17.10    5.90
 -10   6   3   25.30    4.40
   9  -6  -3 1036.70   28.60
  -9  -6   3  990.40   31.80
  -9  -6   3 1031.50   30.80
   9  -6  -3 1037.00   29.40
   9  -6  -3 1006.30   29.40
  -9   6   3 1034.20   28.70
  -9   6   3 1043.10   28.50
   9   6  -3 1069.09   34.20
  -8  -6   3    1.30    2.80
   8  -6  -3    2.80    2.50
   8  -6  -3   -4.20    2.80
   8  -6  -3    0.00    2.40
  -8  -6   3   -0.30    3.50
  -8   6   3    3.40    2.80
   8   6  -3   -1.60    3.70
   7  -6  -3 1075.19   28.20
  -7  -6   3 1038.40   31.00
  -7  -6   3 1035.20   29.90
   7  -6  -3  999.50   27.70
  -7   6   3 1023.60   27.30
   7   6  -3 1033.30   30.40
   7   6  -3 1050.39   32.40
  -6  -6   3   87.69    6.40
   6  -6  -3   78.29    4.80
  -6  -6   3   74.49    7.10
   6  -6  -3   81.59    4.90
   6   6  -3   73.59    7.20
   6   6  -3   69.49    6.50
  -6   6   3   84.39    5.00
  -5  -6   3 1659.33   42.70
  -5  -6   3 1606.64   43.30
   5  -6  -3 1591.84   39.70
   5  -6  -3 1598.94   39.50
   5   6  -3 1655.93   44.60
   5   6  -3 1593.24   42.60
  -5   6   3 1637.14   39.50
  -4  -6   3   96.39    6.90
   4  -6  -3   89.89    4.60
   4  -6  -3   93.19    4.30
  -4  -6   3   94.69    6.30
   4   6  -3   86.19    6.20
   4   6  -3   94.09    7.40
  -4   6   3   93.09    4.60
  -4   6   3   95.19    4.10
   3  -6  -3 1658.63   39.20
  -3  -6   3 1648.64   42.10
   3  -6  -3 1574.54   39.00
   3  -6  -3 1673.03   39.90
   3   6  -3 1606.24   43.50
   3   6  -3 1613.24   44.00
  -3   6   3 1595.94   39.00
  -3   6   3 1622.54   39.50
   2  -6  -3   69.29    3.80
  -2  -6   3   74.29    5.40
   2  -6  -3   75.29    4.00
  -2   6   3   67.69    4.30
   2   6  -3   70.49    5.30
  -2   6   3   70.69    4.00
   1  -6  -3 1506.65   37.00
  -1  -6   3 1468.15   38.70
  -1   6   3 1506.55   37.30
   1   6  -3 1515.65   38.50
   0  -6  -3   18.30    2.70
   0  -6   3   27.00    4.50
   0  -6   3   19.50    3.20
   0  -6  -3   16.50    2.80
   0   6  -3   24.50    3.30
   0   6  -3   13.10    4.00
   0   6   3   24.40    3.40
  -1  -6  -3 2142.09   51.79
   1  -6   3 2117.79   54.19
   1  -6   3 2018.30   52.59
  -1  -6  -3 2087.49   51.79
  -1   6  -3 2079.89   54.89
   1   6   3 2133.69   52.59
  -1   6  -3 2105.39   51.89
  -2  -6  -3    8.00    2.60
   2  -6   3    7.90    2.90
  -2  -6  -3    5.90    2.70
   2  -6   3    0.70    3.30
  -2   6  -3    5.40    2.40
  -2   6  -3   -1.70    3.60
   2   6   3    4.10    3.00
  -3  -6  -3 2206.78   56.09
  -3  -6  -3 2265.67   56.09
  -3  -6  -3 2295.27   58.49
   3  -6   3 2236.48   56.79
   3  -6   3 2277.27   58.09
  -3   6  -3 2219.48   59.49
   3   6   3 2127.99   55.99
  -3   6  -3 2212.88   55.09
  -4  -6  -3   12.30    3.40
  -4  -6  -3   15.00    3.90
  -4  -6  -3   17.50    3.90
   4  -6   3   23.00    4.20
   4  -6   3   15.10    3.90
  -4   6  -3   16.70    3.10
   4   6   3   20.20    4.70
   4   6   3   13.50    3.70
  -4   6  -3   14.00    5.60
   5  -6   3  606.14   21.60
   5  -6   3  616.94   21.10
  -5  -6  -3  626.04   21.10
   5  -6   3  662.43   21.90
  -5  -6  -3  623.44   20.70
  -5  -6  -3  617.94   20.30
  -5   6  -3  659.33   19.40
  -5   6  -3  590.64   23.80
   5   6   3  608.44   21.80
   6  -6   3   20.60    5.10
  -6  -6  -3   12.10    4.40
   6  -6   3   18.20    4.90
   6  -6   3   12.30    4.20
  -6  -6  -3   18.10    4.70
  -6  -6  -3   17.40    4.10
  -6   6  -3   13.80    3.50
   6   6   3   18.00    4.90
  -6   6  -3    4.30    5.70
   6   6   3    8.20    4.90
   7  -6   3  826.52   28.10
  -7  -6  -3  861.71   27.80
  -7  -6  -3  915.41   29.10
   7  -6   3  981.00   29.60
   7  -6   3  847.02   28.70
  -7  -6  -3  876.61   27.70
   7   6   3  868.51   29.90
  -7   6  -3  841.22   25.30
   8  -6   3   48.30    7.40
   8  -6   3   32.60    6.10
  -8  -6  -3   48.70    7.20
  -8  -6  -3   58.39    8.20
   8  -6   3   57.19   12.20
  -8   6  -3   38.50    5.20
   8   6   3   46.60    8.30
  -8   6  -3   47.80    7.50
   9  -6   3  630.34   24.10
  -9  -6  -3  606.64   23.00
   9  -6   3  594.04   23.50
  -9   6  -3  630.54   24.00
  -9   6  -3  575.74   19.90
   9   6   3  623.84   25.70
  10  -6   3   -4.60    5.30
 -10  -6  -3    6.00    5.30
  10  -6   3   -0.30    5.30
 -10  -6  -3    3.30    5.00
 -10   6  -3    7.60    4.10
 -10   6  -3   -3.00    5.40
  10   6   3    6.50    7.90
 -11  -6  -3  671.23   27.60
 -11  -6  -3  735.03   27.30
  11  -6   3  687.43   27.30
 -11  -6  -3  739.23   27.20
  11  -6   3  673.53   27.30
 -11   6  -3  698.23   27.90
 -11   6  -3  690.93   23.10
 -11   6  -3  672.83   23.80
  11   6   3  701.13   30.10
  12  -6   3   -2.30    6.50
 -12  -6  -3   11.00    6.60
 -12  -6  -3    0.20    5.40
  12  -6   3    2.30    6.30
 -12  -6  -3    0.90    6.40
 -12   6  -3    0.70    4.50
 -12   6  -3    4.20    6.30
 -12   6  -3   -6.50    4.20
  12   6   3   -9.40    7.10
  13  -6   3  611.74   39.00
 -13  -6  -3  549.85   26.70
 -13  -6  -3  590.94   25.60
 -13  -6  -3  582.84   25.70
  13   6   3  616.54   30.10
 -13   6  -3  571.44   26.80
 -13   6  -3  573.54   21.50
  15  -7  -3    7.50    6.20
 -15  -7   3   -1.60    7.20
  15   7  -3    8.60   10.20
 -15   7   3   -1.30    4.50
  14  -7  -3  483.65   20.70
 -14  -7   3  509.55   23.50
 -14  -7   3  552.54   34.10
  14  -7  -3  441.06   18.90
 -14   7   3  459.05   19.60
  14   7  -3  470.35   25.30
 -13  -7   3   16.30    6.50
 -13  -7   3   -0.50    6.40
  13  -7  -3    6.10    4.60
  13  -7  -3   10.50    5.80
  13   7  -3   13.80    8.20
 -13   7   3    4.80    4.80
  12  -7  -3  610.34   22.10
 -12  -7   3  599.94   24.50
  12  -7  -3  602.84   22.20
  12  -7  -3  633.04   21.00
 -12   7   3  582.64   20.70
  12   7  -3  576.74   26.80
  11  -7  -3   32.50    5.20
  11  -7  -3   21.50    5.30
 -11  -7   3   28.50    7.00
  11  -7  -3   33.40    4.90
  11   7  -3   26.70    8.30
 -10  -7   3  721.73   26.30
  10  -7  -3  737.83   23.60
  10  -7  -3  756.92   24.00
  10  -7  -3  714.63   22.60
  10   7  -3  774.72   28.80
   9  -7  -3   61.49    6.00
   9  -7  -3   55.49    6.00
   9  -7  -3   49.10    5.20
   9   7  -3   73.59    9.50
   8  -7  -3  546.15   18.20
  -8  -7   3  557.14   20.80
  -8  -7   3  531.05   19.50
   8  -7  -3  568.44   17.70
   8   7  -3  545.55   22.20
  -8   7   3  573.64   17.10
   7  -7  -3    5.50    2.50
  -7  -7   3   14.40    4.50
   7  -7  -3    4.60    2.80
  -7  -7   3    4.30    3.20
   7   7  -3    5.30    4.80
   6  -7  -3 1446.46   37.30
   6  -7  -3 1468.05   36.90
  -6  -7   3 1456.55   41.00
   6   7  -3 1450.75   40.00
  -6   7   3 1494.75   36.70
   6   7  -3 1441.46   42.20
   5  -7  -3    3.60    2.10
  -5  -7   3    0.90    3.60
   5  -7  -3    4.50    2.10
  -5  -7   3    1.90    2.60
  -5   7   3    1.70    2.30
   5   7  -3   -1.60    2.70
  -5   7   3    2.60    1.80
   5   7  -3    0.50    3.80
   4  -7  -3 1765.22   43.50
  -4  -7   3 1819.92   47.70
  -4  -7   3 1819.72   46.70
   4  -7  -3 1787.92   44.00
   4   7  -3 1793.52   48.50
  -4   7   3 1767.22   42.90
   4   7  -3 1717.53   46.20
  -4   7   3 1780.72   43.70
   3  -7  -3   13.20    2.50
   3  -7  -3   14.30    2.80
   3  -7  -3   16.70    2.50
  -3  -7   3   22.00    4.20
  -3  -7   3   18.50    3.60
   3   7  -3   15.70    3.40
   3   7  -3   15.40    4.20
  -3   7   3   17.20    2.60
  -3   7   3   18.70    2.90
   2  -7  -3 1317.27   33.50
  -2  -7   3 1343.27   36.00
   2  -7  -3 1358.76   33.70
  -2   7   3 1318.57   34.00
   2   7  -3 1348.77   35.70
   2   7  -3 1311.77   37.30
  -2   7   3 1375.56   33.70
   1  -7  -3   21.20    2.90
  -1  -7   3   23.80    3.80
   1  -7  -3   12.80    2.70
   1   7  -3   11.70    3.10
  -1   7   3   23.30    3.40
   1   7  -3   12.70    4.40
   0  -7  -3 1555.04   39.80
   0  -7   3 1549.74   40.60
   0  -7   3 1609.24   42.10
   0  -7  -3 1519.05   39.10
   0   7  -3 1500.05   42.70
   0   7  -3 1539.05   39.70
   0   7   3 1555.94   39.70
   1  -7   3    9.70    3.00
   1  -7   3    0.50    3.50
  -1  -7  -3    6.70    2.90
  -1  -7  -3    8.30    2.60
  -1   7  -3    1.30    4.00
  -1   7  -3    7.50    2.70
   1   7   3    8.50    3.20
   2  -7   3 1589.74   42.60
  -2  -7  -3 1596.74   41.90
   2  -7   3 1665.73   44.40
  -2  -7  -3 1641.44   42.00
   2   7   3 1628.34   42.90
  -2   7  -3 1561.04   40.90
   3  -7   3   65.89    7.00
   3  -7   3   83.59    7.10
  -3  -7  -3   67.89    6.40
  -3  -7  -3   74.39    6.40
  -3  -7  -3   76.29    6.30
   3   7   3   67.99    7.00
  -3   7  -3   89.69    9.30
  -3   7  -3   69.79    5.30
   4  -7   3 1797.22   49.00
  -4  -7  -3 1858.51   48.40
  -4  -7  -3 1847.72   48.40
   4  -7   3 1886.51   50.09
  -4  -7  -3 1850.11   48.90
  -4   7  -3 1830.22   46.20
  -4   7  -3 1766.42   52.09
  -5  -7  -3   70.69    7.30
  -5  -7  -3   91.09    7.50
   5  -7   3   76.69    7.70
  -5  -7  -3   91.19    7.70
   5  -7   3   81.09   10.10
   5   7   3   86.89    8.90
   5   7   3   84.39    7.80
  -5   7  -3   72.49    9.20
  -6  -7  -3 1392.96   40.50
   6  -7   3 1438.26   41.40
  -6  -7  -3 1412.86   39.90
  -6  -7  -3 1409.76   39.90
   6  -7   3 1359.96   40.50
   6   7   3 1394.46   41.80
  -6   7  -3 1424.36   36.90
   7  -7   3    7.40    4.80
  -7  -7  -3    6.30    4.40
   7  -7   3    7.10    4.30
   7  -7   3   13.70    5.10
  -7  -7  -3    3.10    4.60
   7   7   3   -2.00    4.60
  -7   7  -3    5.00    2.90
  -8  -7  -3 1171.58   35.70
   8  -7   3 1139.19   36.50
  -8  -7  -3 1119.69   36.20
   8  -7   3 1185.28   36.40
  -8   7  -3 1102.29   31.20
   8   7   3 1133.89   37.90
   9  -7   3   61.19    9.00
   9  -7   3   43.10    8.30
  -9  -7  -3   50.59    8.10
  -9  -7  -3   67.79    8.70
   9   7   3   70.29   10.50
  -9   7  -3   61.89    5.90
  10  -7   3  453.25   20.80
  10  -7   3  437.56   20.80
 -10  -7  -3  437.26   21.20
 -10  -7  -3  461.05   20.30
 -10   7  -3  438.86   15.90
 -10   7  -3  437.56   20.80
  10   7   3  428.26   22.10
  11  -7   3    6.30    6.90
 -11  -7  -3    5.30    6.00
 -11  -7  -3   -0.70    5.50
  11  -7   3    9.90    6.60
 -11   7  -3    1.40    5.80
  11   7   3   -5.90    6.70
 -11   7  -3   -4.10    4.10
 -11   7  -3    1.60    3.60
 -12  -7  -3  584.14   25.10
 -12  -7  -3  571.24   26.00
 -12  -7  -3  497.05   31.10
  12  -7   3  507.85   25.10
 -12   7  -3  561.14   25.20
 -12   7  -3  533.25   18.90
  12   7   3  522.55   27.70
 -14  -8   3    1.80    6.60
  14  -8  -3    1.10    5.50
  14   8  -3   11.80    8.90
  13  -8  -3  614.14   22.30
 -13  -8   3  615.14   26.70
  13  -8  -3  645.94   23.50
  13   8  -3  717.43   30.70
  12  -8  -3    4.00    4.00
  12  -8  -3    1.40    4.50
 -12  -8   3   -2.20    6.30
  12   8  -3   -2.50    6.50
  11  -8  -3  861.81   26.50
  11  -8  -3  881.41   28.50
 -11  -8   3  874.61   31.10
  11  -8  -3  863.41   27.20
  11   8  -3  922.11   34.10
  10  -8  -3    8.40    3.70
  10  -8  -3    3.80    3.60
 -10  -8   3    5.40    5.30
  10   8  -3    9.00    6.60
  -9  -8   3 1070.59   34.40
   9  -8  -3 1152.08   35.20
   9  -8  -3 1052.49   31.50
   9   8  -3 1002.10   35.70
   8  -8  -3   58.39    5.70
   8  -8  -3   85.19    7.30
  -8  -8   3   68.59    8.40
   8   8  -3   83.09    9.90
  -7  -8   3  790.22   27.00
   7  -8  -3  786.92   23.80
   7  -8  -3  803.02   22.50
   7   8  -3  821.02   28.60
  -7   8   3  809.02   22.10
   6  -8  -3   27.90    3.70
  -6  -8   3   23.70    4.50
  -6  -8   3   26.00    5.70
   6  -8  -3   26.70    3.90
  -6   8   3   31.20    3.70
   6   8  -3   39.50    7.20
  -6   8   3   24.60    2.90
  -5  -8   3 1282.87   36.80
  -5  -8   3 1235.68   35.50
   5  -8  -3 1271.37   32.50
   5   8  -3 1227.98   37.50
   5   8  -3 1263.37   35.20
  -5   8   3 1243.68   31.20
   4  -8  -3    5.40    2.30
   4  -8  -3    4.80    2.40
  -4  -8   3    9.00    3.40
   4  -8  -3    6.10    2.60
  -4  -8   3    7.90    4.40
  -4   8   3    7.00    2.30
  -4   8   3   12.40    3.10
   4   8  -3    6.60    4.30
   4   8  -3   10.10    3.40
  -3  -8   3 1316.17   36.90
   3  -8  -3 1335.77   34.00
   3  -8  -3 1276.87   32.90
  -3  -8   3 1259.77   35.90
   3  -8  -3 1273.47   33.90
   3   8  -3 1319.97   37.90
   3   8  -3 1304.97   35.20
  -3   8   3 1324.57   33.60
   2  -8  -3    1.70    2.50
  -2  -8   3    8.70    3.40
   2  -8  -3    4.20    2.70
   2  -8  -3    3.60    3.60
  -2   8   3    7.70    3.30
  -2   8   3    3.80    2.50
   2   8  -3    1.40    2.70
   2   8  -3    4.00    3.70
  -1  -8   3 1003.00   29.00
   1  -8  -3 1016.30   27.00
   1  -8  -3 1036.30   27.20
  -1   8   3 1043.40   27.40
   1   8  -3 1001.30   31.00
  -1   8   3  932.51   27.40
   1   8  -3 1023.70   30.50
   0  -8  -3  115.89    6.60
   0  -8  -3   99.99    6.40
   0  -8   3  120.19    8.90
   0  -8   3   96.79    7.30
   0   8  -3  103.19    6.40
   0   8  -3   93.19    8.60
   0   8   3  120.69    7.20
  -1  -8  -3 1447.46   39.40
   1  -8   3 1566.04   42.60
   1  -8   3 1501.35   40.90
  -1  -8  -3 1534.95   39.80
   1   8   3 1535.45   40.50
  -1   8  -3 1574.54   39.00
  -1   8  -3 1451.55   43.30
   2  -8   3   31.70    4.90
  -2  -8  -3   41.30    4.80
  -2  -8  -3   32.80    4.70
   2  -8   3   33.90    5.90
   2   8   3   36.60    5.50
  -2   8  -3   40.30    4.20
  -2   8  -3   29.30    5.70
  -3  -8  -3 1375.26   37.70
  -3  -8  -3 1380.36   37.70
   3  -8   3 1393.56   39.00
   3  -8   3 1373.26   39.90
  -3   8  -3 1377.46   35.50
   3   8   3 1377.76   39.00
   4  -8   3    0.60    3.90
  -4  -8  -3   -1.50    3.00
   4  -8   3   -2.60    3.20
  -4  -8  -3    4.00    3.80
  -4   8  -3    3.60    2.60
   4   8   3    5.80    4.40
  -5  -8  -3 1232.88   35.90
  -5  -8  -3 1179.78   35.10
   5  -8   3 1242.58   36.30
   5  -8   3 1198.08   37.30
  -5   8  -3 1228.98   31.90
  -6  -8  -3   -0.50    4.20
  -6  -8  -3    0.30    4.10
   6  -8   3    2.60    4.30
   6  -8   3    1.60    4.50
   6   8   3   -5.20    4.40
  -6   8  -3   -1.80    2.30
  -7  -8  -3 1318.17   40.20
   7  -8   3 1350.26   41.00
  -7  -8  -3 1341.47   39.60
  -7   8  -3 1349.56   37.10
   7   8   3 1329.37   41.80
  -8  -8  -3   17.10    5.70
  -8  -8  -3   11.50    5.90
   8  -8   3   25.40    6.70
   8   8   3   12.50    6.90
   9  -8   3  516.65   23.20
  -9  -8  -3  576.74   23.00
  -9  -8  -3  546.25   23.40
   9  -8   3  559.84   23.10
  -9   8  -3  545.95   19.30
   9   8   3  557.84   25.40
  10  -8   3    4.10    5.60
 -10  -8  -3   -0.40    6.30
 -10  -8  -3    1.40    6.00
  10  -8   3   -1.00    5.80
 -10   8  -3    2.20    3.20
 -10   8  -3    6.60    3.60
  10   8   3   -3.50    7.80
  11  -8   3  542.25   25.80
 -11  -8  -3  593.04   28.30
  11  -8   3  649.74   26.00
 -11  -8  -3  613.24   25.30
 -11   8  -3  587.54   20.10
  11   8   3  608.24   35.70
 -11   8  -3  598.14   18.60
 -13  -9   3    9.40    7.90
  13   9  -3    8.60    9.80
  12  -9  -3  684.03   22.90
 -12  -9   3  622.84   37.80
  12   9  -3  757.42   31.80
  11  -9  -3   43.30    7.80
  11  -9  -3   37.30    5.40
 -11  -9   3   41.90    8.40
  11   9  -3   40.00    9.10
 -10  -9   3 1095.49   36.10
  10  -9  -3 1039.80   32.70
  10  -9  -3 1025.70   33.20
  10   9  -3 1110.59   38.70
   9  -9  -3    4.00    4.10
   9  -9  -3    6.50    3.30
  -9  -9   3    2.20    5.90
   9   9  -3    2.70    6.00
   8  -9  -3  978.80   29.20
   8  -9  -3  954.60   26.80
  -8  -9   3  955.50   31.90
   8   9  -3  949.71   33.70
   7  -9  -3   16.30    3.60
  -7  -9   3    7.20    5.50
   7  -9  -3   16.60    4.20
  -7   9   3   16.10    2.70
   7   9  -3    3.20    5.80
   6  -9  -3 1580.54   40.80
   6  -9  -3 1599.84   42.10
  -6  -9   3 1599.44   45.70
  -6   9   3 1597.44   39.20
   6   9  -3 1630.64   47.40
   5  -9  -3   39.80    4.60
   5  -9  -3   40.00    4.10
  -5  -9   3   34.20    6.30
   5  -9  -3   46.40    4.60
  -5   9   3   38.30    3.50
   5   9  -3   30.20    6.80
  -5   9   3   39.70    4.00
   4  -9  -3 1143.59   29.50
   4  -9  -3 1132.69   30.40
   4  -9  -3 1130.59   30.40
  -4  -9   3 1190.58   34.60
  -4  -9   3 1048.00   35.80
  -4   9   3 1158.58   29.00
  -4   9   3 1147.09   29.90
   4   9  -3 1120.79   35.20
   3  -9  -3   13.20    3.40
   3  -9  -3   18.80    3.30
   3  -9  -3   15.40    3.40
  -3  -9   3   22.10    4.70
   3   9  -3    9.50    3.80
   3   9  -3   18.20    5.20
  -3   9   3    9.90    2.80
  -3   9   3   17.10    3.50
  -2  -9   3 1597.84   43.60
   2  -9  -3 1546.55   39.10
  -2  -9   3 1468.85   41.70
   2  -9  -3 1575.24   42.30
   2  -9  -3 1542.45   39.70
   2   9  -3 1499.15   43.40
   2   9  -3 1597.64   40.40
  -2   9   3 1445.36   39.50
  -2   9   3 1517.05   39.00
   1  -9  -3  112.39    7.00
   1  -9  -3  104.29    6.80
  -1  -9   3  112.19    8.10
   1   9  -3   94.59    8.70
  -1   9   3  106.09    7.00
   0  -9   3  966.40   28.90
   0  -9  -3  991.10   27.60
   0  -9  -3  993.20   27.40
   0   9  -3  952.00   37.70
   0   9   3  959.00   27.70
   0   9  -3  986.30   26.70
   1  -9   3   56.69    8.70
   1  -9   3   60.19    6.50
  -1  -9  -3   61.49    6.20
  -1  -9  -3   49.00    5.40
  -1   9  -3   59.79    5.10
   1   9   3   63.89    6.50
  -2  -9  -3  835.02   25.60
   2  -9   3  881.21   27.00
   2  -9   3  865.41   31.80
  -2  -9  -3  866.81   25.80
  -2   9  -3  879.41   23.40
   2   9   3  822.02   26.40
   3  -9   3   69.99    7.50
  -3  -9  -3   52.69    6.70
  -3  -9  -3   79.79    7.50
  -3   9  -3   61.49    4.80
   3   9   3   63.59    7.30
   4  -9   3  817.52   30.10
   4  -9   3  856.51   30.90
  -4  -9  -3  882.51   27.30
  -4  -9  -3  900.01   27.40
  -4   9  -3  861.71   23.10
   4   9   3  892.11   28.90
   5  -9   3   40.00    6.90
  -5  -9  -3   31.50    6.30
  -5   9  -3   45.20    4.20
   5   9   3   37.20    7.10
   6  -9   3 1032.20   33.40
  -6  -9  -3  987.40   31.60
   7  -9   3    8.70    5.70
  -7  -9  -3    6.90    5.30
   7   9   3   -0.40    6.20
  -8  -9  -3  667.93   25.60
   8  -9   3  652.73   26.50
  -8  -9  -3  720.63   26.20
   8   9   3  703.23   28.20
  -9  -9  -3   20.90    7.30
  -9  -9  -3   16.40    6.90
   9  -9   3    7.60    6.40
   9   9   3    5.20    5.70
 -11 -10   3  550.14   24.40
  11 -10  -3  497.05   18.90
  11  10  -3  439.96   24.60
  10 -10  -3    8.40    3.90
   9 -10  -3  741.73   26.10
   9 -10  -3  770.82   23.00
  -9 -10   3  800.12   29.40
   9  10  -3  791.72   31.40
  -9  10   3  781.22   20.60
  -8 -10   3   24.60    7.10
   8 -10  -3   11.10    5.10
   8 -10  -3   21.60    4.00
   8  10  -3    9.90    7.20
   7 -10  -3  785.92   25.10
  -7 -10   3  815.52   28.50
   7 -10  -3  793.32   22.70
   7  10  -3  769.02   29.60
   6 -10  -3   20.20    3.80
  -6 -10   3   11.20    5.80
   6 -10  -3   24.40    4.80
   6 -10  -3   21.70    3.70
   6  10  -3   25.80    6.80
  -5 -10   3  559.84   21.80
   5 -10  -3  526.15   17.80
   5 -10  -3  524.65   16.80
   5 -10  -3  536.15   16.20
   5  10  -3  538.65   22.50
   4 -10  -3   -3.30    2.60
  -4 -10   3    1.00    4.90
   4 -10  -3    0.70    2.70
   4 -10  -3   -2.10    2.60
  -4  10   3   -2.40    2.40
   4  10  -3    7.00    5.30
   3 -10  -3  580.94   18.40
  -3 -10   3  583.24   21.80
   3 -10  -3  562.54   18.30
   3 -10  -3  587.34   17.50
  -3  10   3  549.74   16.70
   3  10  -3  588.94   22.70
   2 -10  -3   22.00    4.00
  -2 -10   3    3.70    4.80
   2 -10  -3   16.50    3.70
   2 -10  -3   12.20    3.50
   2  10  -3    9.60    5.20
  -2  10   3   20.20    4.00
  -1 -10   3 1042.00   31.90
   1 -10  -3 1007.30   28.40
   1 -10  -3 1006.40   29.00
  -1 -10   3 1053.49   32.50
  -1  10   3 1022.40   28.70
   0 -10   3    3.30    4.50
   0 -10  -3   -0.40    3.10
   0 -10  -3    3.50    3.40
   1 -10   3 1144.19   35.00
  -1  10  -3 1095.09   34.20
   1  10   3 1112.79   32.50
  -2 -10  -3    6.30    4.40
   2 -10   3    0.50    4.90
  -2 -10  -3   15.70    4.00
   2  10   3    8.30    4.90
   3 -10   3  583.84   23.10
  -3 -10  -3  619.74   21.10
   3  10   3  597.44   22.00
  -4 -10  -3    0.40    4.50
   4 -10   3    3.00    5.30
   4  10   3   -6.40    4.50
   5 -10   3  524.65   22.10
  -5 -10  -3  518.75   20.40
   5  10   3  524.95   22.00
  -6 -10  -3   13.80    6.10
   6 -10   3   25.30    6.80
   6  10   3   19.00    7.20
   7 -10   3  460.95   21.40
  -7 -10  -3  444.36   19.70
  -8 -10  -3   36.30   10.00
  -9 -11   3    5.20    6.80
   9 -11  -3   -5.30    3.60
   9  11  -3   -1.80    5.70
   8 -11  -3  188.68   13.00
  -8 -11   3  237.28   16.10
   8 -11  -3  232.68   10.00
   7 -11  -3   -0.60    3.10
   7 -11  -3   -7.50    4.50
   7 -11  -3   -3.00    3.20
  -7 -11   3   -1.80    5.70
   7  11  -3   -0.60    4.50
  -6 -11   3  648.44   25.00
   6 -11  -3  617.94   21.80
   6 -11  -3  644.64   19.10
   6  11  -3  594.14   25.50
   5 -11  -3   26.50    4.30
   5 -11  -3   25.40    4.20
  -5 -11   3   18.90    6.50
   5  11  -3   15.60    6.60
   4 -11  -3  182.08   13.10
   4 -11  -3  217.98    9.90
   4 -11  -3  210.48    9.70
  -4 -11   3  238.58   14.10
   4  11  -3  195.68   14.40
   3 -11  -3   29.80    4.70
  -3 -11   3   39.20    7.00
   3  11  -3   41.20    8.20
   2 -11  -3  458.25   15.80
  -2 -11   3  489.75   19.90
   2 -11  -3  441.06   16.40
   2 -11  -3  440.16   17.70
  -2  11   3  464.55   15.30
   1 -11  -3    5.30    3.90
  -1 -11   3    7.60    5.90
   1 -11  -3    2.80    3.50
  -1 -11   3    4.10    5.20
   1 -11  -3    4.00    4.10
  -1  11   3   -3.90    4.00
   1  11  -3   -1.60    4.90
   0 -11   3  394.36   18.80
   0 -11  -3  383.76   15.40
   0 -11  -3  425.86   15.50
   0 -11   3  394.76   18.00
   0  11  -3  386.26   18.00
   0  11   3  422.06   15.90
  -1 -11  -3    2.80    4.30
   1 -11   3    2.30    5.90
   1  11   3    2.70    4.70
  -1  11  -3    0.70    4.80
   2 -11   3  414.16   19.10
  -2 -11  -3  413.86   16.40
  -2  11  -3  374.16   17.70
   3 -11   3   13.70    6.10
   3  11   3   10.20    5.70
   4 -11   3  366.26   18.20
  -4 -11  -3  367.96   16.70
   4  11   3  357.36   18.00
  -5 -11  -3   -8.30    5.10
   5 -11   3    2.90    6.00
   5  11   3   -2.40    4.90
  -6 -11  -3  622.44   31.40
   5 -12  -3  421.76   15.20
  -5 -12   3  489.35   21.50
   5 -12  -3  469.65   14.70
   4 -12  -3   10.00    4.10
   4 -12  -3    5.30    3.80
  -4 -12   3   -3.30    8.90
  -3 -12   3  445.46   21.90
   3 -12  -3  401.56   15.20
   3 -12  -3  444.56   15.00
   2 -12  -3   -3.70    3.50
  -2 -12   3   -4.60    5.70
  -2 -12   3    0.50    6.20
   2 -12  -3    8.90    4.20
   2  12  -3   -5.60    4.90
  -1 -12   3  591.54   25.50
   1 -12  -3  669.33   20.70
   1 -12  -3  569.64   22.10
  -1 -12   3  671.53   24.70
   0 -12   3   86.49    9.80
   0 -12  -3   54.39    6.80
   0 -12   3  107.59   13.90
   0 -12  -3   64.69    7.00
   0  12   3   77.79    7.60
   1 -12   3  491.85   20.50
  -1 -12  -3  417.56   17.10
  -2 -12  -3    0.50    5.00
 -18   0   4  824.02   30.50
  18   0  -4  759.12   33.40
 -18   0   4  787.22   30.90
 -17   0   4    0.60    5.30
 -17   0   4    8.00    6.30
  17   0  -4   -2.50    6.60
 -16   0   4  523.25   21.50
  16   0  -4  488.65   21.80
 -16   0   4  516.15   22.10
  16   0  -4  463.85   23.60
 -15   0   4    3.80    4.90
  15   0  -4    4.30    6.10
 -15   0   4   -3.50    3.40
 -15   0   4   -0.70    4.50
  15   0  -4    1.40    4.80
  14   0  -4 1031.00   32.10
  14   0  -4  999.70   34.40
 -14   0   4  974.70   29.40
 -14   0   4  948.41   31.30
 -14   0   4 1008.50   32.30
  13   0  -4   -5.00    4.20
 -13   0   4   -0.30    3.60
 -13   0   4    0.50    4.20
 -13   0   4   -3.10    3.20
 -13   0   4    1.70    2.70
  13   0  -4    3.90    3.80
  12   0  -4  720.23   26.30
  12   0  -4  792.72   25.00
 -12   0   4  787.82   23.30
 -12   0   4  768.92   29.50
 -12   0   4  769.32   25.30
 -12   0   4  769.82   24.80
 -11   0   4   -0.60    3.10
 -11   0   4   -0.90    2.30
  11   0  -4    1.90    2.90
 -11   0   4    0.30    3.00
 -11   0   4   -0.20    3.00
  11   0  -4    5.10    4.10
 -10   0   4 2347.27   59.09
 -10   0   4 2246.38   58.29
  10   0  -4 2318.27   58.59
  10   0  -4 2299.47   60.09
 -10   0   4 2317.87   57.09
 -10   0   4 2271.97   58.89
  -9   0   4   -1.20    2.10
  -9   0   4    0.90    2.10
   9   0  -4    0.80    2.10
   9   0  -4   -1.50    1.90
  -9   0   4   -1.20    2.40
   9   0  -4    0.80    3.00
  -9   0   4   -0.50    1.50
   8   0  -4 5382.86  124.79
  -8   0   4 5265.87  124.69
  -8   0   4 5388.56  125.29
  -8   0   4 5304.97  123.69
   8   0  -4 5075.99  127.09
   8   0  -4 5213.98  124.79
  -8   0   4 5278.87  125.19
   7   0  -4    2.00    1.80
   7   0  -4   -0.20    1.60
   7   0  -4   -0.50    2.00
  -7   0   4    0.60    2.00
  -7   0   4   -1.40    1.30
  -6   0   4 5109.19  120.99
  -6   0   4 5281.97  122.09
   6   0  -4 5296.67  121.79
   6   0  -4 5133.09  122.49
   5   0  -4    0.10    1.10
  -5   0   4    0.90    1.00
   5   0  -4   -1.20    1.30
  -5   0   4    2.10    1.40
  -5   0   4   -0.40    1.20
   5   0  -4    2.60    1.20
   4   0  -4  665.33   17.10
   4   0  -4  666.03   17.60
  -4   0   4  658.93   17.30
  -4   0   4  666.73   16.80
  -3   0   4    0.10    0.80
   3   0  -4   -0.10    0.80
   2   0  -4 5102.19  118.69
  -2   0   4 5149.88  118.59
  -1   0   4    2.20    1.10
   1   0  -4    1.00    1.00
   1   0  -4    1.50    1.40
  -1   0   4    0.80    1.20
   1   0  -4    2.30    1.20
  -1   0   4    1.90    1.00
   0   0   4  152.08    5.50
   0   0   4  140.99    5.70
   0   0  -4  138.99    5.70
   0   0  -4  142.39    5.90
   0   0   4  139.69    5.90
   0   0  -4  133.99    6.10
  -1   0  -4   -1.20    1.20
   1   0   4    1.00    1.10
  -1   0  -4    3.60    2.20
   1   0   4   -0.20    1.20
  -1   0  -4    2.00    1.60
   1   0   4    0.60    1.60
   2   0   4 2307.27   56.49
   2   0   4 2351.46   55.49
   2   0   4 2233.48   55.69
  -2   0  -4 2189.58   55.59
  -2   0  -4 2190.18   55.59
  -2   0  -4 2315.97   57.19
  -3   0  -4   -0.90    2.00
   3   0   4   -0.80    1.80
  -3   0  -4    2.00    2.60
  -3   0  -4   -0.80    1.70
   3   0   4   -1.50    1.50
   3   0   4   -0.40    1.90
   4   0   4 2417.16   61.09
   4   0   4 2343.87   59.79
  -4   0  -4 2346.67   59.89
  -4   0  -4 2353.76   59.59
   4   0   4 2421.46   59.39
   5   0   4   -1.90    3.10
   5   0   4   -3.90    2.30
  -5   0  -4    1.70    2.50
  -5   0  -4    1.10    2.60
  -5   0  -4   -0.60    3.10
   5   0   4   -0.90    2.10
  -6   0  -4  489.35   21.30
  -6   0  -4  526.15   18.20
   6   0   4  519.55   19.50
  -6   0  -4  473.65   17.60
   6   0   4  522.95   18.40
  -7   0  -4   -2.40    4.00
   7   0   4   -1.80    2.60
  -7   0  -4    0.10    3.40
   7   0   4   -1.00    4.20
  -7   0  -4    3.20    3.40
  -8   0  -4 3106.09   79.49
   8   0   4 2966.80   77.69
  -8   0  -4 2935.01   76.99
   8   0   4 2962.70   79.29
  -8   0  -4 3040.80   77.39
  -9   0  -4    0.00    4.00
  -9   0  -4   -1.60    4.40
   9   0   4   -3.80    4.80
   9   0   4    3.50    4.90
  -9   0  -4    2.80    4.30
  10   0   4  770.02   28.30
 -10   0  -4  774.52   27.80
  10   0   4  787.42   30.00
 -10   0  -4  814.12   27.90
 -10   0  -4  790.92   29.40
 -11   0  -4   -5.00    5.00
 -11   0  -4   -7.00    4.50
  11   0   4   -2.00    5.90
 -11   0  -4    1.30    5.00
 -12   0  -4  606.64   25.20
  12   0   4  575.44   26.90
 -12   0  -4  598.74   24.60
  13   0   4    7.10    7.60
 -13   0  -4   12.20    6.00
 -13   0  -4    2.70    6.20
 -14   0  -4  743.53   30.50
  14   0   4  695.53   31.90
 -14   0  -4  734.93   29.60
 -15   0  -4    1.30    7.50
  15   0   4    6.90    9.40
 -18  -1   4   15.50    6.80
  18  -1  -4   28.50   10.20
 -18  -1   4   25.30    8.20
 -18   1   4   16.70    6.80
  18   1  -4   31.00   10.20
 -18   1   4   16.80   12.60
 -17  -1   4  655.93   26.30
 -17  -1   4  591.64   24.70
  17  -1  -4  614.84   28.10
  17  -1  -4  564.84   24.80
 -17   1   4  623.64   25.40
 -17   1   4  603.14   24.50
  17   1  -4  604.04   28.50
 -16  -1   4   21.30    7.00
  16  -1  -4    8.50    6.80
 -16  -1   4   17.90    5.80
  16  -1  -4    6.40    5.10
 -16   1   4   11.30    5.70
  16   1  -4   16.80    7.60
 -16   1   4    3.00    5.40
 -16   1   4    9.20    4.00
  15  -1  -4 1046.40   32.70
 -15  -1   4  967.80   32.50
 -15  -1   4  952.20   32.90
  15  -1  -4  955.20   34.90
 -15   1   4  999.60   29.50
 -15   1   4 1006.70   32.80
 -15   1   4  955.90   31.60
  15   1  -4  996.60   33.10
  15   1  -4 1012.40   36.00
 -14  -1   4   91.29    9.40
 -14  -1   4   68.59    7.10
 -14  -1   4   74.79    8.50
  14  -1  -4  100.19    9.50
  14   1  -4   82.49   10.60
 -14   1   4   81.59    7.00
  14   1  -4   84.89    8.60
 -14   1   4   78.79    8.00
 -14   1   4   79.09    8.70
 -13  -1   4  419.66   17.70
 -13  -1   4  429.16   18.10
 -13  -1   4  415.36   18.10
  13  -1  -4  415.06   16.90
  13  -1  -4  399.56   18.60
 -13  -1   4  438.56   17.60
 -13   1   4  387.76   17.10
  13   1  -4  409.56   17.30
  13   1  -4  413.36   19.40
 -13   1   4  435.36   17.60
 -13   1   4  419.86   16.60
 -13   1   4  425.06   14.90
 -12  -1   4   16.60    4.60
 -12  -1   4   21.70    4.20
  12  -1  -4   12.20    4.10
 -12  -1   4   10.20    4.10
 -12  -1   4   18.70    4.70
  12  -1  -4   12.60    5.20
 -12   1   4   12.60    3.30
 -12   1   4   15.80    4.70
 -12   1   4   13.40    4.00
  12   1  -4   15.50    4.50
 -12   1   4   20.80    4.70
  12   1  -4   14.90    5.40
 -11  -1   4 1185.18   35.50
 -11  -1   4 1247.18   34.10
  11  -1  -4 1268.07   36.70
 -11  -1   4 1208.78   35.20
 -11  -1   4 1227.48   35.80
  11  -1  -4 1243.98   34.80
 -11   1   4 1251.97   34.50
 -11   1   4 1292.17   33.10
 -11   1   4 1198.98   35.00
  11   1  -4 1273.17   35.60
  11   1  -4 1235.58   37.20
 -11   1   4 1269.37   35.30
 -10  -1   4    7.20    2.70
 -10  -1   4   10.60    3.70
  10  -1  -4    8.70    3.10
 -10  -1   4    5.20    3.70
  10  -1  -4   11.50    3.90
  10   1  -4    4.50    3.60
  10   1  -4    5.40    3.00
 -10   1   4    5.20    3.10
 -10   1   4    7.60    2.70
 -10   1   4    6.70    3.10
 -10   1   4    4.80    2.20
  -9  -1   4 2562.64   66.39
  -9  -1   4 2694.03   66.69
   9  -1  -4 2592.84   66.69
  -9  -1   4 2612.14   65.09
   9  -1  -4 2680.23   65.49
   9   1  -4 2655.93   67.69
   9   1  -4 2673.83   66.39
  -9   1   4 2627.34   65.79
  -9   1   4 2725.53   63.89
   9   1  -4 2721.13   66.59
  -9   1   4 2701.73   65.89
  -9   1   4 2573.84   64.99
  -8  -1   4  277.27    9.90
  -8  -1   4  279.17   11.10
   8  -1  -4  278.97   10.10
  -8  -1   4  275.77   11.00
   8  -1  -4  286.87   10.10
   8  -1  -4  266.47   10.90
  -8   1   4  264.07    9.70
   8   1  -4  274.27   10.70
  -8   1   4  277.07    8.90
  -8   1   4  281.57   10.40
  -8   1   4  258.07   10.20
   8   1  -4  263.97   11.60
   8   1  -4  280.17   10.70
   7  -1  -4  676.83   18.60
   7  -1  -4  648.44   18.40
  -7  -1   4  678.73   18.70
  -7  -1   4  660.03   19.60
  -7  -1   4  687.93   19.80
   7  -1  -4  643.54   19.30
  -7   1   4  658.93   18.10
   7   1  -4  655.83   19.30
   7   1  -4  689.73   19.50
  -7   1   4  664.33   17.40
  -7   1   4  652.83   18.70
  -7   1   4  684.43   19.00
   7   1  -4  671.33   20.30
  -6  -1   4  563.34   16.40
  -6  -1   4  539.85   15.50
  -6  -1   4  581.14   16.60
   6  -1  -4  548.65   15.30
   6  -1  -4  548.25   15.90
   6  -1  -4  564.54   15.20
  -6   1   4  549.35   14.20
  -6   1   4  557.94   15.50
  -6   1   4  551.74   14.80
   6   1  -4  555.54   16.90
  -6   1   4  555.84   15.60
   6   1  -4  537.55   16.10
  -5  -1   4 5227.68  121.59
   5  -1  -4 5232.88  120.79
   5  -1  -4 5137.39  121.49
   5  -1  -4 5084.09  120.99
   5   1  -4 5255.47  122.89
   5   1  -4 5152.48  121.99
  -5   1   4 5340.97  120.29
  -5   1   4 5458.15  121.29
  -5   1   4 5145.48  119.99
  -5   1   4 5183.18  121.19
   4  -1  -4   29.90    2.20
   4  -1  -4   31.90    1.90
  -4  -1   4   29.20    2.80
  -4  -1   4   25.20    2.30
   4   1  -4   32.80    2.60
   4   1  -4   29.60    2.80
  -4   1   4   34.10    2.20
  -3  -1   4 1679.03   41.10
   3  -1  -4 1729.03   40.10
   3   1  -4 1717.53   41.30
   2  -1  -4  420.06   11.40
  -2  -1   4  439.26   12.00
   2  -1  -4  417.06   10.90
  -2   1   4  433.06   11.20
   2   1  -4  425.36   12.00
   1  -1  -4 7010.90  164.08
   1  -1  -4 7184.28  163.38
   0  -1  -4 1148.39   28.50
   0  -1  -4 1171.78   29.60
   0  -1   4 1133.49   29.70
   0  -1  -4 1150.78   28.80
   0  -1   4 1164.78   29.60
   0   1   4 1155.28   28.70
   0   1  -4 1142.29   30.10
   0   1  -4 1159.08   29.40
   0   1  -4 1129.19   29.70
   1  -1   4 3637.04   84.09
  -1  -1  -4 3634.84   84.69
   1  -1   4 3587.14   84.29
  -1  -1  -4 3483.45   83.49
  -1  -1  -4 3568.24   83.39
   1  -1   4 3434.76   84.39
  -1   1  -4 3564.24   84.19
  -1   1  -4 3346.07   84.99
  -1   1  -4 3384.86   84.29
   1   1   4 3595.64   84.29
   1   1   4 3554.14   83.69
  -2  -1  -4  224.98    8.40
   2  -1   4  223.68    9.10
   2  -1   4  221.28    8.80
  -2  -1  -4  220.48    8.30
  -2  -1  -4  214.48    9.20
   2  -1   4  208.98    8.30
   2   1   4  209.48    8.30
  -2   1  -4  209.78    8.80
   2   1   4  225.98    9.20
  -2   1  -4  203.38    9.70
  -2   1  -4  206.28    8.60
  -3  -1  -4 2760.52   67.99
   3  -1   4 2818.32   68.59
  -3  -1  -4 2833.92   69.29
   3  -1   4 2798.62   69.19
  -3  -1  -4 2789.52   67.89
   3  -1   4 2750.12   67.99
  -3   1  -4 2693.53   68.39
   3   1   4 2766.52   68.29
   3   1   4 2847.02   69.29
  -3   1  -4 2749.12   70.09
  -4  -1  -4    4.60    2.70
  -4  -1  -4    3.40    2.90
   4  -1   4    3.10    3.20
  -4  -1  -4    9.40    3.20
   4  -1   4    5.40    2.40
  -4   1  -4    3.60    2.60
  -4   1  -4    6.40    3.60
   4   1   4    5.00    2.70
   4   1   4    2.50    2.80
  -5  -1  -4  832.12   25.60
  -5  -1  -4  818.32   24.20
   5  -1   4  808.72   24.60
   5  -1   4  809.02   24.00
   5  -1   4  809.92   25.60
  -5  -1  -4  818.92   24.20
  -5   1  -4  756.62   24.30
   5   1   4  775.32   24.40
   5   1   4  796.22   25.60
   6  -1   4  148.99    8.30
   6  -1   4  132.19    8.70
  -6  -1  -4  133.49    9.50
  -6  -1  -4  160.48    9.10
   6  -1   4  154.18   11.80
  -6  -1  -4  133.49    8.50
   6   1   4  130.09    8.60
  -6   1  -4  137.59    8.80
  -6   1  -4  129.99    9.80
  -6   1  -4  140.09    9.10
   6   1   4  138.99    9.90
  -7  -1  -4 2537.55   65.99
  -7  -1  -4 2496.15   65.99
   7  -1   4 2549.65   68.19
   7  -1   4 2600.84   66.89
   7  -1   4 2663.23   66.19
  -7  -1  -4 2678.63   68.29
   7   1   4 2549.15   66.89
  -7   1  -4 2451.25   66.39
   7   1   4 2482.65   67.89
  -7   1  -4 2546.05   66.39
  -7   1  -4 2642.54   68.79
  -8  -1  -4  227.38   13.80
  -8  -1  -4  234.28   12.40
  -8  -1  -4  246.08   12.70
   8  -1   4  243.78   12.80
   8  -1   4  252.47   14.10
  -8   1  -4  252.57   14.50
   8   1   4  249.08   14.50
  -8   1  -4  229.18   12.70
   8   1   4  235.28   12.90
  -8   1  -4  237.48   13.20
  -9  -1  -4  762.62   27.80
   9  -1   4  745.03   26.60
  -9  -1  -4  730.13   25.70
   9  -1   4  776.42   28.30
  -9  -1  -4  751.02   26.10
  -9   1  -4  806.92   27.10
   9   1   4  746.03   28.00
  -9   1  -4  742.33   28.00
   9   1   4  772.92   26.80
  -9   1  -4  758.82   26.30
 -10  -1  -4  153.58   11.50
 -10  -1  -4  171.98   11.90
 -10  -1  -4  169.18   12.50
  10  -1   4  159.38   12.60
  10  -1   4  147.19   11.80
  10   1   4  137.69   11.30
 -10   1  -4  141.09   12.70
  10   1   4  155.98   13.50
 -10   1  -4  132.69   11.90
 -10   1  -4  160.38   12.00
 -11  -1  -4 1759.92   60.59
  11  -1   4 1583.94   50.59
 -11  -1  -4 1739.43   49.20
  11  -1   4 1579.04   50.99
 -11  -1  -4 1531.15   52.69
 -11   1  -4 1681.43   49.70
 -11   1  -4 1652.03   48.80
 -11   1  -4 1679.23   51.29
  11   1   4 1603.34   51.39
 -12  -1  -4  141.89   12.80
 -12  -1  -4  147.29   13.70
 -12  -1  -4  165.58   13.40
 -12   1  -4  182.18   21.10
 -12   1  -4  176.08   14.10
  12   1   4  157.48   15.30
 -13  -1  -4  666.13   26.80
 -13  -1  -4  616.84   25.90
  13  -1   4  602.94   28.40
 -13   1  -4  642.54   27.20
 -13   1  -4  591.44   25.90
  14  -1   4    1.20    7.70
 -14  -1  -4   -8.20    6.20
 -14  -1  -4    3.60    6.80
 -14   1  -4    2.90    7.10
  14   1   4    0.70    8.10
 -14   1  -4    1.10    6.90
  15  -1   4  345.77   23.30
 -15  -1  -4  343.37   21.10
 -15  -1  -4  354.66   21.10
 -15   1  -4  386.86   22.40
 -15   1  -4  330.87   21.40
  15   1   4  354.76   24.30
 -18  -2   4  487.55   24.00
  18  -2  -4  454.45   27.60
  18   2  -4  517.65   27.60
 -18   2   4  533.15   24.10
 -18   2   4  443.06   20.40
 -17  -2   4   -3.50    5.20
  17  -2  -4    1.50    5.70
  17  -2  -4   -0.40    7.20
 -17  -2   4   -1.00    5.90
 -17   2   4   -2.80    4.80
 -17   2   4   -1.20    5.80
 -17   2   4   -4.80    3.80
  17   2  -4   -8.10    7.30
  16  -2  -4  593.04   23.40
 -16  -2   4  622.94   24.50
 -16  -2   4  589.24   24.90
  16  -2  -4  552.54   25.60
 -16   2   4  581.94   24.00
 -16   2   4  579.04   21.90
  16   2  -4  571.04   27.00
  15  -2  -4   21.60    5.90
  15  -2  -4   17.30    7.00
 -15  -2   4   30.10    7.40
 -15  -2   4   26.60    6.50
 -15   2   4   18.10    4.10
 -15   2   4   26.90    6.50
  15   2  -4   14.30    9.30
 -15   2   4   25.90    5.40
 -14  -2   4 1306.27   40.30
 -14  -2   4 1307.47   39.70
 -14  -2   4 1305.97   43.00
  14  -2  -4 1313.37   38.60
  14  -2  -4 1303.97   41.30
  14   2  -4 1305.57   39.90
 -14   2   4 1336.77   39.40
 -14   2   4 1282.47   37.30
 -14   2   4 1283.97   35.30
  14   2  -4 1301.57   42.40
 -13  -2   4   43.70    6.70
 -13  -2   4   38.90    6.50
  13  -2  -4   46.00    7.60
  13  -2  -4   48.60    6.40
 -13  -2   4   32.00    5.80
 -13  -2   4   37.20    5.50
 -13   2   4   42.60    5.70
  13   2  -4   26.10    7.40
  13   2  -4   32.80    6.00
 -13   2   4   39.90    6.10
 -13   2   4   35.70    4.40
  12  -2  -4 1122.09   32.70
 -12  -2   4 1104.69   34.30
 -12  -2   4 1140.29   34.50
  12  -2  -4 1101.99   34.70
 -12   2   4 1116.89   33.00
  12   2  -4 1135.19   36.30
 -12   2   4 1140.49   33.40
 -12   2   4 1164.68   30.30
  12   2  -4 1122.79   34.00
  11  -2  -4    5.90    4.10
  11  -2  -4   16.30    3.70
 -11  -2   4   12.80    3.60
 -11  -2   4   22.10    4.90
 -11  -2   4   10.70    4.50
 -11   2   4   12.90    3.70
 -11   2   4   25.80    4.60
  11   2  -4   16.10    5.70
  11   2  -4   10.20    3.80
 -11   2   4   26.50    4.00
  10  -2  -4 1021.00   28.20
 -10  -2   4  960.90   29.60
 -10  -2   4 1003.90   28.30
  10  -2  -4  999.50   29.60
 -10  -2   4 1009.70   29.70
 -10   2   4  968.80   28.30
 -10   2   4 1014.00   27.00
 -10   2   4 1007.70   25.90
 -10   2   4  988.50   28.30
  10   2  -4  983.20   29.20
  10   2  -4  965.90   30.90
  -9  -2   4  180.88    8.50
  -9  -2   4  184.48    9.80
   9  -2  -4  189.68    9.60
   9  -2  -4  187.58    8.30
  -9  -2   4  177.68    9.40
  -9   2   4  174.38    6.60
  -9   2   4  182.68    8.60
  -9   2   4  198.78    8.70
   9   2  -4  178.78    9.30
  -9   2   4  197.68    7.60
   9   2  -4  195.08    9.40
   9   2  -4  176.98   10.00
  -8  -2   4 1357.66   35.70
   8  -2  -4 1304.77   33.60
  -8  -2   4 1285.77   35.40
  -8  -2   4 1295.17   34.30
   8  -2  -4 1278.07   34.70
  -8   2   4 1309.37   33.90
  -8   2   4 1319.47   34.00
   8   2  -4 1265.77   34.90
   8   2  -4 1316.47   35.20
  -8   2   4 1269.87   31.60
  -8   2   4 1343.87   32.30
   8   2  -4 1306.97   36.50
  -7  -2   4    5.10    2.50
   7  -2  -4    4.60    1.60
  -7  -2   4    4.50    2.40
  -7  -2   4    9.30    2.40
   7  -2  -4    7.80    1.80
  -7   2   4    1.10    1.80
   7   2  -4    4.50    2.20
  -7   2   4    5.00    1.20
  -7   2   4    4.90    1.00
  -7   2   4    2.00    1.90
   7   2  -4    2.90    2.50
  -6  -2   4 2531.15   62.09
  -6  -2   4 2654.63   63.19
   6  -2  -4 2541.85   60.79
   6  -2  -4 2626.24   60.69
   6  -2  -4 2591.14   60.89
   6  -2  -4 2519.75   61.49
  -6  -2   4 2570.64   63.09
   6   2  -4 2424.06   62.59
  -6   2   4 2654.43   61.09
  -6   2   4 2539.15   61.09
   6   2  -4 2586.24   63.79
   5  -2  -4   95.39    3.70
   5  -2  -4  100.09    3.50
   5  -2  -4   96.89    4.20
   5  -2  -4   99.99    4.30
  -5  -2   4  102.19    4.90
  -5  -2   4  103.49    5.60
   5   2  -4  101.29    5.20
  -5   2   4  100.09    3.90
   5   2  -4   94.19    5.80
   4  -2  -4 3234.68   73.89
  -4  -2   4 3146.09   75.59
   4   2  -4 3133.09   76.59
  -4   2   4 3236.58   73.69
  -3  -2   4  711.43   18.90
   2  -2  -4 5947.30  135.09
  -2   2   4 5803.52  134.59
   1  -2  -4  142.69    5.10
   1  -2  -4  128.59    4.60
  -1   2   4  140.69    4.80
  -1   2   4  139.29    4.70
   1   2  -4  134.09    5.70
   1   2  -4  130.89    6.20
   0  -2   4  784.92   21.20
   0  -2  -4  753.62   19.50
   0  -2   4  740.03   20.50
   0  -2   4  720.43   20.90
   0  -2  -4  767.62   20.10
   0   2   4  772.02   20.10
   0   2  -4  743.43   20.50
   0   2   4  753.32   19.60
   0   2  -4  755.32   21.50
   1  -2   4   42.80    4.30
  -1  -2  -4   35.20    3.60
   1  -2   4   39.30    3.80
  -1  -2  -4   37.60    3.30
   1  -2   4   36.00    4.00
  -1   2  -4   46.00    3.80
   1   2   4   27.00    2.90
  -1   2  -4   29.80    3.70
  -1   2  -4   39.10    4.20
   2  -2   4 3319.17   80.09
  -2  -2  -4 3314.57   79.99
   2  -2   4 3305.97   79.79
   2  -2   4 3211.68   80.29
  -2  -2  -4 3256.87   78.99
  -2   2  -4 3309.37   79.79
   2   2   4 3385.46   80.19
   2   2   4 3314.07   79.39
  -3  -2  -4   23.60    3.90
   3  -2   4   18.50    3.30
  -3  -2  -4   16.90    2.90
  -3  -2  -4   15.40    2.90
   3  -2   4   15.70    3.50
   3  -2   4   18.20    3.00
  -3   2  -4   16.30    3.20
  -3   2  -4   11.50    3.20
   3   2   4   14.60    2.90
  -3   2  -4    8.60    3.50
   3   2   4   14.00    3.40
  -4  -2  -4 3143.89   78.29
   4  -2   4 3089.79   76.89
  -4  -2  -4 3164.18   77.89
  -4  -2  -4 3115.69   76.49
   4  -2   4 3045.00   77.69
  -4   2  -4 3246.18   77.69
   4   2   4 3053.09   76.89
   4   2   4 3130.49   77.99
  -5  -2  -4    1.20    2.70
  -5  -2  -4    0.80    3.30
   5  -2   4    1.20    2.80
   5  -2   4    3.40    3.80
   5  -2   4   -3.20    1.80
  -5  -2  -4    0.30    2.70
   5   2   4    0.30    2.50
   5   2   4    6.30    4.00
  -5   2  -4    3.10    3.10
  -5   2  -4   -2.80    2.40
  -5   2  -4    1.40    3.70
   6  -2   4 1380.16   38.10
  -6  -2  -4 1360.26   37.20
  -6  -2  -4 1348.77   38.70
   6  -2   4 1382.46   39.10
   6  -2   4 1353.66   37.50
  -6  -2  -4 1326.17   37.20
   6   2   4 1310.57   37.80
  -6   2  -4 1344.87   38.00
  -6   2  -4 1302.57   39.50
  -6   2  -4 1309.47   37.80
   6   2   4 1316.97   38.80
  -7  -2  -4   24.40    5.10
  -7  -2  -4   22.90    4.60
   7  -2   4   28.50    6.00
   7  -2   4   20.80    4.90
   7  -2   4   19.90    4.50
  -7  -2  -4   24.90    5.20
   7   2   4   18.70    4.90
  -7   2  -4   15.60    5.60
   7   2   4   23.00    5.90
  -7   2  -4   19.80    4.80
  -7   2  -4   21.30    4.90
   8  -2   4 1986.40   53.59
   8  -2   4 2012.40   54.49
  -8  -2  -4 1991.80   53.49
   8  -2   4 1968.90   55.29
  -8  -2  -4 2122.09   53.89
  -8  -2  -4 1903.11   54.79
   8   2   4 1851.21   58.59
  -8   2  -4 1953.70   53.89
  -8   2  -4 1913.01   53.69
  -8   2  -4 1964.60   56.09
  -9  -2  -4   16.30    4.90
   9  -2   4   10.00    5.90
  -9  -2  -4    6.90    4.70
   9  -2   4    9.70    5.50
   9  -2   4   11.30    4.40
  -9  -2  -4    8.70    5.20
   9   2   4   10.70    4.80
   9   2   4    9.80    6.20
  -9   2  -4   14.00    5.10
  -9   2  -4   13.20    5.10
 -10  -2  -4  628.54   25.90
  10  -2   4  634.14   25.20
  10  -2   4  689.53   26.60
 -10  -2  -4  669.93   24.60
 -10   2  -4  653.83   26.70
  10   2   4  665.73   26.90
 -10   2  -4  669.53   25.20
 -10   2  -4  640.54   24.80
  11  -2   4   26.70    7.00
 -11  -2  -4   12.50    6.00
 -11  -2  -4   23.70    6.30
 -11  -2  -4   10.20    6.90
  11  -2   4   10.20    6.40
  11   2   4    1.90    6.80
 -11   2  -4   18.20    7.00
  12  -2   4  552.54   25.20
 -12  -2  -4  512.35   24.50
 -12  -2  -4  532.95   23.00
 -12  -2  -4  519.85   22.90
 -12   2  -4  497.05   22.90
  12   2   4  525.75   25.30
 -12   2  -4  550.04   23.80
 -13  -2  -4   -1.80    5.50
 -13  -2  -4   -3.90    5.80
  13  -2   4    6.60    7.10
 -13   2  -4    5.80    7.00
 -13   2  -4    2.40    6.60
  13   2   4    1.70    8.20
 -14  -2  -4  613.74   26.90
  14  -2   4  583.04   28.30
 -14  -2  -4  576.54   26.30
 -14   2  -4  628.34   27.60
  14   2   4  569.14   29.70
 -14   2  -4  600.34   27.00
 -18  -3   4   29.30    8.80
  18  -3  -4   44.10   10.40
 -18  -3   4   38.00    8.80
 -18   3   4   34.30    9.20
  18   3  -4   25.10   10.80
 -18   3   4   36.50    6.50
  17  -3  -4  567.54   24.40
  17  -3  -4  631.34   28.40
 -17  -3   4  614.84   26.80
 -17  -3   4  592.04   25.60
  17   3  -4  622.34   30.20
 -17   3   4  618.04   21.40
 -17   3   4  689.83   26.60
 -17   3   4  593.34   19.60
 -16  -3   4   98.79   10.70
 -16  -3   4  118.29   12.10
  16  -3  -4  122.49   13.20
  16  -3  -4  128.79   11.10
 -16   3   4  106.39   10.80
  16   3  -4  131.39   14.90
 -16   3   4   91.19    7.30
 -16   3   4   92.69    8.50
 -15  -3   4 1531.65   45.00
  15  -3  -4 1469.15   43.20
 -15  -3   4 1412.36   45.40
  15  -3  -4 1467.55   46.20
 -15   3   4 1436.46   38.40
 -15   3   4 1514.75   44.20
 -15   3   4 1456.85   39.90
 -14  -3   4   13.50    6.10
  14  -3  -4   33.40    6.10
 -14  -3   4   11.50    5.70
  14  -3  -4   13.10    6.20
 -14  -3   4   11.90    5.50
  14   3  -4   16.60    7.50
 -14   3   4   18.30    4.20
 -14   3   4   17.10    3.30
 -14   3   4   12.40    6.20
 -13  -3   4 1851.51   52.99
  13  -3  -4 1881.41   53.79
 -13  -3   4 1909.21   53.29
  13  -3  -4 1790.92   56.49
  13   3  -4 1837.42   55.19
 -13   3   4 1907.21   48.10
 -13   3   4 1930.61   51.59
  13   3  -4 1914.91   52.99
 -13   3   4 1916.91   47.00
 -12  -3   4   16.40    5.10
 -12  -3   4    5.20    3.30
 -12  -3   4    6.70    4.40
  12  -3  -4   12.30    4.90
  12  -3  -4   17.80    4.10
 -12   3   4   16.70    4.10
 -12   3   4   14.40    3.10
 -12   3   4   12.50    2.70
  12   3  -4   18.40    6.30
 -12   3   4   22.40    4.90
  12   3  -4   17.10    4.90
  11  -3  -4 2962.90   75.59
 -11  -3   4 2908.11   75.89
 -11  -3   4 2965.70   75.89
  11  -3  -4 2965.50   73.49
 -11  -3   4 2921.51   76.39
  11   3  -4 2937.51   75.49
 -11   3   4 2999.40   69.89
 -11   3   4 2903.31   73.89
 -11   3   4 2933.11   73.89
  11   3  -4 2902.01   77.59
 -11   3   4 3008.60   70.59
 -10  -3   4  475.05   16.60
  10  -3  -4  472.15   15.90
 -10  -3   4  482.15   17.80
  10  -3  -4  469.65   17.40
 -10  -3   4  470.85   17.90
  10   3  -4  474.35   19.20
 -10   3   4  483.15   16.30
  10   3  -4  488.55   17.80
 -10   3   4  478.55   13.30
 -10   3   4  470.05   12.80
 -10   3   4  475.25   16.00
  -9  -3   4  973.70   28.80
   9  -3  -4  982.90   26.30
  -9  -3   4  957.90   27.30
  -9  -3   4  966.60   28.70
   9  -3  -4  923.51   27.70
   9   3  -4  953.70   28.20
   9   3  -4  945.81   29.60
  -9   3   4  956.60   26.40
   9   3  -4  964.10   28.40
  -9   3   4  945.11   26.60
  -8  -3   4   54.79    4.90
   8  -3  -4   60.69    5.40
   8  -3  -4   57.99    4.40
   8  -3  -4   57.59    4.40
  -8  -3   4   62.79    6.10
  -8  -3   4   56.19    5.90
   8   3  -4   50.79    5.30
  -8   3   4   56.79    4.50
  -8   3   4   58.09    4.60
   8   3  -4   54.79    6.40
   8   3  -4   57.19    5.50
   7  -3  -4 1943.21   46.70
  -7  -3   4 1892.91   48.50
  -7  -3   4 1992.40   49.80
   7  -3  -4 1989.80   48.10
   7  -3  -4 1876.21   46.80
   7   3  -4 1884.01   50.39
   7   3  -4 1888.41   49.20
  -7   3   4 1903.11   46.90
  -7   3   4 1942.71   46.80
   6  -3  -4   39.80    2.80
   6  -3  -4   41.20    2.60
   6  -3  -4   44.00    3.00
  -6  -3   4   33.80    3.50
  -6  -3   4   39.40    4.30
   6  -3  -4   49.50    3.70
  -6   3   4   48.20    3.40
  -6   3   4   41.20    4.20
   6   3  -4   37.70    4.90
   5  -3  -4 3833.02   88.19
  -5  -3   4 3842.22   91.79
  -5  -3   4 3700.33   90.79
   5  -3  -4 3740.03   87.39
   5   3  -4 3699.63   90.49
  -5   3   4 3801.92   87.19
   5   3  -4 3788.32   91.49
  -5   3   4 3859.71   87.39
   4   3  -4  209.38    8.70
  -3  -3   4 4076.19   96.79
   3   3  -4 4132.99   97.19
   2  -3  -4 1021.70   24.00
   2  -3  -4 1050.79   24.10
   2   3  -4  982.70   26.60
   1  -3  -4 1801.92   42.20
   1  -3  -4 1801.02   42.50
  -1  -3   4 1777.42   44.00
   1   3  -4 1777.52   45.00
  -1   3   4 1797.32   42.50
   1   3  -4 1763.32   44.10
  -1   3   4 1759.72   42.10
   0  -3   4   24.60    2.90
   0  -3   4   35.20    4.00
   0  -3  -4   22.60    2.60
   0  -3  -4   29.00    2.80
   0   3  -4   24.70    3.10
   0   3  -4   28.60    4.20
   0   3   4   31.00    3.00
   0   3   4   20.90    2.30
   1  -3   4 3259.27   79.49
   1  -3   4 3111.59   79.19
  -1  -3  -4 3318.07   78.29
  -1  -3  -4 3300.37   77.69
   1  -3   4 3307.57   78.89
  -1   3  -4 3282.37   78.59
   1   3   4 3310.37   78.49
   1   3   4 3276.97   77.79
  -1   3  -4 3257.87   80.29
   2  -3   4   29.30    3.80
   2  -3   4   39.90    4.60
  -2  -3  -4   37.80    4.10
   2  -3   4   33.60    4.60
  -2  -3  -4   32.90    3.60
  -2   3  -4   31.50    4.40
   2   3   4   35.40    4.30
   2   3   4   29.40    3.90
  -2   3  -4   31.00    3.90
  -2   3  -4   28.00    4.50
  -3  -3  -4 1438.26   37.40
   3  -3   4 1441.06   38.90
  -3  -3  -4 1495.25   38.50
   3  -3   4 1447.46   38.70
   3  -3   4 1417.16   38.20
   3   3   4 1455.85   38.60
  -3   3  -4 1426.26   38.90
  -3   3  -4 1451.15   37.90
   3   3   4 1391.76   37.70
  -4  -3  -4   -0.80    2.30
   4  -3   4   -1.80    2.20
  -4  -3  -4    0.90    2.60
   4  -3   4   -0.90    2.70
   4  -3   4    8.90    3.20
   4   3   4    1.50    3.00
  -4   3  -4   -0.50    3.00
  -4   3  -4   -1.40    2.20
   4   3   4    1.10    2.50
  -4   3  -4    3.10    3.10
  -5  -3  -4 1553.84   42.30
   5  -3   4 1534.25   41.40
   5  -3   4 1575.94   42.40
  -5  -3  -4 1489.95   40.80
   5  -3   4 1569.84   42.10
  -5   3  -4 1551.94   41.20
  -5   3  -4 1521.55   44.10
   5   3   4 1497.65   41.40
  -5   3  -4 1425.46   41.60
   5   3   4 1532.45   42.50
   6  -3   4   88.99    7.60
  -6  -3  -4  101.99    8.50
  -6  -3  -4   91.99    7.40
   6  -3   4  103.29    8.70
   6  -3   4   91.79    7.40
  -6  -3  -4   91.79    7.40
  -6   3  -4   88.49    7.60
   6   3   4   83.79    7.40
  -6   3  -4   93.19    9.20
   6   3   4   90.09    8.70
  -6   3  -4   90.99    8.10
   7  -3   4 1660.83   46.40
  -7  -3  -4 1624.14   45.90
   7  -3   4 1631.34   47.30
  -7  -3  -4 1701.83   46.10
   7  -3   4 1730.63   47.30
  -7  -3  -4 1743.03   48.00
   7   3   4 1610.14   46.80
  -7   3  -4 1817.82   47.10
  -7   3  -4 1668.13   47.20
   7   3   4 1686.43   48.40
  -7   3  -4 1714.93   49.40
  -8  -3  -4    8.10    4.40
   8  -3   4    9.60    4.00
   8  -3   4   11.90    4.80
  -8  -3  -4   16.30    4.90
   8  -3   4   10.30    5.40
  -8  -3  -4    5.00    4.20
  -8   3  -4    9.90    4.50
  -8   3  -4    0.40    4.30
   8   3   4    8.80    4.40
   8   3   4    3.40    5.00
  -8   3  -4    8.10    4.80
  -9  -3  -4  608.74   22.50
   9  -3   4  664.33   25.60
  -9  -3  -4  564.84   23.50
   9  -3   4  624.54   23.70
   9  -3   4  622.44   24.30
  -9  -3  -4  593.64   22.50
  -9   3  -4  601.44   25.10
  -9   3  -4  595.54   22.80
   9   3   4  612.64   25.20
  -9   3  -4  587.54   23.40
   9   3   4  684.83   32.10
 -10  -3  -4   73.49    9.40
  10  -3   4   74.29   10.00
 -10  -3  -4   76.29    8.50
 -10  -3  -4   91.19   10.00
 -10   3  -4   67.19    9.10
  10   3   4   75.69   11.00
 -10   3  -4   73.39    8.90
 -11  -3  -4  707.83   28.50
 -11  -3  -4  738.33   27.40
  11  -3   4  715.93   28.20
 -11  -3  -4  760.92   27.40
  11  -3   4  734.43   28.90
 -11   3  -4  788.52   29.00
 -11   3  -4  741.53   28.00
  11   3   4  718.53   29.80
 -12  -3  -4   10.70    6.30
 -12  -3  -4    3.40    6.30
  12  -3   4   -1.40    6.80
 -12  -3  -4    1.30    5.00
  12   3   4    2.50    7.20
 -12   3  -4    3.20    6.40
 -12   3  -4   -0.70    5.50
  13  -3   4  786.92   32.20
 -13  -3  -4  814.82   30.60
 -13  -3  -4  809.92   30.60
  13   3   4  778.22   33.40
 -13   3  -4  797.82   30.70
 -13   3  -4  781.02   31.20
  14  -3   4   57.79   11.10
 -14  -3  -4   57.59   12.10
 -14  -3  -4   55.79   10.50
  14   3   4   62.49   12.70
 -14   3  -4   54.89   10.20
 -14   3  -4   54.79   10.80
 -17  -4   4   11.80    6.80
  17  -4  -4   10.10    6.00
 -17  -4   4   -2.30    6.80
 -17   4   4    4.50    7.00
  17   4  -4  -12.20    7.40
 -17   4   4    1.20    3.80
 -16  -4   4  418.66   22.00
  16  -4  -4  482.75   22.60
 -16  -4   4  468.55   21.80
  16  -4  -4  405.16   19.30
 -16   4   4  447.06   14.30
 -16   4   4  488.45   21.20
  16   4  -4  484.45   25.40
  15  -4  -4   76.49   10.40
 -15  -4   4   64.69    9.70
  15  -4  -4   71.49    8.30
 -15   4   4   71.19    4.80
 -15   4   4   71.79    5.20
  15   4  -4   55.69   11.60
 -14  -4   4  882.91   32.60
  14  -4  -4 1108.09   34.30
 -14  -4   4 1017.40   34.20
  14  -4  -4 1017.10   34.00
 -14   4   4  996.80   25.70
  14   4  -4  995.90   36.30
 -14   4   4  974.70   31.60
 -13  -4   4   -1.90    4.70
 -13  -4   4    2.00    5.00
  13  -4  -4    3.90    4.60
  13  -4  -4    3.10    3.50
  13   4  -4   -5.60    5.50
 -13   4   4    4.30    4.20
 -12  -4   4 1077.09   34.20
  12  -4  -4 1142.59   31.80
 -12  -4   4 1052.29   34.10
  12  -4  -4 1050.99   33.80
 -12   4   4 1083.99   32.00
  12   4  -4 1089.89   34.00
  12   4  -4 1120.79   36.80
 -11  -4   4   22.30    5.40
  11  -4  -4   26.80    5.50
  11  -4  -4   25.50    4.40
 -11  -4   4   26.20    5.30
 -11  -4   4   29.80    4.80
  11  -4  -4   37.50    4.80
  11   4  -4   30.20    6.80
 -11   4   4   31.20    4.90
 -11   4   4   23.90    4.40
  10  -4  -4 2080.49   54.19
  10  -4  -4 2091.69   52.39
 -10  -4   4 2024.90   54.99
  10  -4  -4 2078.89   52.09
 -10  -4   4 2092.99   55.29
 -10  -4   4 2002.20   55.79
  10   4  -4 2058.79   54.69
  10   4  -4 1998.50   56.69
 -10   4   4 2063.19   52.19
 -10   4   4 2031.60   52.29
   9  -4  -4   49.30    4.70
  -9  -4   4   55.09    6.60
  -9  -4   4   51.09    5.60
  -9  -4   4   67.29    7.20
   9  -4  -4   60.39    6.10
  -9   4   4   60.79    5.00
  -9   4   4   52.79    4.90
   9   4  -4   78.39    8.70
   9   4  -4   50.09    6.10
   8  -4  -4 3069.09   72.59
   8  -4  -4 3031.40   73.69
   8  -4  -4 3033.30   72.19
  -8  -4   4 2982.90   75.49
  -8  -4   4 2941.01   74.29
  -8  -4   4 3090.49   75.69
   8   4  -4 2965.90   75.19
  -8   4   4 2970.50   72.19
   8   4  -4 2989.90   76.89
  -8   4   4 3025.50   72.19
  -7  -4   4   74.99    5.60
   7  -4  -4   80.59    5.30
   7  -4  -4   77.49    4.40
  -7  -4   4   69.29    6.20
   7  -4  -4   71.69    4.70
   7   4  -4   76.39    6.10
  -7   4   4   74.29    5.00
  -7   4   4   78.99    4.30
   7   4  -4   71.89    7.00
  -6  -4   4 1233.88   35.00
   6  -4  -4 1323.47   31.60
  -6  -4   4 1303.07   34.40
   6  -4  -4 1253.57   32.20
   6  -4  -4 1357.66   31.80
   6   4  -4 1308.17   35.00
  -6   4   4 1290.87   31.50
   6   4  -4 1310.97   36.20
  -6   4   4 1311.87   31.30
  -5  -4   4  190.08    8.50
  -5  -4   4  177.68    7.80
   5  -4  -4  160.68    5.50
   5  -4  -4  180.98    5.20
   5   4  -4  167.18    8.10
   5   4  -4  175.58    9.00
  -4  -4   4 1559.94   39.90
   4   4  -4 1628.14   41.50
   4   4  -4 1523.45   40.20
  -3  -4   4   15.60    2.60
   3   4  -4   15.30    2.60
  -2  -4   4 2423.26   59.89
   2  -4  -4 2419.06   55.49
   2   4  -4 2323.17   58.39
   1  -4  -4  118.49    4.60
   1  -4  -4  124.49    4.70
   1   4  -4  123.09    7.10
   1   4  -4  115.19    6.00
  -1   4   4  130.09    4.90
   0  -4   4 1264.77   33.80
   0  -4   4 1267.77   32.90
   0  -4  -4 1291.47   31.70
   0  -4  -4 1245.68   31.30
   0   4  -4 1302.77   32.90
   0   4  -4 1241.58   36.10
   0   4   4 1257.07   31.80
   0   4   4 1222.58   31.20
   1  -4   4  191.08    8.90
  -1  -4  -4  193.18    7.60
  -1  -4  -4  174.68    7.20
   1  -4   4  180.98    8.10
   1   4   4  187.28    7.80
  -1   4  -4  175.88    9.50
  -1   4  -4  185.68    7.90
  -2  -4  -4 4258.07  100.39
   2  -4   4 4065.59  101.99
  -2  -4  -4 4074.59  106.99
   2  -4   4 4263.87  101.69
   2  -4   4 4301.47  102.49
   2   4   4 4179.68  100.49
  -2   4  -4 4314.47  100.99
  -2   4  -4 4331.97  103.79
   3  -4   4  547.45   17.70
  -3  -4  -4  549.65   17.50
   3  -4   4  529.45   18.00
  -3  -4  -4  534.85   16.70
   3  -4   4  508.25   18.00
   3   4   4  515.65   17.60
  -3   4  -4  531.85   18.20
   3   4   4  525.95   16.90
   4  -4   4 3080.59   77.49
  -4  -4  -4 3055.59   76.49
  -4  -4  -4 3198.18   77.79
   4  -4   4 3145.39   78.39
  -4   4  -4 3075.59   80.39
   4   4   4 3050.49   77.89
  -4   4  -4 3151.78   78.39
   4   4   4 3153.78   77.19
  -4   4  -4 3121.39   76.59
   5  -4   4    6.10    3.50
   5  -4   4    4.70    3.50
  -5  -4  -4    3.60    3.30
  -5  -4  -4    8.60    3.50
   5  -4   4    0.80    3.00
   5   4   4    9.30    3.40
  -5   4  -4    6.90    3.20
  -5   4  -4   15.30    4.40
   5   4   4   -2.70    3.20
  -5   4  -4    5.80    5.20
  -6  -4  -4 1462.45   42.00
   6  -4   4 1488.95   42.30
   6  -4   4 1457.75   41.30
   6  -4   4 1521.45   42.20
  -6  -4  -4 1485.15   40.80
  -6   4  -4 1467.25   44.30
   6   4   4 1456.05   41.40
  -6   4  -4 1472.15   40.50
   6   4   4 1526.25   43.00
  -6   4  -4 1465.15   42.10
  -7  -4  -4   50.29    6.50
   7  -4   4   47.00    6.90
  -7  -4  -4   63.49    7.50
   7  -4   4   68.69    8.10
  -7  -4  -4   43.90    6.00
   7   4   4   44.40    6.40
   7   4   4   52.19    7.80
  -7   4  -4   52.39    7.20
  -7   4  -4   60.99    9.50
  -7   4  -4   64.19    6.80
   8  -4   4  962.70   31.10
  -8  -4  -4  940.81   29.50
  -8  -4  -4  983.20   31.80
  -8  -4  -4  907.51   29.40
   8  -4   4  923.11   30.40
   8  -4   4  884.61   29.50
   8   4   4  921.51   32.00
  -8   4  -4  940.71   29.20
   8   4   4  901.51   30.20
  -8   4  -4  883.11   30.40
  -8   4  -4  913.41   32.30
  -9  -4  -4    9.90    5.30
   9  -4   4    1.60    4.60
   9  -4   4    3.60    4.20
  -9  -4  -4    0.10    5.30
   9   4   4   -4.70    5.20
  -9   4  -4    0.10    4.10
  -9   4  -4    3.20    5.00
 -10  -4  -4  923.21   31.10
  10  -4   4  916.21   32.90
  10  -4   4  925.41   32.60
 -10  -4  -4  934.31   33.10
 -10  -4  -4  909.91   31.00
 -10   4  -4  944.11   32.70
 -10   4  -4  951.40   31.00
  10   4   4  944.01   34.60
  11  -4   4   -3.10    6.00
 -11  -4  -4    3.10    5.20
 -11  -4  -4   -1.10    5.40
 -11  -4  -4   -8.10    4.70
  11  -4   4   -3.20    5.50
 -11   4  -4   -2.50    4.70
  11   4   4   -3.70    6.50
 -11   4  -4   -4.40    5.70
  12  -4   4  550.34   24.60
 -12  -4  -4  548.45   23.80
 -12  -4  -4  542.05   23.30
 -12  -4  -4  441.76   32.90
 -12   4  -4  533.65   22.80
 -12   4  -4  514.55   24.00
  12   4   4  556.24   27.00
  13  -4   4    2.00    6.80
 -13  -4  -4   -5.10    5.40
 -13  -4  -4   -0.60    6.60
 -13  -4  -4    3.40   12.40
  13   4   4    7.20    8.80
 -13   4  -4    8.60    7.00
 -13   4  -4   -5.10    5.50
 -14  -4  -4  384.76   21.30
 -14  -4  -4  384.06   21.70
 -14   4  -4  381.46   22.80
 -14   4  -4  377.86   20.40
 -17  -5   4  373.66   20.40
  17  -5  -4  352.66   20.30
 -17  -5   4  358.16   21.00
 -17   5   4  291.67   17.70
  17   5  -4  325.57   22.70
 -16  -5   4   21.40    8.30
  16  -5  -4   25.70    7.90
  16  -5  -4   17.50    6.00
  16   5  -4   10.20    7.80
 -15  -5   4  624.44   26.10
  15  -5  -4  620.04   23.00
  15  -5  -4  628.74   25.50
  15   5  -4  628.64   29.40
 -15   5   4  626.94   23.90
 -14  -5   4    9.00    5.50
 -14  -5   4   13.70    6.60
  14  -5  -4    5.90    5.20
  14  -5  -4    5.20    4.60
  14   5  -4    9.30    7.30
 -14   5   4   11.10    5.30
 -13  -5   4  663.33   25.50
 -13  -5   4  633.54   25.10
  13  -5  -4  650.33   24.30
  13  -5  -4  683.53   22.50
 -13   5   4  664.83   22.90
  13   5  -4  664.13   27.90
  12  -5  -4  206.08   12.20
 -12  -5   4  212.88   13.30
  12  -5  -4  216.78   10.80
 -12  -5   4  200.38   13.20
  12  -5  -4  194.78   10.80
 -12   5   4  208.38   11.00
  12   5  -4  217.58   15.00
 -11  -5   4 1096.09   34.20
  11  -5  -4 1080.19   32.50
 -11  -5   4 1096.49   34.40
  11  -5  -4 1099.69   30.90
  11  -5  -4 1082.49   31.40
 -11   5   4 1104.49   31.20
 -11   5   4 1084.19   30.80
  11   5  -4 1142.69   36.70
  10  -5  -4   29.00    4.40
 -10  -5   4   42.60    6.60
 -10  -5   4   28.40    5.90
  10  -5  -4   27.40    4.20
 -10  -5   4   26.10    4.50
  10  -5  -4   35.20    5.50
 -10   5   4   30.20    4.40
  10   5  -4   27.50    6.40
 -10   5   4   33.70    4.30
   9  -5  -4 1094.89   31.10
   9  -5  -4 1000.90   29.20
  -9  -5   4 1042.90   31.90
   9  -5  -4 1073.29   28.30
   9   5  -4 1072.29   31.60
  -9   5   4 1042.10   28.20
  -9   5   4 1056.89   28.50
   9   5  -4 1037.20   36.20
   8  -5  -4   57.99    4.60
  -8  -5   4   42.50    5.10
  -8  -5   4   61.09    6.90
  -8   5   4   51.69    4.20
  -8   5   4   56.99    5.60
   8   5  -4   57.69    6.90
   8   5  -4   55.19    6.30
   7  -5  -4 2384.16   56.59
   7  -5  -4 2403.56   55.99
   7  -5  -4 2216.98   56.49
  -7  -5   4 2311.77   60.19
  -7  -5   4 2331.37   59.19
   7   5  -4 2313.97   59.79
  -7   5   4 2391.66   55.69
   7   5  -4 2330.97   61.49
   6  -5  -4   15.90    2.10
   6  -5  -4   17.10    2.00
  -6  -5   4    6.00    2.60
  -6  -5   4    5.30    3.30
   6  -5  -4   10.10    2.20
  -6   5   4   12.10    1.60
   6   5  -4   15.90    4.30
   6   5  -4   17.70    3.70
  -5  -5   4 1114.59   30.40
   5  -5  -4 1125.89   26.80
  -5  -5   4 1100.69   31.20
   5   5  -4 1128.29   32.20
   5   5  -4 1105.49   30.80
  -4  -5   4  659.43   19.70
   4   5  -4  677.43   21.20
   4   5  -4  660.03   20.00
   3  -5  -4 2356.26   54.19
   3  -5  -4 2290.77   53.99
  -3  -5   4 2328.87   57.59
   2  -5  -4    2.30    1.30
  -2  -5   4   -0.10    1.80
  -2   5   4    1.10    1.20
  -2   5   4    3.60    1.30
   2   5  -4   -0.70    2.10
  -1  -5   4 1256.47   32.80
   1  -5  -4 1262.07   30.70
   1   5  -4 1216.08   34.00
  -1   5   4 1245.58   30.80
   1   5  -4 1243.68   32.80
   0  -5   4  231.38    9.30
   0  -5   4  236.58   10.20
   0  -5  -4  232.88    8.10
   0  -5  -4  228.78    8.20
   0   5  -4  211.18   10.50
   0   5  -4  227.68    9.10
   0   5   4  228.58    8.50
  -1  -5  -4 2215.48   54.69
   1  -5   4 2253.67   56.19
  -1  -5  -4 2314.37   55.29
   1   5   4 2258.67   55.49
  -1   5  -4 2221.88   58.29
  -1   5  -4 2262.27   55.69
   1   5   4 2169.78   54.69
   2  -5   4  497.95   17.40
  -2  -5  -4  501.65   16.00
  -2  -5  -4  506.55   15.70
   2  -5   4  509.35   16.70
  -2   5  -4  493.55   18.40
   2   5   4  488.85   16.30
   2   5   4  480.45   15.60
   3  -5   4 1322.77   36.80
  -3  -5  -4 1334.07   35.00
   3  -5   4 1291.17   35.90
   3  -5   4 1331.27   36.70
  -3  -5  -4 1319.27   35.60
  -3   5  -4 1305.57   34.70
  -3   5  -4 1294.27   38.40
   3   5   4 1244.38   34.90
  -4  -5  -4  146.29    8.50
   4  -5   4  143.69    9.40
   4  -5   4  144.49    8.50
   4  -5   4  126.69    9.90
  -4  -5  -4  129.39    8.00
   4   5   4  142.19    9.00
   4   5   4  135.59    8.20
  -4   5  -4  141.79    7.80
  -4   5  -4  128.39   11.00
   5  -5   4 1460.85   40.70
   5  -5   4 1357.46   39.60
   5  -5   4 1502.95   41.00
  -5  -5  -4 1453.85   40.10
  -5  -5  -4 1412.76   39.10
   5   5   4 1361.46   40.40
  -5   5  -4 1427.46   38.40
  -5   5  -4 1449.26   40.70
  -5   5  -4 1442.76   43.40
   5   5   4 1382.56   39.50
  -6  -5  -4    1.10    3.60
   6  -5   4    8.40    4.70
   6  -5   4   10.50    3.80
   6  -5   4    2.50    3.70
  -6  -5  -4    5.20    3.20
  -6  -5  -4    8.80    4.00
  -6   5  -4    6.90    4.70
  -6   5  -4    3.00    5.60
   6   5   4    7.50    3.70
  -6   5  -4    6.40    3.20
   6   5   4    6.40    4.80
  -7  -5  -4 1399.56   41.20
  -7  -5  -4 1336.27   39.40
   7  -5   4 1447.36   41.50
   7  -5   4 1432.66   41.40
   7  -5   4 1372.26   40.30
  -7  -5  -4 1360.76   39.60
  -7   5  -4 1373.56   41.20
  -7   5  -4 1390.46   38.70
   7   5   4 1440.26   42.40
  -7   5  -4 1346.47   43.40
   7   5   4 1358.16   40.50
  -8  -5  -4   10.40    5.40
   8  -5   4   21.20    6.10
   8  -5   4    9.80    5.20
   8  -5   4   16.10    5.50
  -8  -5  -4    6.30    5.20
  -8   5  -4   12.00    4.50
  -8   5  -4    8.80    5.10
   8   5   4   11.80    6.20
   9  -5   4 1121.49   36.90
  -9  -5  -4 1197.98   36.10
  -9  -5  -4 1139.39   37.40
  -9  -5  -4 1122.19   35.80
   9  -5   4 1185.88   37.50
  -9   5  -4 1179.38   34.70
  -9   5  -4 1130.19   37.30
   9   5   4 1148.79   38.80
 -10  -5  -4   -5.40    4.50
  10  -5   4    6.00    6.40
 -10  -5  -4    6.40    5.90
  10  -5   4    7.50    5.50
 -10  -5  -4    2.00    5.30
 -10   5  -4   -8.00    5.20
 -10   5  -4    6.50    4.50
  10   5   4    4.00    6.50
 -11  -5  -4  593.64   24.10
  11  -5   4  584.94   25.40
  11  -5   4  597.24   25.50
 -11  -5  -4  612.34   24.40
 -11  -5  -4  569.84   25.70
 -11   5  -4  604.14   22.70
 -11   5  -4  558.44   25.10
  11   5   4  581.64   27.70
 -12  -5  -4   32.30    8.00
 -12  -5  -4   30.80    8.70
  12  -5   4   41.90    9.60
 -12  -5  -4   29.60    7.90
 -12   5  -4   43.80    7.70
  12   5   4   44.80   10.60
 -12   5  -4   42.10    9.70
  13  -5   4  550.04   25.80
 -13  -5  -4  520.75   25.90
 -13  -5  -4  528.55   25.60
  13   5   4  563.54   29.20
 -13   5  -4  502.05   22.00
 -16  -6   4  434.06   22.40
  16  -6  -4  379.86   19.50
  16   6  -4  368.16   23.10
  15  -6  -4    0.50    4.80
 -15  -6   4  -10.10    6.00
  15  -6  -4    4.60    5.70
 -15   6   4    2.20    5.50
  15   6  -4   11.80    7.80
  14  -6  -4  739.03   25.00
  14  -6  -4  796.02   27.20
 -14  -6   4  752.12   30.90
 -14  -6   4  690.63   28.20
  14   6  -4  734.23   31.50
 -14   6   4  723.43   25.20
  13  -6  -4   12.50    4.10
  13  -6  -4    6.40    4.20
 -13  -6   4   17.40    6.30
  13  -6  -4    5.70    5.20
 -13  -6   4   25.30    6.30
  13   6  -4    8.70    6.30
 -13   6   4   16.20    4.80
 -12  -6   4  358.36   17.60
  12  -6  -4  317.57   14.40
  12  -6  -4  357.66   15.50
 -12  -6   4  336.17   17.00
  12  -6  -4  347.57   14.00
  12   6  -4  329.97   19.20
 -12   6   4  377.06   14.50
  11  -6  -4   -2.00    2.70
  11  -6  -4   -2.30    6.70
  11  -6  -4    2.00    3.10
 -11   6   4   -1.50    2.80
  11   6  -4   -6.10    4.70
  10  -6  -4 1157.78   33.60
  10  -6  -4 1210.08   33.80
  10  -6  -4 1266.37   32.90
 -10  -6   4 1241.78   37.30
  10   6  -4 1229.58   38.90
 -10   6   4 1203.88   32.50
  -9  -6   4   45.10    6.80
   9  -6  -4   66.49    6.10
   9  -6  -4   67.69    6.60
   9  -6  -4   62.99    5.60
  -9  -6   4   48.10    5.90
  -9   6   4   58.69    5.10
   8  -6  -4 2610.84   63.69
  -8  -6   4 2644.94   67.59
   8  -6  -4 2630.74   62.59
   8  -6  -4 2451.75   62.99
  -8  -6   4 2596.94   66.09
  -8   6   4 2629.84   62.19
   8   6  -4 2584.34   66.79
   8   6  -4 2579.94   68.99
  -7  -6   4   38.00    5.90
   7  -6  -4   30.00    3.60
  -7  -6   4   25.00    4.30
   7  -6  -4   34.50    3.20
   7   6  -4   35.40    6.40
   7   6  -4   34.20    5.10
  -7   6   4   33.60    3.10
  -6  -6   4 1029.60   30.40
   6  -6  -4 1044.70   25.70
   6  -6  -4 1028.40   26.10
  -6  -6   4 1045.10   29.50
   6   6  -4 1022.00   29.80
   6   6  -4  994.90   31.20
   5  -6  -4   47.00    3.00
  -5  -6   4   52.39    6.10
  -5  -6   4   53.89    5.50
   5  -6  -4   46.30    2.90
   5   6  -4   44.10    5.80
   5   6  -4   47.40    5.30
   4  -6  -4 1047.10   25.70
   4  -6  -4 1113.09   26.10
   4  -6  -4 1080.89   26.10
  -4  -6   4 1101.09   29.90
  -4  -6   4 1041.20   30.40
   4   6  -4 1051.09   29.90
   4   6  -4 1058.69   31.40
   3  -6  -4   47.20    3.20
   3  -6  -4   40.40    2.80
  -3  -6   4   40.10    4.50
   3  -6  -4   47.00    2.80
   3   6  -4   47.80    5.10
   3   6  -4   46.60    5.80
   2  -6  -4 2724.33   63.99
  -2  -6   4 2767.92   67.09
   2  -6  -4 2848.71   64.19
  -2   6   4 2499.95   63.69
  -2   6   4 2765.12   63.89
   2   6  -4 2691.13   66.89
   1  -6  -4  183.88    6.80
  -1  -6   4  182.28    8.40
   1   6  -4  175.18    8.30
  -1   6   4  192.78    7.20
   1   6  -4  173.38    9.60
   0  -6  -4 1092.49   28.20
   0  -6   4 1103.19   31.20
   0  -6   4 1109.49   30.10
   0  -6  -4 1050.09   28.10
   0   6  -4 1059.59   31.90
   0   6  -4 1128.39   30.80
   0   6   4 1079.19   28.60
  -1  -6  -4    9.70    2.60
   1  -6   4    7.40    2.80
   1  -6   4    4.00    3.30
  -1  -6  -4    4.20    2.50
  -1  -6  -4    7.20    2.40
   1   6   4    7.60    3.10
  -1   6  -4    2.20    3.70
  -1   6  -4    6.60    2.80
   2  -6   4 2062.39   54.29
  -2  -6  -4 1981.20   51.49
   2  -6   4 2014.20   52.89
  -2  -6  -4 2064.09   52.09
  -2  -6  -4 2121.39   51.79
   2   6   4 2004.60   51.49
  -2   6  -4 2119.39   51.89
   2   6   4 2083.19   52.69
  -2   6  -4 2027.70   55.49
  -3  -6  -4   35.80    4.70
  -3  -6  -4   38.40    5.90
   3  -6   4   47.60    5.70
  -3  -6  -4   37.10    4.60
  -3   6  -4   40.80    7.10
   3   6   4   42.70    5.10
  -3   6  -4   39.50    4.50
   3   6   4   38.20    5.50
  -4  -6  -4 1526.15   40.00
  -4  -6  -4 1476.75   40.50
  -4  -6  -4 1474.05   39.90
   4  -6   4 1516.05   41.80
   4  -6   4 1522.05   41.20
  -4   6  -4 1475.05   39.00
   4   6   4 1441.66   40.00
   4   6   4 1351.76   42.80
  -5  -6  -4   40.50    5.50
   5  -6   4   26.80    5.60
   5  -6   4   43.10    6.00
   5  -6   4   42.90    6.60
  -5  -6  -4   31.60    5.20
  -5  -6  -4   31.20    5.40
   5   6   4   32.10    5.10
  -5   6  -4   24.70    7.20
  -5   6  -4   31.10    4.50
   5   6   4   28.70    5.90
   6  -6   4 1170.38   35.20
   6  -6   4 1121.49   34.40
  -6  -6  -4 1142.39   34.50
  -6  -6  -4 1162.68   33.70
  -6  -6  -4 1090.19   33.20
   6   6   4 1123.69   35.30
  -6   6  -4 1151.78   32.10
   6   6   4 1160.78   34.40
  -6   6  -4 1082.49   37.40
   7  -6   4    0.60    4.30
  -7  -6  -4    1.40    4.40
  -7  -6  -4   -2.30    4.40
  -7  -6  -4    4.40    3.30
   7  -6   4    2.30    4.60
   7  -6   4   -5.10    3.20
  -7   6  -4   -6.30    4.20
   7   6   4   -6.90    4.70
  -7   6  -4   -0.40    3.10
   8  -6   4  865.11   30.00
  -8  -6  -4  837.72   29.70
   8  -6   4  919.11   30.40
  -8  -6  -4  813.52   28.20
  -8   6  -4  854.61   29.90
  -8   6  -4  890.71   26.80
   8   6   4  846.42   30.90
  -9  -6  -4    7.70    6.70
  -9  -6  -4    3.20    4.70
   9  -6   4   15.20    6.00
   9  -6   4   18.00    6.60
   9   6   4   16.10    7.20
  -9   6  -4   27.70    5.30
  -9   6  -4    8.40    6.50
  10  -6   4  844.62   31.10
 -10  -6  -4  852.61   31.60
 -10  -6  -4  839.52   29.80
  10  -6   4  856.31   32.00
 -10  -6  -4  855.41   29.90
  10   6   4  893.41   37.70
 -10   6  -4  858.51   27.50
 -10   6  -4  848.72   31.70
 -11  -6  -4   12.10    6.70
  11  -6   4   12.00    6.40
 -11  -6  -4    4.70    6.20
  11  -6   4    4.30    7.10
 -11  -6  -4    7.40    5.70
 -11   6  -4   12.50    6.90
 -11   6  -4    2.70    4.30
  11   6   4   -1.50    6.90
  12  -6   4  366.06   20.50
 -12  -6  -4  368.26   24.30
 -12  -6  -4  349.96   20.90
 -12  -6  -4  376.06   21.70
 -12   6  -4  388.46   21.50
  12   6   4  365.46   23.70
 -12   6  -4  382.26   21.70
 -13   6  -4    3.30    9.10
  15  -7  -4  686.63   27.80
  15  -7  -4  669.73   28.10
 -15  -7   4  726.83   35.00
  15   7  -4  730.13   45.00
  14  -7  -4   27.50    6.50
 -14  -7   4   12.60    7.40
  14  -7  -4   20.50    5.40
  14   7  -4   11.30    8.50
 -14   7   4   18.60    5.40
  13  -7  -4  759.72   26.20
  13  -7  -4  798.62   26.30
 -13  -7   4  779.62   29.60
  13  -7  -4  771.12   24.80
  13   7  -4  822.02   32.80
 -13   7   4  761.82   24.70
 -12  -7   4    8.60    5.60
  12  -7  -4    7.90    3.90
  12  -7  -4   -3.20    4.00
 -12   7   4    5.80    3.50
  12   7  -4    0.00    6.40
  11  -7  -4 1036.80   28.90
  11  -7  -4  944.81   29.50
  11  -7  -4 1061.69   30.60
 -11  -7   4 1011.50   33.80
  11   7  -4 1045.00   36.20
  10  -7  -4  153.38   10.20
  10  -7  -4  137.09    8.80
 -10  -7   4  169.18   12.30
  10   7  -4  145.09   12.90
   9  -7  -4  843.82   22.90
  -9  -7   4  760.52   30.00
   9  -7  -4  832.82   24.50
  -9   7   4  804.52   22.10
  -8  -7   4    8.20    4.60
   8  -7  -4    2.50    2.40
  -8  -7   4    5.60    3.70
   8   7  -4    2.60    4.50
   8   7  -4    3.90    3.90
  -7  -7   4 1033.00   30.70
   7  -7  -4 1048.80   26.70
   7  -7  -4 1017.40   27.80
  -7  -7   4 1030.40   31.90
   7   7  -4 1068.99   31.30
   7   7  -4 1053.59   33.30
   6  -7  -4   -0.60    1.80
  -6  -7   4   -1.80    2.60
  -6  -7   4   -1.40    3.50
   6  -7  -4    1.60    2.00
   6   7  -4    3.30    3.30
   6   7  -4    0.70    4.10
  -5  -7   4 1236.88   34.40
   5  -7  -4 1187.78   30.50
  -5  -7   4 1280.97   35.70
   5  -7  -4 1218.98   30.20
   5   7  -4 1241.68   36.60
   5   7  -4 1218.08   34.50
   4  -7  -4  121.79    5.30
  -4  -7   4  121.69    7.70
  -4  -7   4  129.29    8.70
   4  -7  -4  125.19    5.90
   4  -7  -4  131.69    5.40
   4   7  -4  131.79    9.50
   4   7  -4  125.69    7.90
   3  -7  -4 1726.83   41.40
   3  -7  -4 1685.43   40.80
   3  -7  -4 1725.23   41.60
  -3  -7   4 1677.33   44.60
  -3   7   4 1707.93   40.40
   3   7  -4 1670.13   46.30
   3   7  -4 1684.53   44.40
   2  -7  -4    0.00    1.80
   2  -7  -4    2.70    1.80
  -2  -7   4    1.60    2.60
  -2   7   4   -0.40    1.90
   2   7  -4    2.70    2.90
  -2   7   4    1.90    2.00
  -1  -7   4 2532.35   65.09
   1  -7  -4 2618.84   62.69
   1  -7  -4 2666.33   62.99
   1   7  -4 2585.14   67.29
   1   7  -4 2543.55   64.59
  -1   7   4 2695.73   62.99
   0  -7  -4   22.90    3.40
   0  -7   4   14.50    3.50
   0  -7   4   22.80    5.30
   0  -7  -4   25.00    3.40
   0   7   4   34.40    4.10
   0   7  -4   21.20    3.70
   0   7  -4    6.80    4.50
   1  -7   4 2034.40   51.69
  -1  -7  -4 1936.91   49.70
  -1  -7  -4 2018.40   49.99
   1  -7   4 1933.41   55.99
  -1   7  -4 1970.00   50.29
   1   7   4 2016.00   50.69
   2  -7   4   36.20    7.20
  -2  -7  -4   23.90    3.90
  -2  -7  -4   28.30    4.30
  -2  -7  -4   38.10    4.70
   2  -7   4   28.30    4.40
  -2   7  -4   27.20    6.70
   2   7   4   31.30    5.00
  -2   7  -4   21.90    3.80
   3  -7   4 1297.17   37.00
  -3  -7  -4 1327.17   35.90
   3  -7   4 1287.57   38.00
  -3  -7  -4 1312.87   36.30
  -3  -7  -4 1305.17   35.70
  -3   7  -4 1310.77   35.00
   3   7   4 1340.27   37.20
  -3   7  -4 1282.57   40.10
  -4  -7  -4    2.10    3.10
  -4  -7  -4    0.50    2.50
   4  -7   4   -3.00    3.50
  -4  -7  -4   -0.70    3.50
  -4   7  -4   -8.00    5.00
  -4   7  -4   -4.60    2.50
   4   7   4    2.20    6.20
   4   7   4   -2.90    3.30
  -5  -7  -4 1120.49   33.50
   5  -7   4 1163.78   34.40
  -5  -7  -4 1081.39   37.50
   5  -7   4 1146.69   35.10
  -5  -7  -4 1107.69   32.90
   5   7   4 1151.98   35.10
  -5   7  -4 1135.29   31.20
   5   7   4 1085.99   33.40
   6  -7   4   20.00    5.70
  -6  -7  -4   21.30    4.90
   6  -7   4   22.50    8.30
  -6  -7  -4   18.10    6.60
  -6  -7  -4   22.30    5.50
   6   7   4   20.10    5.60
  -6   7  -4   32.20    4.60
   7  -7   4  838.12   28.60
  -7  -7  -4  812.82   28.30
   7  -7   4  774.02   28.60
  -7  -7  -4  843.52   27.50
  -7   7  -4  848.32   25.00
   7   7   4  850.51   29.90
  -8  -7  -4    4.90    5.10
   8  -7   4    1.40    4.90
   8  -7   4    5.10    5.10
  -8  -7  -4    2.90    4.80
   8   7   4   -3.90    4.90
  -8   7  -4   -4.80    2.80
  -9  -7  -4  544.85   22.30
  -9  -7  -4  565.64   23.80
   9  -7   4  560.24   23.90
   9  -7   4  571.64   23.90
   9   7   4  596.44   25.90
  -9   7  -4  532.85   19.20
  10  -7   4    5.60    7.50
 -10  -7  -4   17.40    6.80
  10  -7   4    9.50    7.00
 -10  -7  -4   13.40    7.50
  10   7   4   -0.60    7.50
 -10   7  -4    2.40    6.40
 -10   7  -4    4.70    4.20
 -11  -7  -4  545.85   25.90
 -11  -7  -4  524.65   25.00
 -11  -7  -4  551.44   23.90
  11  -7   4  549.65   25.00
  11  -7   4  548.05   25.20
  11   7   4  551.54   27.50
 -11   7  -4  547.45   19.80
 -11   7  -4  520.05   24.40
 -12  -7  -4   28.30    8.20
  12  -7   4   29.20    8.60
 -12  -7  -4   37.70    8.30
 -12   7  -4   15.10    8.70
 -12   7  -4   25.10    6.10
  12   7   4   15.90   10.70
 -14  -8   4  679.53   29.30
  14  -8  -4  706.23   26.10
  14   8  -4  729.93   32.80
  13  -8  -4  180.58   10.50
 -13  -8   4  193.28   15.20
  13  -8  -4  167.38   11.50
  13   8  -4  198.08   17.40
 -12  -8   4  833.82   30.40
  12  -8  -4  761.92   26.30
  12  -8  -4  804.12   24.50
  12  -8  -4  799.32   25.20
  12   8  -4  819.42   32.70
  11  -8  -4   10.70    4.20
 -11  -8   4    6.50    5.90
  11  -8  -4    8.80    3.90
  11   8  -4    9.80    6.80
  10  -8  -4  874.81   25.00
  10  -8  -4  855.91   27.00
 -10  -8   4  926.01   31.00
  10   8  -4  903.21   33.00
   9  -8  -4   16.30    4.30
   9  -8  -4   10.90    3.30
  -9  -8   4   18.40    6.20
   9   8  -4   19.50    7.70
  -8  -8   4  924.41   30.40
   8  -8  -4  909.81   24.50
   8  -8  -4  900.21   26.60
  -8   8   4  928.81   23.00
   8   8  -4  949.90   32.20
  -7  -8   4   30.80    6.40
   7  -8  -4   21.60    4.20
   7  -8  -4   18.10    2.90
   7   8  -4   15.90    4.60
   7   8  -4   17.60    5.90
  -6  -8   4 1256.17   37.40
   6  -8  -4 1269.07   31.60
   6  -8  -4 1262.57   32.70
  -6  -8   4 1235.78   36.20
   6   8  -4 1251.77   36.20
   6   8  -4 1316.77   39.20
   5  -8  -4   35.20    3.00
   5  -8  -4   45.50    3.80
  -5  -8   4   43.50    6.50
  -5  -8   4   35.80    5.00
   5  -8  -4   43.30    4.00
   5   8  -4   33.40    6.60
   5   8  -4   38.60    5.50
  -4  -8   4 1249.47   36.40
   4  -8  -4 1250.97   31.60
   4  -8  -4 1220.28   31.20
  -4  -8   4 1267.17   35.30
   4  -8  -4 1216.18   30.70
   4   8  -4 1213.28   34.70
   4   8  -4 1306.17   37.60
   3  -8  -4    0.70    2.10
  -3  -8   4   -0.40    2.90
   3  -8  -4   -0.40    2.20
   3  -8  -4    0.60    1.90
   3   8  -4    4.40    4.10
   3   8  -4    2.80    3.10
  -3   8   4    2.10    1.90
   2  -8  -4 1210.28   30.70
   2  -8  -4 1231.48   31.20
   2   8  -4 1224.98   33.30
  -2   8   4 1213.48   30.50
  -2   8   4 1132.49   30.50
   2   8  -4 1240.98   35.90
   2   8  -4 1179.28   35.50
   1  -8  -4  597.94   17.40
   1  -8  -4  564.64   17.00
  -1  -8   4  581.14   20.90
   1   8  -4  563.64   21.60
   1   8  -4  593.64   18.80
  -1   8   4  600.04   17.30
   0  -8   4  648.74   24.10
   0  -8  -4  609.14   18.20
   0  -8   4  619.04   21.60
   0  -8  -4  618.14   18.40
   0   8  -4  596.34   18.90
   0   8   4  626.94   18.70
   0   8  -4  524.25   22.00
  -1  -8  -4    9.60    2.70
  -1  -8  -4    7.90    3.20
   1  -8   4    3.30    4.30
   1   8   4    7.30    3.50
  -1   8  -4    6.60    3.00
  -1   8  -4    7.00    5.00
   2  -8   4  699.23   24.60
  -2  -8  -4  719.93   22.20
  -2  -8  -4  710.33   22.10
   2  -8   4  747.03   23.80
   2   8   4  749.33   23.30
  -2   8  -4  731.03   21.60
   3  -8   4   67.29    7.30
   3  -8   4   64.19    7.80
  -3  -8  -4   58.69    6.30
  -3  -8  -4   69.99    6.60
   3   8   4   69.69    7.50
  -3   8  -4   76.09    6.10
  -4  -8  -4  731.03   23.80
  -4  -8  -4  684.93   27.30
  -4  -8  -4  711.93   23.40
   4  -8   4  704.73   24.60
   4  -8   4  738.43   25.80
   4   8   4  777.72   25.30
  -4   8  -4  729.83   21.60
  -5  -8  -4  120.19    9.20
  -5  -8  -4  130.09    9.90
  -5  -8  -4  127.99    9.70
   5  -8   4  124.39   10.70
  -5   8  -4  112.49    7.30
   6  -8   4  904.61   31.20
  -6  -8  -4  885.71   29.10
  -6  -8  -4  899.31   29.80
   6   8   4  931.51   31.60
  -6   8  -4  940.91   26.30
   7  -8   4   26.80    6.80
  -7  -8  -4   17.10    5.80
  -7  -8  -4    7.20    5.20
   7   8   4    7.50    6.00
  -7   8  -4   18.10    4.10
   8  -8   4  531.85   23.70
  -8  -8  -4  597.84   24.10
  -8  -8  -4  585.24   23.00
  -8   8  -4  584.84   18.90
   8   8   4  589.94   25.20
   9  -8   4    2.60    5.70
   9  -8   4    9.20    6.40
  -9  -8  -4   -9.20    5.10
  -9  -8  -4   -3.90    5.70
   9   8   4   13.20    7.70
  -9   8  -4   -2.20    3.30
 -10  -8  -4  364.86   20.50
  10  -8   4  381.76   28.90
 -10   8  -4  355.06   14.00
  10   8   4  310.27   20.60
  11  -8   4   20.00    7.80
 -11  -8  -4    5.90    6.70
 -11  -8  -4    6.80    6.50
 -11   8  -4   14.90    4.70
 -13  -9   4  382.06   20.90
  13   9  -4  379.76   24.00
  12  -9  -4    3.60    3.60
 -12  -9   4   -2.10    7.50
  12   9  -4   -4.30    7.00
  11  -9  -4  710.83   21.50
  11  -9  -4  675.63   24.40
 -11  -9   4  768.72   28.70
  11   9  -4  723.63   30.60
 -10  -9   4    3.80    6.20
  10  -9  -4   -0.60    3.90
  10  -9  -4   11.50    3.50
  10   9  -4   10.60    6.90
   9  -9  -4  454.95   17.70
  -9  -9   4  506.65   21.60
   9  -9  -4  490.95   15.10
   9   9  -4  481.15   23.20
  -8  -9   4    6.90    5.00
   8  -9  -4   11.10    4.00
   8  -9  -4    8.00    2.60
   8   9  -4    2.70    5.40
  -7  -9   4  868.31   29.60
   7  -9  -4  901.41   23.30
   7  -9  -4  880.31   25.70
   7   9  -4  875.11   31.20
  -6  -9   4    7.50    5.10
   6  -9  -4   -1.30    2.30
   6  -9  -4    3.90    3.00
   6  -9  -4    0.70    2.30
   6   9  -4    3.50    4.80
   5  -9  -4 1567.74   40.30
   5  -9  -4 1587.64   39.10
  -5  -9   4 1610.44   45.60
   5  -9  -4 1589.54   38.70
   5   9  -4 1565.74   46.50
   5   9  -4 1577.34   43.40
   4  -9  -4   35.80    3.40
   4  -9  -4   40.90    4.20
  -4  -9   4   35.70    6.60
   4  -9  -4   30.00    3.50
   4   9  -4   35.30    6.80
   4   9  -4   29.40    5.00
   3  -9  -4  729.93   21.00
   3  -9  -4  751.22   21.00
  -3  -9   4  763.82   27.80
   3  -9  -4  733.23   20.10
  -3  -9   4  749.62   25.20
   3   9  -4  752.32   23.20
   3   9  -4  723.03   25.60
  -3   9   4  732.63   19.10
   2  -9  -4   21.50    3.30
  -2  -9   4   17.60    4.50
   2  -9  -4   27.10    3.80
   2  -9  -4   22.60    3.60
  -2   9   4   28.70    3.40
   2   9  -4   20.60    4.40
  -2   9   4   30.50    3.60
   2   9  -4   24.10    5.70
  -1  -9   4 1133.89   34.10
   1  -9  -4 1208.68   32.10
   1  -9  -4 1193.68   31.40
  -1  -9   4 1231.18   36.00
  -1   9   4 1176.58   34.10
  -1   9   4 1238.88   31.70
   1   9  -4 1202.08   32.80
   1   9  -4 1129.59   35.70
   0  -9  -4    2.50    2.80
   0  -9   4    1.50    3.50
   0  -9   4    3.10    4.20
   0  -9  -4    1.60    3.20
   0   9  -4    5.50    3.20
   0   9   4    8.90    3.70
   1  -9   4  695.13   23.80
  -1  -9  -4  735.23   22.30
  -1  -9  -4  753.52   22.50
   1  -9   4  740.73   25.60
  -1   9  -4  734.73   21.70
   1   9   4  727.03   22.80
  -2  -9  -4   -0.80    3.10
   2  -9   4   -3.30    4.20
   2  -9   4   -1.70    5.80
  -2  -9  -4    0.70    3.30
  -2   9  -4    2.90    3.00
   2   9   4   -3.20    3.80
   3  -9   4  443.96   19.40
  -3  -9  -4  460.55   17.00
  -3  -9  -4  474.65   19.50
  -3   9  -4  440.06   16.50
   3   9   4  452.05   18.10
   4  -9   4   22.30    6.10
  -4  -9  -4   19.90    4.80
  -4  -9  -4   10.10    4.70
   4   9   4   23.70    5.80
  -5  -9  -4  654.93   23.00
   5  -9   4  648.44   25.20
   5   9   4  671.53   25.10
  -6  -9  -4    5.70    4.90
   6  -9   4   -5.40    5.60
  -6  -9  -4    0.80    4.60
   7  -9   4  425.76   20.80
  -7  -9  -4  479.05   20.00
  -7  -9  -4  428.66   19.00
   7   9   4  437.16   21.30
   8  -9   4   12.10    6.60
  -8  -9  -4    2.10    5.30
  -8  -9  -4   20.00    7.00
   8   9   4    5.50    5.70
   9  -9   4  408.86   22.10
  -9  -9  -4  560.94   31.30
  -9  -9  -4  451.75   22.20
  -9   9  -4  459.95   18.80
 -11 -10   4   27.00    8.70
  11 -10  -4   31.80    4.60
  11  10  -4   31.20   10.40
  10 -10  -4  438.56   13.90
  10 -10  -4  378.16   17.50
 -10 -10   4  435.56   25.50
  10  10  -4  423.56   23.20
   9 -10  -4    6.40    3.10
   9 -10  -4   -2.00    4.60
  -9 -10   4   11.30    6.60
   9  10  -4    1.50    7.00
  -8 -10   4  593.54   23.80
   8 -10  -4  520.95   15.30
   8 -10  -4  482.35   18.60
   8  10  -4  519.45   23.80
   7 -10  -4    9.80    4.10
   7 -10  -4   11.10    2.80
  -7 -10   4   12.60    5.70
   7 -10  -4   12.00    2.70
   7  10  -4   11.20    6.60
   6 -10  -4 1160.08   29.60
   6 -10  -4 1180.28   29.30
   6 -10  -4 1104.09   32.00
  -6 -10   4 1222.78   37.50
   6  10  -4 1175.88   38.70
   5 -10  -4   26.10    3.40
  -5 -10   4   23.80    6.70
   5 -10  -4   20.50    3.20
   5 -10  -4   24.80    4.30
   5  10  -4   24.10    6.70
  -4 -10   4 1203.18   35.80
   4 -10  -4 1103.49   29.50
   4 -10  -4 1083.79   30.50
   4 -10  -4 1116.99   28.80
   4  10  -4 1136.29   36.30
   3 -10  -4   37.90    4.00
  -3 -10   4   47.90    7.70
   3 -10  -4   38.70    4.20
   3 -10  -4   39.40    4.70
   3  10  -4   39.10    5.50
   3  10  -4   35.50    7.10
   2 -10  -4  521.35   16.80
   2 -10  -4  522.55   16.10
  -2 -10   4  547.85   20.70
   2 -10  -4  511.65   16.70
  -2  10   4  498.35   15.20
   2  10  -4  518.15   17.50
   2  10  -4  514.35   21.10
   1 -10  -4    8.00    3.30
   1 -10  -4   -0.40    3.30
  -1 -10   4    0.50    4.80
   1  10  -4   -5.00    4.40
   1  10  -4    7.60    3.50
  -1  10   4    8.40    3.70
   0 -10  -4  995.80   27.90
   0 -10   4  970.40   32.10
   0 -10  -4  970.50   28.40
   0  10  -4 1008.00   28.10
   0  10  -4  995.40   31.90
   0  10   4  975.90   28.10
  -1 -10  -4   49.50    7.10
   1 -10   4   52.89    7.70
  -2 -10  -4  771.42   24.10
   2 -10   4  780.32   27.50
  -2 -10  -4  735.93   24.20
  -2  10  -4  773.82   21.60
   2  10   4  753.82   24.80
   3 -10   4   -0.40    4.80
  -3 -10  -4    2.20    4.70
   3  10   4    2.10    5.10
  -3  10  -4    1.10    2.60
  -4 -10  -4  693.43   23.70
   4 -10   4  663.23   26.00
   4  10   4  673.73   24.90
  -5 -10  -4    6.90    5.20
   5 -10   4    9.10    6.70
   5  10   4   19.30    7.10
  -6 -10  -4  653.93   24.10
   6 -10   4  644.04   26.20
   7 -10   4    4.00    7.10
  -7 -10  -4    2.10    5.50
  -8 -10  -4  473.75   21.30
  -8 -11   4  -11.40    5.30
   8 -11  -4   -3.40    5.10
   8  11  -4    6.00    5.70
  -7 -11   4  526.25   22.90
   7 -11  -4  476.95   20.30
   6 -11  -4    7.70    2.50
  -6 -11   4    9.60    6.30
   6 -11  -4   -1.20    4.00
   6  11  -4    5.90    6.00
   5 -11  -4  449.36   16.50
  -5 -11   4  491.95   21.40
   5 -11  -4  458.45   14.00
   5 -11  -4  477.05   13.80
   5  11  -4  483.55   22.40
  -4 -11   4    3.10    5.60
   4 -11  -4    3.30    2.80
   4 -11  -4    8.60    3.10
   4 -11  -4    5.00    3.60
   4  11  -4    5.60    6.40
  -3 -11   4  423.86   19.30
   3 -11  -4  423.66   13.60
   3 -11  -4  416.26   14.20
   3 -11  -4  400.26   15.10
   3  11  -4  428.56   20.10
   2 -11  -4   -7.10    3.10
  -2 -11   4    2.20    5.50
   2 -11  -4   -2.50    3.60
   2 -11  -4   -2.70    3.30
  -2 -11   4   -8.10    5.10
   2  11  -4   -8.70    5.10
  -2  11   4   -0.20    3.20
  -1 -11   4  826.22   29.30
   1 -11  -4  809.82   25.30
  -1 -11   4  937.51   29.70
   1 -11  -4  862.51   24.40
   1 -11  -4  785.02   24.70
   1  11  -4  784.22   34.00
  -1  11   4  838.42   23.80
   0 -11  -4    8.50    3.80
   0 -11  -4    1.30    3.80
   0 -11   4    3.40    5.80
   0  11   4    4.30    4.40
  -1 -11  -4  581.34   20.10
   1 -11   4  612.74   24.20
   1  11   4  609.84   20.70
  -1  11  -4  580.34   24.20
   2 -11   4    2.30    6.00
  -2 -11  -4   -0.40    4.10
   2  11   4    5.60    4.70
   3 -11   4  585.04   24.30
  -3 -11  -4  574.94   20.80
  -4 -11  -4   14.70    5.50
   4 -11   4    9.40    7.10
   4  11   4    5.50    6.40
  -5 -11  -4  480.15   19.70
  -5 -12   4   -1.10    6.10
   5  12  -4   12.70   10.10
   4 -12  -4  320.87   10.90
   4 -12  -4  267.87   14.30
  -4 -12   4  348.97   18.00
   3 -12  -4    5.10    3.30
   3 -12  -4    2.80    3.50
   3 -12  -4    6.70    4.60
  -3 -12   4   10.40    8.60
   3  12  -4   -6.80    5.30
  -2 -12   4  236.18   21.20
   2 -12  -4  199.08   10.30
   2 -12  -4  218.48   10.00
   1 -12  -4    7.80    4.30
   1 -12  -4   10.50    4.30
   1  12  -4   -5.60    5.00
   0 -12  -4  531.65   20.00
   0 -12  -4  582.54   19.20
   0  12   4  570.24   19.30
  -1 -12  -4    0.20    4.50
 -18   0   5   -0.50   10.50
 -18   0   5    4.30    5.50
  18   0  -5   -0.80    7.50
 -17   0   5  721.43   30.40
  17   0  -5  680.43   29.50
 -17   0   5  666.93   26.90
  17   0  -5  716.93   29.30
 -16   0   5   -2.20    5.50
 -16   0   5   -3.70    4.50
  16   0  -5    7.10    4.90
 -16   0   5   -0.40    5.10
  16   0  -5    4.80    6.40
 -15   0   5 1485.95   41.20
  15   0  -5 1496.85   44.00
  15   0  -5 1443.86   46.70
 -15   0   5 1489.45   43.60
 -15   0   5 1566.74   45.00
 -14   0   5   -2.10    2.90
  14   0  -5    0.10    4.80
 -14   0   5   -5.50    4.30
 -14   0   5    0.90    3.60
  14   0  -5    3.20    4.00
 -13   0   5  963.70   30.50
 -13   0   5  989.90   27.90
  13   0  -5  944.61   29.70
 -13   0   5  939.71   29.50
 -13   0   5  978.00   30.20
  13   0  -5  948.01   31.80
  12   0  -5    1.90    4.30
 -12   0   5    1.60    3.40
 -12   0   5    0.40    3.60
 -12   0   5   -3.10    3.40
  12   0  -5    1.20    3.30
 -12   0   5   -2.30    2.40
 -11   0   5 3512.45   86.79
 -11   0   5 3530.25   84.59
 -11   0   5 3377.86   85.99
 -11   0   5 3464.75   86.89
  11   0  -5 3673.53   89.59
  11   0  -5 3442.66   88.09
 -10   0   5   -0.70    2.60
  10   0  -5    1.20    2.40
 -10   0   5    2.20    2.50
  10   0  -5    2.10    2.30
  10   0  -5    3.30    3.10
 -10   0   5   -1.80    2.50
 -10   0   5    1.10    1.90
   9   0  -5 2212.58   55.79
  -9   0   5 2247.18   56.09
  -9   0   5 2211.68   54.49
  -9   0   5 2261.37   56.29
   9   0  -5 2231.28   57.09
  -9   0   5 2172.08   55.39
   9   0  -5 2217.38   55.59
  -8   0   5   -2.20    1.80
  -8   0   5   -0.80    2.00
   8   0  -5    1.10    1.80
   8   0  -5   -2.60    1.80
  -8   0   5   -0.90    1.40
   8   0  -5    0.80    2.50
   7   0  -5 3316.47   79.19
  -7   0   5 3351.76   78.29
   7   0  -5 3256.77   79.09
  -7   0   5 3332.77   79.49
  -7   0   5 3318.77   79.59
   7   0  -5 3308.07   80.19
  -6   0   5    0.90    1.50
   6   0  -5   -0.10    1.30
  -6   0   5    1.00    1.10
   6   0  -5    0.20    1.70
  -5   0   5 4726.23  109.19
   5   0  -5 4758.82  110.49
  -5   0   5 4746.33  110.09
   5   0  -5 4589.24  109.69
   4   0  -5    2.00    1.10
  -4   0   5    2.70    1.10
   3   0  -5 2171.38   52.79
  -3   0   5 2264.37   52.59
   2   0  -5    4.80    1.70
  -2   0   5   -0.10    1.00
  -2   0   5    0.10    1.10
   2   0  -5    1.60    1.20
  -1   0   5  647.84   18.00
   1   0  -5  646.74   18.00
   1   0  -5  646.34   17.80
   1   0  -5  631.64   18.30
  -1   0   5  661.43   17.90
  -1   0   5  666.93   17.50
   0   0  -5    3.20    1.80
   0   0   5    2.40    1.60
   0   0  -5    1.70    2.10
   0   0   5   -0.30    1.20
   0   0   5    1.20    1.40
   0   0  -5   -0.60    1.40
  -1   0  -5 3797.82   92.79
   1   0   5 4004.10   92.99
   1   0   5 3959.50   93.29
  -1   0  -5 3876.41   94.29
   1   0   5 4033.00   92.49
  -1   0  -5 3671.53   92.79
  -2   0  -5    0.20    2.80
   2   0   5    0.00    2.10
  -2   0  -5   -0.90    1.80
   2   0   5   -1.90    1.50
  -2   0  -5   -0.10    1.90
   2   0   5    0.00    1.80
  -3   0  -5 1698.93   45.10
   3   0   5 1693.03   42.70
   3   0   5 1634.74   43.90
  -3   0  -5 1615.84   43.20
   3   0   5 1643.14   43.30
  -3   0  -5 1644.74   43.20
   4   0   5   -1.40    1.90
  -4   0  -5   -1.70    2.50
  -4   0  -5    1.10    2.60
   4   0   5   -4.10    2.30
   4   0   5   -0.60    3.10
  -4   0  -5   -2.10    3.20
  -5   0  -5 1002.90   31.40
   5   0   5 1006.60   30.00
   5   0   5 1003.90   29.10
   5   0   5 1057.99   31.20
  -5   0  -5  988.20   29.70
  -5   0  -5 1003.60   29.60
   6   0   5    0.90    3.90
   6   0   5   -2.30    2.90
  -6   0  -5   -0.80    3.50
  -6   0  -5   -4.90    4.00
  -6   0  -5   -1.10    3.00
  -7   0  -5 1314.87   38.30
  -7   0  -5 1310.27   38.50
  -7   0  -5 1333.77   40.50
   7   0   5 1330.27   39.00
   7   0   5 1304.47   40.10
  -8   0  -5   -0.70    4.30
   8   0   5   -4.60    4.10
   8   0   5    3.50    5.20
  -8   0  -5   -1.20    4.00
  -8   0  -5   -1.10    5.20
   9   0   5 1055.99   35.00
   9   0   5 1088.89   36.70
  -9   0  -5 1096.79   36.80
  -9   0  -5 1096.19   34.90
  -9   0  -5 1092.79   34.50
  10   0   5    7.10    6.30
 -10   0  -5   -3.30    4.70
 -10   0  -5   -3.90    4.30
 -11   0  -5 1255.07   43.60
 -11   0  -5 1331.97   41.40
  11   0   5 1283.47   43.90
 -11   0  -5 1340.07   42.10
  12   0   5    3.70    7.00
 -12   0  -5   -4.60    5.20
 -12   0  -5    0.10    5.70
 -13   0  -5  527.15   24.30
  13   0   5  534.55   27.00
 -13   0  -5  509.45   24.90
  14   0   5    0.60    8.40
 -14   0  -5    7.60    7.30
 -14   0  -5    0.40    7.00
  18  -1  -5  634.24   30.10
 -18  -1   5  645.54   26.80
 -18  -1   5  757.72   29.00
  18   1  -5  686.43   31.20
 -18   1   5  609.74   34.20
 -18   1   5  709.73   28.20
 -17  -1   5   12.00    7.20
 -17  -1   5    2.90    5.70
  17  -1  -5    7.00    7.10
  17  -1  -5   14.70    5.80
  17   1  -5   18.30    8.50
 -17   1   5   11.20    5.70
 -17   1   5    4.40    5.80
 -17   1   5   13.40    4.80
 -16  -1   5  683.03   26.30
 -16  -1   5  727.93   29.60
  16  -1  -5  635.54   27.00
  16  -1  -5  636.14   24.40
  16   1  -5  646.24   25.00
  16   1  -5  623.14   27.50
 -16   1   5  651.83   21.40
 -16   1   5  626.24   23.70
 -16   1   5  633.74   25.00
 -15  -1   5    0.50    3.70
 -15  -1   5    4.70    4.60
 -15  -1   5    2.40    5.20
  15  -1  -5    1.30    3.70
  15  -1  -5    0.00    4.90
 -15   1   5    2.80    3.30
  15   1  -5    0.00    5.20
 -15   1   5    2.20    4.00
 -15   1   5   -5.60    4.30
  15   1  -5    4.40    4.80
 -14  -1   5 1529.45   44.20
 -14  -1   5 1579.84   42.40
  14  -1  -5 1619.84   44.30
 -14  -1   5 1512.75   45.00
  14  -1  -5 1507.15   48.50
 -14   1   5 1556.44   44.40
 -14   1   5 1517.85   40.80
  14   1  -5 1488.45   46.90
  14   1  -5 1519.75   44.30
 -14   1   5 1583.44   43.40
  13  -1  -5  120.09    8.80
 -13  -1   5  123.99    9.30
 -13  -1   5  132.59   10.00
  13  -1  -5  120.19   11.00
 -13  -1   5  125.99    9.30
 -13  -1   5  122.99    8.00
  13   1  -5  135.59   11.30
 -13   1   5  123.29    7.40
 -13   1   5  118.69    8.90
  13   1  -5  125.59    9.20
 -13   1   5  125.89    8.80
  12  -1  -5 1941.81   54.19
 -12  -1   5 2038.40   53.09
 -12  -1   5 2020.70   51.39
 -12  -1   5 1984.70   53.39
 -12  -1   5 1985.10   53.59
 -12   1   5 1993.20   52.89
  12   1  -5 1962.20   52.79
 -12   1   5 1947.31   52.59
 -12   1   5 2012.20   49.99
  12   1  -5 1922.41   54.89
 -12   1   5 2011.60   51.79
  11  -1  -5    5.40    2.70
 -11  -1   5    4.70    3.40
  11  -1  -5    5.40    3.50
 -11  -1   5    2.20    3.60
 -11  -1   5    5.70    2.50
 -11   1   5    3.00    2.90
 -11   1   5    5.40    3.30
 -11   1   5    4.60    3.20
  11   1  -5    5.50    3.40
  11   1  -5    3.40    4.00
  11   1  -5    6.20    3.40
 -11   1   5    3.10    2.30
 -10  -1   5 1675.33   44.70
  10  -1  -5 1641.84   44.70
  10  -1  -5 1655.03   43.30
 -10  -1   5 1683.13   42.90
 -10  -1   5 1719.53   44.70
  10  -1  -5 1692.03   43.60
  10   1  -5 1620.34   44.20
  10   1  -5 1602.14   43.90
 -10   1   5 1665.93   43.60
 -10   1   5 1684.43   41.50
 -10   1   5 1660.83   43.90
  10   1  -5 1699.73   45.90
 -10   1   5 1684.63   42.90
  -9  -1   5    8.00    2.90
   9  -1  -5    4.00    2.30
   9  -1  -5    7.50    3.20
   9  -1  -5    5.80    2.30
  -9  -1   5    3.70    2.80
  -9  -1   5    2.20    2.10
   9   1  -5   -0.20    3.00
   9   1  -5    3.50    2.60
   9   1  -5    2.70    2.50
  -9   1   5    4.80    2.20
  -9   1   5    5.70    2.40
  -9   1   5    1.30    1.50
  -9   1   5    2.30    2.30
   8  -1  -5 2753.92   69.19
  -8  -1   5 2916.41   69.69
   8  -1  -5 2878.21   68.29
  -8  -1   5 2796.02   69.59
   8  -1  -5 2867.31   68.39
  -8  -1   5 2824.22   68.69
   8   1  -5 2732.33   71.09
   8   1  -5 2785.32   72.69
  -8   1   5 2822.82   68.69
   8   1  -5 2808.02   69.09
  -8   1   5 2851.41   67.69
  -8   1   5 2875.31   68.59
  -8   1   5 2807.52   66.69
  -7  -1   5   26.10    3.50
   7  -1  -5   28.60    2.90
   7  -1  -5   28.30    3.40
  -7  -1   5   32.50    3.20
   7  -1  -5   37.70    3.40
   7   1  -5   37.00    3.80
  -7   1   5   34.00    3.40
  -7   1   5   31.60    2.40
  -7   1   5   35.40    3.00
   7   1  -5   33.10    4.30
  -7   1   5   37.00    3.60
   6  -1  -5 4513.15  106.99
  -6  -1   5 4530.45  107.49
   6  -1  -5 4544.05  107.69
  -6  -1   5 4655.13  108.59
   6  -1  -5 4607.24  106.89
   6   1  -5 4556.84  108.19
  -6   1   5 4637.24  106.29
  -6   1   5 4617.44  107.39
  -6   1   5 4644.14  105.79
   6   1  -5 4568.44  109.09
   5  -1  -5  169.58    5.60
   5  -1  -5  174.48    6.20
  -5  -1   5  161.68    6.20
  -5  -1   5  162.78    6.80
   5   1  -5  160.48    7.10
   5   1  -5  165.58    6.60
  -5   1   5  163.48    5.90
   4  -1  -5  824.12   20.10
  -4  -1   5  798.02   20.90
   4   1  -5  804.02   21.30
   3  -1  -5  631.74   15.90
  -3  -1   5  618.54   16.70
  -3   1   5  629.14   16.00
   3   1  -5  610.64   17.00
  -2  -1   5 3023.40   69.39
   2  -1  -5 2910.01   68.89
   2  -1  -5 2933.01   68.39
  -2   1   5 2895.11   67.49
   2   1  -5 2954.60   69.49
   2   1  -5 2856.51   69.79
  -2   1   5 2831.52   68.49
  -1  -1   5  181.18    6.90
  -1  -1   5  169.68    7.10
   1  -1  -5  177.08    7.00
   1  -1  -5  185.08    6.70
   1  -1  -5  170.18    6.20
  -1   1   5  173.08    5.70
   1   1  -5  160.28    7.40
   1   1  -5  168.38    6.90
  -1   1   5  180.28    6.40
   0  -1  -5 3794.42   90.29
   0  -1   5 3771.22   89.59
   0  -1   5 3742.03   90.19
   0  -1  -5 3610.54   89.09
   0  -1  -5 3700.83   88.89
   0  -1   5 3809.42   90.09
   0   1   5 3891.21   89.49
   0   1   5 3914.61   89.29
   0   1  -5 3746.83   90.19
   0   1  -5 3704.03   90.69
   1  -1   5  122.99    6.90
   1  -1   5  129.89    6.30
  -1  -1  -5  135.09    6.40
  -1  -1  -5  146.59    6.40
   1  -1   5  147.89    6.90
  -1  -1  -5  141.19    7.30
  -1   1  -5  134.19    6.70
   1   1   5  127.99    6.20
  -1   1  -5  134.89    7.00
  -1   1  -5  121.89    7.60
   1   1   5  129.89    6.60
  -2  -1  -5 3919.41   93.29
  -2  -1  -5 3961.90   94.89
   2  -1   5 4062.59   93.89
  -2  -1  -5 4007.00   93.29
   2  -1   5 4086.19   94.19
   2  -1   5 3814.82   94.09
  -2   1  -5 3782.92   93.99
   2   1   5 3415.86   98.09
  -2   1  -5 3807.12   95.59
   2   1   5 4072.59   94.49
  -2   1  -5 3864.01   93.99
   3  -1   5  348.07   13.50
  -3  -1  -5  366.56   14.00
  -3  -1  -5  353.86   12.80
   3  -1   5  386.76   13.60
   3  -1   5  346.17   12.70
   3   1   5  340.17   12.90
  -3   1  -5  377.86   15.20
   3   1   5  344.87   13.80
  -4  -1  -5 3759.32   92.39
  -4  -1  -5 3861.41   94.39
   4  -1   5 3748.53   92.99
  -4  -1  -5 3833.02   92.49
   4  -1   5 3828.12   93.89
   4  -1   5 3845.12   92.49
  -4   1  -5 3652.73   92.79
   4   1   5 3803.12   92.89
   4   1   5 3917.11   94.19
  -4   1  -5 3656.23   92.89
  -4   1  -5 3820.92   95.19
  -5  -1  -5  159.18    9.10
   5  -1   5  156.48    9.30
   5  -1   5  159.28    9.70
   5  -1   5  161.48    8.70
  -5  -1  -5  148.69    8.90
  -5  -1  -5  152.88   10.30
  -5   1  -5  149.88   10.60
   5   1   5  160.48    9.40
  -5   1  -5  167.48    9.60
   5   1   5  178.98   10.60
  -5   1  -5  148.19    9.40
  -6  -1  -5 3031.20   76.69
  -6  -1  -5 3067.79   76.69
   6  -1   5 2997.90   77.29
   6  -1   5 2939.21   78.09
  -6  -1  -5 3116.29   78.89
   6  -1   5 3137.79   76.69
  -6   1  -5 2996.10   77.09
   6   1   5 3009.50   78.59
  -6   1  -5 3028.40   79.19
  -6   1  -5 3007.50   77.19
   6   1   5 2997.00   77.19
   7  -1   5   54.19    6.80
   7  -1   5   83.09    9.20
   7  -1   5   51.79    6.50
  -7  -1  -5   64.69    7.20
  -7  -1  -5   71.19    9.00
  -7  -1  -5   66.59    7.40
   7   1   5   73.59    8.10
   7   1   5   68.19    8.60
  -7   1  -5   63.49    7.50
  -7   1  -5   75.29    8.10
  -7   1  -5   60.79    8.30
  -8  -1  -5  693.33   26.20
   8  -1   5  736.33   27.00
  -8  -1  -5  696.53   24.70
  -8  -1  -5  720.23   24.90
   8  -1   5  726.83   25.60
  -8   1  -5  735.53   27.50
  -8   1  -5  701.43   25.30
   8   1   5  743.13   27.10
  -8   1  -5  732.33   25.40
   8   1   5  699.63   25.50
  -9  -1  -5   27.90    6.90
  -9  -1  -5   21.90    6.10
  -9  -1  -5   18.30    5.70
   9  -1   5   17.60    6.60
   9  -1   5   20.00    6.30
   9   1   5   19.60    6.20
  -9   1  -5   14.20    5.70
  -9   1  -5   22.80    6.90
  -9   1  -5   25.20    6.50
   9   1   5   19.20    5.70
  10  -1   5  955.20   34.20
 -10  -1  -5  886.51   33.30
 -10  -1  -5 1020.80   32.70
 -10  -1  -5  922.01   32.00
  10  -1   5  924.71   33.10
 -10   1  -5  968.20   34.80
 -10   1  -5  948.51   43.30
 -10   1  -5  942.91   32.10
  10   1   5  939.61   34.60
 -11  -1  -5   20.50    5.90
 -11  -1  -5   33.20    8.50
  11  -1   5   20.40    8.20
 -11  -1  -5   23.90    7.10
 -11   1  -5   16.60    6.80
  11   1   5   32.90    8.30
 -12  -1  -5  840.22   30.90
 -12  -1  -5  810.12   31.00
  12  -1   5  811.62   33.20
 -12   1  -5  821.42   31.40
 -12   1  -5  857.91   31.40
  12   1   5  858.11   34.40
 -13  -1  -5    4.50    6.20
  13  -1   5    6.40    8.20
 -13  -1  -5    0.80    6.20
  13   1   5    5.50    8.10
 -13   1  -5    6.00    7.20
 -13   1  -5   -0.10    6.40
 -14  -1  -5  380.56   21.50
  14  -1   5  411.96   23.90
 -14   1  -5  398.46   22.60
 -14   1  -5  362.76   21.70
  14   1   5  363.46   23.60
 -18  -2   5   17.40    7.60
 -18  -2   5    7.90    6.20
  18  -2  -5    6.50    6.00
 -18   2   5   -4.30    5.20
  18   2  -5    2.20    8.90
 -18   2   5   -3.00    4.00
 -18   2   5    3.30    7.10
 -17  -2   5  578.44   25.50
  17  -2  -5  574.54   23.80
  17  -2  -5  570.94   26.60
 -17  -2   5  602.64   24.70
  17   2  -5  570.74   27.90
 -17   2   5  593.54   21.70
 -17   2   5  597.04   24.70
 -16  -2   5   10.70    5.70
  16  -2  -5    5.30    5.10
  16  -2  -5   14.60    6.90
 -16  -2   5   11.80    6.10
 -16   2   5    9.10    5.40
  16   2  -5    7.20    7.10
 -16   2   5   11.90    3.70
 -16   2   5   18.10    5.00
  15  -2  -5 1325.57   39.00
  15  -2  -5 1244.58   41.40
 -15  -2   5 1339.07   41.00
  15   2  -5 1324.97   40.30
  15   2  -5 1265.27   55.99
 -15   2   5 1289.87   39.60
 -15   2   5 1299.17   34.90
 -15   2   5 1285.37   37.00
 -14  -2   5   14.90    5.00
  14  -2  -5    9.30    5.10
 -14  -2   5   15.60    5.50
 -14  -2   5   10.60    3.90
 -14  -2   5    1.40    5.30
  14  -2  -5   19.50    5.00
  14   2  -5    9.20    5.10
  14   2  -5   11.10    6.00
 -14   2   5   11.80    3.30
 -14   2   5    7.00    3.90
 -13  -2   5 1078.39   31.70
 -13  -2   5 1104.59   33.90
 -13  -2   5 1105.49   34.20
  13  -2  -5 1030.30   34.00
  13   2  -5 1146.99   33.90
 -13   2   5 1071.19   32.60
 -13   2   5 1076.69   28.90
  13   2  -5 1074.69   35.80
  12  -2  -5    5.50    3.30
 -12  -2   5   -1.30    2.80
 -12  -2   5    7.10    4.50
 -12  -2   5    8.00    4.30
  12  -2  -5    8.40    4.50
  12   2  -5   10.50    4.10
 -12   2   5    6.80    2.90
 -12   2   5    5.90    3.80
  12   2  -5    5.70    4.60
 -12   2   5    8.50    3.70
  11  -2  -5 1966.00   53.39
 -11  -2   5 1956.10   53.59
  11  -2  -5 2030.60   51.69
 -11  -2   5 2072.69   53.79
 -11  -2   5 2012.30   51.89
  11   2  -5 1955.10   55.09
 -11   2   5 1996.50   52.19
  11   2  -5 2044.40   53.49
 -11   2   5 2033.90   50.09
 -11   2   5 2048.50   48.90
 -11   2   5 1941.51   51.69
  11   2  -5 2021.80   53.19
 -10  -2   5   95.69    7.60
  10  -2  -5   92.99    6.20
 -10  -2   5  104.59    6.50
  10  -2  -5   86.99    7.20
 -10  -2   5  107.29    7.70
 -10   2   5   99.09    4.60
  10   2  -5   92.99    7.20
 -10   2   5   92.19    6.30
 -10   2   5   93.99    5.30
  10   2  -5  102.69    8.60
  10   2  -5   95.69    7.20
 -10   2   5  105.39    6.90
  -9  -2   5 1967.30   59.69
   9  -2  -5 2046.30   52.69
  -9  -2   5 2046.40   52.09
   9  -2  -5 2079.89   51.39
  -9  -2   5 2095.99   53.59
   9  -2  -5 2071.09   51.49
   9   2  -5 2061.89   52.99
  -9   2   5 2100.69   51.69
  -9   2   5 2114.99   51.99
   9   2  -5 2034.70   53.29
  -9   2   5 2166.98   49.80
   9   2  -5 2024.00   54.49
  -9   2   5 2074.69   49.00
   8  -2  -5    5.10    2.60
   8  -2  -5    6.20    2.20
  -8  -2   5    8.90    3.10
  -8  -2   5    4.10    2.10
  -8  -2   5    7.50    2.90
   8  -2  -5    7.50    2.20
   8   2  -5    6.90    2.60
  -8   2   5    7.10    2.30
  -8   2   5    9.70    2.30
  -7  -2   5 1793.02   45.90
  -7  -2   5 1825.62   47.00
   7  -2  -5 1837.52   44.60
   7  -2  -5 1902.81   44.70
  -7   2   5 1858.11   44.80
   7   2  -5 1841.32   49.00
  -7   2   5 1866.71   45.10
   7   2  -5 1784.52   47.60
  -6  -2   5  360.96   12.50
  -6  -2   5  366.86   11.70
   6  -2  -5  374.76   10.10
   6  -2  -5  356.66   10.90
   6  -2  -5  348.97   10.10
   6   2  -5  371.16   13.10
   5  -2  -5 4303.07   95.99
   5  -2  -5 4122.09   96.69
  -5  -2   5 4172.58   98.19
  -5  -2   5 4244.38   99.09
   5   2  -5 3959.50   98.59
   5   2  -5 4142.29   99.59
  -5   2   5 4194.48   96.49
   4  -2  -5  315.07    8.30
  -4  -2   5  300.97    9.80
  -4   2   5  297.57    8.00
   4   2  -5  299.97   10.20
  -3  -2   5 6878.61  164.78
  -3   2   5 7319.77  162.88
   2  -2  -5 1839.52   43.70
   2  -2  -5 1880.11   43.10
   2  -2  -5 1846.12   44.20
  -2  -2   5 1843.62   45.20
   2   2  -5 1859.81   45.50
  -2   2   5 1837.42   43.50
  -2   2   5 1775.02   43.50
   1  -2  -5 6996.50  166.58
   1  -2  -5 7566.84  167.58
   1  -2  -5 7369.96  166.28
  -1  -2   5 7273.27  168.08
  -1   2   5 7213.38  166.68
  -1   2   5 7081.69  166.78
   1   2  -5 7114.09  168.08
   1   2  -5 7105.59  168.98
   0  -2  -5 1222.18   31.20
   0  -2  -5 1268.17   32.20
   0  -2   5 1220.08   32.30
   0  -2  -5 1235.88   30.90
   0  -2   5 1265.17   33.00
   0   2   5 1244.38   31.40
   0   2  -5 1216.78   33.50
   0   2  -5 1231.28   32.30
   0   2   5 1264.27   31.80
   1  -2   5 4503.15  107.99
  -1  -2  -5 4720.93  108.29
   1  -2   5 4590.84  108.49
  -1  -2  -5 4628.04  106.79
  -1  -2  -5 4521.45  106.99
   1  -2   5 4614.94  108.79
  -1   2  -5 4543.95  109.69
   1   2   5 4130.29  107.69
  -1   2  -5 4632.24  108.19
   1   2   5 4519.85  107.29
  -1   2  -5 4469.25  108.69
   2  -2   5  201.38    8.80
  -2  -2  -5  200.28    9.30
  -2  -2  -5  203.68    8.30
   2  -2   5  213.08    9.40
   2  -2   5  196.98    9.50
  -2  -2  -5  211.88    8.50
  -2   2  -5  200.28   10.40
  -2   2  -5  208.18    9.20
   2   2   5  193.48    8.60
   2   2   5  195.48    9.10
  -3  -2  -5 3860.11   92.49
   3  -2   5 3882.61   93.69
   3  -2   5 3811.12   93.99
  -3  -2  -5 4068.39   94.39
   3  -2   5 3831.12   93.19
  -3  -2  -5 3787.62   92.49
  -3   2  -5 3947.51   93.59
   3   2   5 3873.91   93.09
  -3   2  -5 3524.55   93.39
   3   2   5 3856.61   93.99
  -3   2  -5 3744.23   95.69
  -4  -2  -5   45.00    5.00
   4  -2   5   61.09    6.70
  -4  -2  -5   59.59    5.70
   4  -2   5   53.09    5.40
  -4  -2  -5   40.40    5.30
   4  -2   5   41.60    5.20
  -4   2  -5   37.40    5.00
   4   2   5   61.69    6.80
   4   2   5   40.90    5.00
  -4   2  -5   45.90    6.80
  -4   2  -5   49.20    5.80
  -5  -2  -5 1744.13   46.30
   5  -2   5 1706.03   46.50
  -5  -2  -5 1835.32   48.40
   5  -2   5 1720.83   47.20
   5  -2   5 1798.32   48.00
  -5  -2  -5 1737.23   46.30
   5   2   5 1735.53   48.20
  -5   2  -5 1714.53   47.10
   5   2   5 1740.63   47.10
  -5   2  -5 1718.53   49.50
  -6  -2  -5    3.10    3.80
   6  -2   5    0.50    3.30
   6  -2   5    3.80    2.90
  -6  -2  -5   -4.00    2.90
  -6  -2  -5   -5.40    2.90
   6  -2   5    3.50    4.20
  -6   2  -5    4.30    3.70
  -6   2  -5   -1.20    3.20
   6   2   5   -3.20    4.10
   6   2   5    0.20    3.30
  -6   2  -5    0.50    4.30
  -7  -2  -5 2591.84   66.29
   7  -2   5 2541.85   67.29
   7  -2   5 2533.95   67.99
  -7  -2  -5 2574.34   66.19
  -7   2  -5 2510.35   67.19
  -7   2  -5 2529.45   69.39
  -7   2  -5 2496.25   66.89
   7   2   5 2605.34   69.49
   7   2   5 2471.35   68.29
   8  -2   5   57.19    8.50
   8  -2   5   63.39    8.30
  -8  -2  -5   40.20    6.50
   8  -2   5   55.19    6.90
  -8  -2  -5   44.20    7.40
  -8  -2  -5   44.80    6.40
  -8   2  -5   46.30    8.80
  -8   2  -5   53.49    7.60
   8   2   5   42.10    6.60
  -8   2  -5   56.39    7.70
   8   2   5   44.20    9.40
  -9  -2  -5  967.30   32.90
   9  -2   5  896.71   32.10
  -9  -2  -5  941.81   30.60
   9  -2   5  910.21   31.40
  -9  -2  -5  915.91   30.40
   9   2   5  965.00   33.60
  -9   2  -5  872.41   32.60
  -9   2  -5  903.71   31.00
  -9   2  -5  869.21   30.80
  10  -2   5    9.00    6.90
 -10  -2  -5    7.60    5.20
  10  -2   5    9.60    5.80
 -10  -2  -5   15.40    6.00
 -10  -2  -5    8.10    6.30
 -10   2  -5   15.70    6.80
  10   2   5    8.00    7.00
 -10   2  -5    4.40    7.20
 -11  -2  -5  831.02   30.30
 -11  -2  -5  887.91   31.20
 -11   2  -5  869.81   31.60
  11   2   5  833.52   33.50
 -11   2  -5  893.81   31.80
 -12  -2  -5   -0.30    5.80
 -12  -2  -5   -1.70    5.80
 -12  -2  -5   -4.80    7.10
  12  -2   5   -3.00    6.30
 -12   2  -5    6.60    6.50
 -12   2  -5    4.40    6.40
  12   2   5   -8.90    6.70
 -13  -2  -5  619.44   26.40
 -13  -2  -5  616.64   26.80
  13  -2   5  604.54   28.00
 -13   2  -5  625.54   27.30
  13   2   5  528.85   32.10
 -13   2  -5  606.34   26.90
 -14  -2  -5  -15.80    9.50
 -14  -2  -5   -8.40    5.60
  14  -2   5   -4.30    8.20
 -14   2  -5    4.20    7.50
  14   2   5   12.00    9.80
 -14   2  -5    1.70    7.50
  18  -3  -5  377.06   23.60
  18  -3  -5  428.76   23.50
 -18  -3   5  465.65   23.10
 -18  -3   5  457.05   22.20
  18   3  -5  409.46   25.80
 -18   3   5  410.86   21.40
 -18   3   5  453.35   16.30
 -17  -3   5   70.59   10.40
 -17  -3   5   47.70    8.20
  17  -3  -5   60.09    8.30
  17  -3  -5   48.30   10.40
 -17   3   5   58.49    5.30
  17   3  -5   49.70   10.80
 -17   3   5   62.59    9.30
 -17   3   5   53.09    6.00
  16  -3  -5  438.26   19.40
 -16  -3   5  493.75   22.50
  16  -3  -5  472.75   22.50
 -16  -3   5  490.15   21.80
 -16   3   5  478.15   15.30
 -16   3   5  497.25   21.30
  16   3  -5  513.65   24.90
 -16   3   5  485.05   16.60
 -15  -3   5  106.79   10.60
 -15  -3   5  108.79   11.30
  15  -3  -5  115.59   11.90
  15  -3  -5  120.69    9.90
 -15   3   5  115.19    8.00
 -15   3   5  115.79    6.40
  14  -3  -5 1221.68   37.90
 -14  -3   5 1127.49   37.10
 -14  -3   5 1203.08   37.80
  14  -3  -5 1173.18   37.70
 -14   3   5 1219.78   36.00
  14   3  -5 1145.49   36.70
 -14   3   5 1175.98   31.30
  14   3  -5 1210.38   40.10
 -14   3   5 1160.88   31.80
 -13  -3   5   14.00    5.70
 -13  -3   5    8.80    4.00
  13  -3  -5    4.10    3.10
 -13  -3   5    3.50    4.70
  13  -3  -5    5.50    4.70
 -13   3   5    6.30    2.60
 -13   3   5    0.50    3.70
  13   3  -5   12.30    6.40
 -13   3   5    4.30    2.00
  13   3  -5    7.40    4.50
 -12  -3   5  951.70   30.20
  12  -3  -5  926.31   27.30
  12  -3  -5  946.11   29.60
 -12  -3   5  913.81   28.00
 -12  -3   5  917.31   29.70
 -12   3   5  925.31   23.40
 -12   3   5  908.81   27.50
  12   3  -5  933.61   31.80
 -12   3   5  948.21   28.20
  12   3  -5  909.61   29.30
 -12   3   5  925.01   23.90
 -11  -3   5  534.15   18.30
  11  -3  -5  558.84   19.70
 -11  -3   5  519.75   20.00
  11  -3  -5  552.04   17.60
 -11  -3   5  577.64   20.30
  11   3  -5  521.95   21.30
  11   3  -5  564.74   19.90
 -11   3   5  530.85   18.10
  11   3  -5  520.05   19.30
 -10  -3   5 2424.36   63.59
  10  -3  -5 2431.66   60.69
 -10  -3   5 2473.95   62.29
 -10  -3   5 2490.25   63.89
  10  -3  -5 2453.35   62.69
  10   3  -5 2481.05   63.59
 -10   3   5 2459.65   61.39
  10   3  -5 2448.26   65.29
 -10   3   5 2467.25   60.99
  10   3  -5 2481.75   63.29
   9  -3  -5    0.40    1.80
  -9  -3   5    3.00    3.20
  -9  -3   5    0.70    2.80
  -9  -3   5    0.50    2.00
   9  -3  -5    0.80    2.50
  -9   3   5    2.70    1.90
   9   3  -5    2.10    2.60
  -9   3   5    1.70    2.10
   9   3  -5    5.60    3.40
  -8  -3   5 1904.01   50.49
   8  -3  -5 1976.30   47.40
   8  -3  -5 1940.31   47.60
   8  -3  -5 1983.90   47.50
  -8  -3   5 1905.11   49.30
   8  -3  -5 2012.80   48.80
  -8   3   5 1927.81   47.40
   8   3  -5 1912.11   50.29
  -8   3   5 1918.91   47.70
   8   3  -5 1932.31   51.79
   7  -3  -5   17.80    2.20
  -7  -3   5   20.50    3.10
  -7  -3   5   23.80    5.30
   7  -3  -5   23.20    2.70
   7  -3  -5   21.80    3.00
   7  -3  -5   29.00    2.80
   7   3  -5   18.40    4.10
  -7   3   5   25.80    2.50
   7   3  -5   22.90    3.80
   6  -3  -5 2904.41   67.59
  -6  -3   5 2882.11   70.49
   6  -3  -5 2976.10   68.49
   6  -3  -5 2936.61   67.69
  -6  -3   5 2821.82   71.29
   6  -3  -5 2992.10   67.49
  -6   3   5 2846.62   67.79
   6   3  -5 2942.11   72.29
   6   3  -5 2822.82   71.09
  -5  -3   5 1635.04   42.40
   5  -3  -5 1709.83   39.90
   5   3  -5 1741.73   44.20
   4   3  -5 2357.06   57.89
  -3  -3   5  252.37    9.00
   3   3  -5  248.78    9.30
   2  -3  -5 7214.78  169.18
  -2  -3   5 7341.97  171.68
   2  -3  -5 7619.14  169.48
   2   3  -5 7273.57  171.98
  -2   3   5 7496.75  168.98
  -2   3   5 7276.97  168.98
  -1  -3   5  134.29    7.00
   1  -3  -5  145.89    5.60
   1  -3  -5  135.29    5.20
  -1  -3   5  133.49    6.50
   1   3  -5  134.29    7.40
  -1   3   5  140.49    5.30
  -1   3   5  136.79    5.20
   1   3  -5  136.19    6.60
   0  -3  -5 3849.21   88.49
   0  -3   5 3811.22   90.19
   0  -3   5 3623.14   90.59
   0  -3  -5 3722.03   87.69
   0   3  -5 3732.73   89.29
   0   3  -5 3701.13   90.79
   0   3   5 3745.73   88.39
   0   3   5 3605.64   87.79
   1  -3   5 2421.06   60.59
  -1  -3  -5 2390.56   59.19
   1  -3   5 2467.65   61.39
  -1  -3  -5 2448.66   60.09
   1  -3   5 2445.16   61.39
  -1   3  -5 2481.95   60.59
  -1   3  -5 2412.76   62.29
   1   3   5 2460.95   60.29
   2  -3   5 1663.23   43.40
  -2  -3  -5 1667.63   43.10
   2  -3   5 1703.93   43.90
  -2  -3  -5 1676.63   42.20
   2  -3   5 1570.54   43.60
  -2   3  -5 1682.53   44.10
   2   3   5 1585.74   42.30
   2   3   5 1669.73   43.30
  -2   3  -5 1705.53   45.30
  -2   3  -5 1623.84   45.50
   3  -3   5   94.39    6.90
  -3  -3  -5  100.89    7.10
  -3  -3  -5   96.99    6.30
   3  -3   5   91.09    6.60
  -3   3  -5   95.09    7.50
  -3   3  -5   92.39    6.70
   3   3   5   77.69    6.70
   3   3   5   93.29    6.60
  -3   3  -5   85.49    8.50
  -4  -3  -5 1894.21   50.59
   4  -3   5 1906.81   49.99
  -4  -3  -5 1877.81   49.10
   4  -3   5 1957.60   50.69
   4  -3   5 1860.11   50.59
  -4  -3  -5 1888.81   48.90
  -4   3  -5 2013.50   50.29
   4   3   5 1860.91   49.80
  -4   3  -5 1825.42   50.89
   4   3   5 1858.91   50.59
  -4   3  -5 1947.91   53.29
  -5  -3  -5   28.10    4.60
   5  -3   5   23.80    4.40
  -5  -3  -5   26.80    5.00
   5  -3   5   35.60    5.60
  -5  -3  -5   32.20    5.00
   5  -3   5   30.90    5.20
   5   3   5   25.90    5.20
  -5   3  -5   27.60    6.70
  -5   3  -5   43.90    6.20
   5   3   5   32.70    5.10
  -5   3  -5   29.70    5.00
  -6  -3  -5 1879.31   50.59
   6  -3   5 1796.02   49.00
   6  -3   5 1802.82   50.09
  -6  -3  -5 1821.62   48.40
   6  -3   5 1798.82   49.70
  -6  -3  -5 1719.83   48.20
   6   3   5 1775.02   49.30
  -6   3  -5 1806.22   49.10
  -6   3  -5 1683.73   49.50
   6   3   5 1851.01   50.89
  -6   3  -5 1893.61   52.89
  -7  -3  -5    0.80    3.50
   7  -3   5    9.10    4.40
   7  -3   5    3.70    3.60
  -7  -3  -5    0.70    3.80
   7  -3   5    1.50    4.80
  -7  -3  -5    2.00    4.50
   7   3   5    8.70    5.30
  -7   3  -5    3.40    3.90
   7   3   5    9.30    4.60
  -7   3  -5    4.60    5.00
  -7   3  -5   -4.00    4.30
  -8  -3  -5 1216.18   36.20
   8  -3   5 1179.98   36.20
  -8  -3  -5 1181.78   38.00
   8  -3   5 1183.18   37.60
  -8  -3  -5 1210.08   36.20
   8  -3   5 1155.58   37.00
   8   3   5 1186.28   37.20
  -8   3  -5 1246.48   40.00
   8   3   5 1203.98   38.90
  -8   3  -5 1165.68   37.10
  -8   3  -5 1185.98   36.80
  -9  -3  -5   99.99   11.00
   9  -3   5  114.29   11.60
  -9  -3  -5  129.19   12.20
   9  -3   5  108.69   12.30
  -9   3  -5  117.29   10.90
  -9   3  -5  111.69   12.90
  -9   3  -5  117.89   11.60
   9   3   5  137.09   13.20
 -10  -3  -5  917.51   31.40
 -10  -3  -5  952.00   31.80
 -10  -3  -5  913.01   33.50
  10  -3   5  961.80   36.00
  10  -3   5  881.81   32.60
  10   3   5 1009.40   35.60
 -10   3  -5  879.31   33.20
 -10   3  -5  940.01   33.00
 -11  -3  -5   31.20    6.80
  11  -3   5   24.70    7.80
 -11  -3  -5   26.80    7.30
 -11  -3  -5   25.30    6.60
  11   3   5   10.00    8.00
 -11   3  -5   30.00    7.90
 -11   3  -5   30.60    8.30
  12  -3   5  680.43   28.70
 -12  -3  -5  694.13   27.30
 -12  -3  -5  666.63   29.20
 -12  -3  -5  658.03   27.10
  12   3   5  700.83   31.00
 -12   3  -5  669.73   27.80
 -12   3  -5  693.33   28.80
 -13  -3  -5   14.20    7.20
  13  -3   5   20.30    8.70
 -13  -3  -5   14.70    7.10
  13   3   5   13.90    9.20
 -13   3  -5   19.00    7.90
 -13   3  -5   14.40    7.60
 -14  -3  -5  457.75   23.60
  17  -4  -5  625.04   29.90
 -17  -4   5  634.74   27.10
 -17  -4   5  613.04   25.90
  17  -4  -5  544.45   23.00
  17   4  -5  579.94   29.40
 -17   4   5  612.04   25.00
 -16  -4   5    6.10    5.60
 -16  -4   5    7.00    6.70
  16  -4  -5   -1.40    6.00
  16  -4  -5    6.00    5.20
  16   4  -5    1.10    7.20
  15  -4  -5 1240.28   37.60
  15  -4  -5 1304.97   41.30
 -15  -4   5 1294.27   41.50
 -15   4   5 1258.67   38.50
  15   4  -5 1284.17   57.69
 -14  -4   5    7.80    5.20
 -14  -4   5    2.20    6.40
  14  -4  -5    7.00    4.20
  14  -4  -5    7.40    5.30
  14   4  -5    3.30    6.40
 -14   4   5    0.30    4.00
  13  -4  -5  787.12   27.00
 -13  -4   5  752.72   26.90
  13  -4  -5  761.02   24.00
 -13  -4   5  757.52   27.20
  13   4  -5  741.73   28.30
 -13   4   5  738.03   24.50
  13   4  -5  760.32   29.30
  12  -4  -5    2.40    4.20
 -12  -4   5    4.90    4.30
 -12  -4   5    6.60    4.70
 -12  -4   5    6.00    3.40
  12  -4  -5    8.80    3.60
 -12   4   5    7.00    3.50
  12   4  -5    8.10    5.10
 -12   4   5   10.70    3.70
 -11  -4   5  590.54   21.40
 -11  -4   5  559.94   19.70
 -11  -4   5  583.64   21.60
  11  -4  -5  588.94   18.30
  11  -4  -5  565.54   20.20
  11   4  -5  564.64   21.00
 -11   4   5  570.84   18.70
 -11   4   5  597.44   18.50
  11   4  -5  574.74   23.00
 -10  -4   5    4.50    4.20
  10  -4  -5    0.70    3.00
 -10  -4   5    0.20    3.60
 -10  -4   5    4.20    3.10
  10  -4  -5    2.00    2.30
  10  -4  -5    7.10    2.80
 -10   4   5    0.60    2.50
  10   4  -5    0.60    4.50
 -10   4   5    0.90    2.50
  10   4  -5    1.30    3.30
  -9  -4   5 1870.11   48.60
  -9  -4   5 1846.02   49.90
   9  -4  -5 1912.91   46.60
   9  -4  -5 1868.11   46.00
   9  -4  -5 1862.61   47.90
   9   4  -5 1777.42   50.99
  -9   4   5 1910.51   46.10
   9   4  -5 1834.12   49.60
  -8  -4   5  224.88    9.80
   8  -4  -5  210.28    7.90
   8  -4  -5  209.48    7.50
  -8  -4   5  236.68   11.10
   8  -4  -5  213.58    8.90
  -8   4   5  214.28    7.70
  -8   4   5  229.08    7.60
   8   4  -5  210.68   11.60
   8   4  -5  196.48   10.20
   7  -4  -5 1125.99   28.50
   7  -4  -5 1194.28   29.00
   7  -4  -5 1167.08   29.70
   7  -4  -5 1168.28   28.60
  -7  -4   5 1164.28   32.90
  -7  -4   5 1170.48   31.80
  -7   4   5 1141.89   28.50
  -7   4   5 1167.58   28.20
   7   4  -5 1183.08   32.60
   7   4  -5 1181.48   33.80
   6  -4  -5    2.40    1.00
  -6  -4   5    3.40    2.80
   6  -4  -5    1.30    1.70
  -6  -4   5    2.50    2.00
   6   4  -5    0.60    2.10
   6   4  -5    2.80    2.70
  -5  -4   5 3195.88   77.39
   5   4  -5 3148.68   77.89
   5   4  -5 3231.08   79.09
  -4  -4   5   56.49    4.40
   4   4  -5   49.99    4.60
  -3  -4   5 2447.96   59.59
   3   4  -5 2405.06   60.19
  -2  -4   5  116.39    6.10
   2  -4  -5  117.69    4.20
   2  -4  -5  115.39    4.00
   2   4  -5  114.69    6.40
  -1  -4   5 1342.57   35.00
   1  -4  -5 1376.46   33.10
  -1  -4   5 1382.26   35.90
   1  -4  -5 1350.46   32.80
  -1   4   5 1309.47   32.50
   1   4  -5 1305.87   37.50
   1   4  -5 1331.77   35.10
  -1   4   5 1327.47   33.00
   0  -4  -5  136.49    5.90
   0  -4   5  133.59    7.00
   0  -4  -5  145.69    6.30
   0   4  -5  134.69    7.20
   0   4   5  144.69    6.00
   0   4  -5  131.39    8.40
   0   4   5  143.89    6.50
   1  -4   5  536.75   18.20
  -1  -4  -5  533.45   16.60
   1  -4   5  552.74   17.50
   1   4   5  563.94   17.10
   1   4   5  545.85   16.30
  -1   4  -5  566.94   19.40
  -1   4  -5  532.65   17.30
  -2  -4  -5   31.50    3.90
   2  -4   5   29.50    4.90
   2  -4   5   42.40    4.90
   2   4   5   28.50    3.80
  -2   4  -5   32.50    4.20
  -2   4  -5   31.30    5.30
   3  -4   5 2055.99   53.29
  -3  -4  -5 1996.00   50.99
   3  -4   5 2040.10   52.99
   3  -4   5 2033.20   52.59
  -3  -4  -5 1971.70   51.99
  -3   4  -5 2098.29   51.89
  -3   4  -5 1924.71   52.89
   3   4   5 2016.30   52.49
  -3   4  -5 1987.10   55.09
   3   4   5 1964.60   51.49
   4  -4   5    7.30    4.00
   4  -4   5   10.60    3.60
   4  -4   5    3.50    3.40
  -4  -4  -5    9.30    3.40
  -4  -4  -5    4.50    3.50
   4   4   5    9.30    3.90
  -4   4  -5   11.00    3.30
  -4   4  -5    9.60    4.20
  -4   4  -5    3.70    4.70
   4   4   5   12.50    3.50
  -5  -4  -5  478.35   17.00
  -5  -4  -5  475.15   18.20
   5  -4   5  466.75   18.30
   5  -4   5  525.15   19.10
   5  -4   5  450.35   17.50
   5   4   5  490.85   17.80
  -5   4  -5  453.65   17.20
   5   4   5  438.36   18.20
  -5   4  -5  485.65   18.80
  -5   4  -5  486.05   20.90
   6  -4   5   67.69    7.60
  -6  -4  -5   79.29    7.60
   6  -4   5   93.19    9.40
  -6  -4  -5   75.79    7.30
  -6  -4  -5   67.49    7.80
  -6   4  -5   69.69    9.10
   6   4   5   89.69    9.50
   6   4   5   66.39    7.40
  -6   4  -5   74.89    7.50
  -6   4  -5   60.09    7.60
  -7  -4  -5 3130.29   78.89
  -7  -4  -5 3115.99   80.99
   7  -4   5 3024.10   79.59
   7  -4   5 3198.48   80.99
  -7  -4  -5 3093.39   78.99
   7  -4   5 3075.59   80.79
   7   4   5 3120.49   81.79
  -7   4  -5 2957.20   80.39
  -7   4  -5 3176.78   79.29
   7   4   5 3088.99   80.19
  -7   4  -5 2993.00   83.29
  -8  -4  -5   15.50    5.40
  -8  -4  -5   15.40    5.40
   8  -4   5   16.90    6.00
   8  -4   5   26.90    6.30
  -8   4  -5   12.70    5.00
  -8   4  -5   16.60    7.10
   8   4   5   21.10    6.80
  -8   4  -5   18.50    6.00
  -9  -4  -5  849.32   30.90
   9  -4   5  833.12   30.60
  -9  -4  -5  847.32   29.00
  -9  -4  -5  899.41   29.50
  -9   4  -5  883.41   29.50
  -9   4  -5  851.81   30.70
  10  -4   5   32.60    7.90
  10  -4   5   26.30    6.80
 -10  -4  -5   53.69    9.10
 -10  -4  -5   36.80    7.20
 -10  -4  -5   36.90    7.30
 -10   4  -5   40.70    7.30
  10   4   5   46.00    9.50
 -10   4  -5   39.90    8.10
 -11  -4  -5  683.83   28.70
 -11  -4  -5  694.33   27.10
  11  -4   5  710.93   28.70
 -11  -4  -5  692.73   27.10
 -11   4  -5  731.73   28.90
  11   4   5  707.63   30.50
 -11   4  -5  690.43   27.00
 -12  -4  -5   29.10    8.00
  12  -4   5   17.70    8.30
 -12  -4  -5   16.20    6.40
 -12  -4  -5   18.80    8.10
 -12   4  -5   22.20    8.10
 -12   4  -5   19.90    7.20
  12   4   5   10.40    9.10
  13  -4   5  553.54   26.60
 -13  -4  -5  593.94   26.00
 -13   4  -5  569.84   26.80
 -13   4  -5  555.24   24.90
  13   4   5  545.15   29.10
  17  -5  -5    9.40    6.90
 -17  -5   5    1.10    7.60
 -17   5   5    6.70    6.50
  17   5  -5   -2.00    8.60
  16  -5  -5  586.14   21.70
  16  -5  -5  535.95   24.10
 -16  -5   5  538.85   24.80
  16   5  -5  530.95   27.50
 -16   5   5  560.74   22.60
  15  -5  -5   26.00    5.40
 -15  -5   5   19.20    7.60
  15  -5  -5   17.60    6.40
  15   5  -5   23.00   13.80
 -15   5   5   24.70    6.20
  14  -5  -5  886.31   31.20
 -14  -5   5  946.61   35.20
 -14  -5   5  951.00   32.90
  14  -5  -5  936.01   28.70
 -14   5   5  933.61   29.50
  14   5  -5  951.20   35.20
 -13  -5   5  190.18   13.00
  13  -5  -5  213.38   12.80
 -13  -5   5  233.68   14.70
  13  -5  -5  201.98   10.60
  13   5  -5  189.08   14.50
 -13   5   5  208.68   11.00
 -12  -5   5  620.24   23.70
  12  -5  -5  606.34   20.40
 -12  -5   5  615.04   23.30
  12  -5  -5  617.24   19.70
 -12   5   5  621.54   20.20
  12   5  -5  642.24   25.80
 -11  -5   5   73.19    8.70
  11  -5  -5   60.39    7.00
 -11  -5   5   47.00    8.50
  11  -5  -5   69.09    5.90
  11  -5  -5   58.99    5.70
  11   5  -5   77.89    9.90
 -11   5   5   75.49    6.20
 -11   5   5   59.99    5.60
 -10  -5   5 3704.83   93.69
  10  -5  -5 3753.52   90.69
  10  -5  -5 3728.33   88.89
  10  -5  -5 3742.43   89.79
 -10  -5   5 3674.23   91.99
  10   5  -5 3685.53   95.49
  10   5  -5 3748.82   93.49
 -10   5   5 3672.53   90.69
   9  -5  -5  332.27   11.50
   9  -5  -5  327.47   10.70
   9  -5  -5  318.37   12.00
  -9  -5   5  339.57   14.70
   9   5  -5  322.57   14.20
   9   5  -5  296.97   15.40
  -9   5   5  327.87   10.50
  -9   5   5  329.47   10.80
   8  -5  -5 1654.03   39.70
   8  -5  -5 1634.34   40.50
  -8  -5   5 1639.44   43.40
   8  -5  -5 1560.54   40.50
  -8  -5   5 1609.24   44.60
   8   5  -5 1585.64   44.10
  -8   5   5 1615.24   39.40
  -8   5   5 1685.93   39.20
   8   5  -5 1647.04   46.10
   7  -5  -5   70.39    4.00
   7  -5  -5   68.29    3.30
   7  -5  -5   62.99    4.10
  -7  -5   5   68.49    5.80
  -7  -5   5   77.29    7.20
   7   5  -5   71.29    7.10
   7   5  -5   76.39    6.60
  -6  -5   5 3027.20   74.69
  -6  -5   5 2892.01   73.29
   6   5  -5 2958.10   74.09
   6   5  -5 3026.60   75.69
  -5  -5   5  210.28   10.00
  -5  -5   5  229.98    9.50
   5   5  -5  219.98   10.70
   5   5  -5  211.98    9.80
  -4  -5   5 1313.37   34.20
   4   5  -5 1241.68   34.40
  -3  -5   5  207.78    8.90
   3   5  -5  201.18    9.10
   2  -5  -5 1587.74   38.20
  -2  -5   5 1587.24   41.40
   2   5  -5 1653.23   41.80
  -1  -5   5   11.70    3.40
   1  -5  -5   13.60    2.10
  -1  -5   5    7.50    2.60
   1  -5  -5   12.70    2.10
   1   5  -5   14.40    3.20
  -1   5   5   13.00    2.30
   1   5  -5    9.50    3.50
   0  -5   5  813.42   23.80
   0  -5   5  823.82   26.80
   0  -5  -5  840.82   22.20
   0   5   5  800.82   21.70
   0   5   5  812.42   22.40
   0   5  -5  823.72   23.60
   0   5  -5  796.72   25.60
   1  -5   5    9.10    3.00
  -1  -5  -5    6.50    2.60
  -1  -5  -5    3.70    2.40
   1  -5   5    4.10    5.00
   1   5   5    4.40    2.30
  -1   5  -5    4.60    2.70
  -1   5  -5    6.60    4.20
   1   5   5    5.00    2.80
   2  -5   5 2844.22   71.29
  -2  -5  -5 2835.22   69.49
   2  -5   5 2878.71   72.29
  -2  -5  -5 2830.22   70.19
   2   5   5 2850.31   69.89
  -2   5  -5 2904.81   73.99
  -2   5  -5 2806.82   70.29
   2   5   5 2792.52   70.59
   3  -5   5  207.78   11.40
   3  -5   5  208.88   11.30
  -3  -5  -5  225.48   10.00
   3  -5   5  210.98   10.60
  -3  -5  -5  237.18   10.70
  -3   5  -5  220.88   13.10
   3   5   5  212.68    9.90
  -3   5  -5  217.68   10.10
   4  -5   5 1125.09   33.30
   4  -5   5 1135.79   33.50
  -4  -5  -5 1087.49   32.20
  -4  -5  -5 1056.69   31.10
   4  -5   5 1077.39   32.50
  -4   5  -5 1074.19   35.80
  -4   5  -5 1096.59   31.40
   4   5   5 1090.49   31.90
   4   5   5 1127.59   33.10
  -4   5  -5 1184.08   33.80
   5  -5   5  268.17   13.80
   5  -5   5  285.97   14.10
   5  -5   5  273.47   14.00
  -5  -5  -5  302.27   13.60
  -5  -5  -5  293.37   12.80
  -5   5  -5  284.77   12.50
   5   5   5  281.77   13.40
  -5   5  -5  254.37   14.00
  -5   5  -5  274.27   17.80
   5   5   5  290.67   14.30
   6  -5   5  647.64   23.50
   6  -5   5  773.12   25.50
  -6  -5  -5  649.64   22.70
  -6  -5  -5  655.13   23.90
   6  -5   5  679.53   24.60
   6   5   5  701.33   25.10
  -6   5  -5  698.23   22.80
  -6   5  -5  676.33   24.80
  -6   5  -5  683.13   27.40
   6   5   5  694.93   23.80
  -7  -5  -5   10.50    4.60
   7  -5   5   18.10    5.70
   7  -5   5   15.40    4.90
  -7  -5  -5    8.20    4.60
  -7  -5  -5   22.80    6.00
   7  -5   5   10.30    4.80
  -7   5  -5   16.30    7.40
   7   5   5   16.30    6.30
  -7   5  -5   21.00    6.30
  -7   5  -5   15.80    4.60
  -8  -5  -5  917.11   33.00
  -8  -5  -5  849.02   28.30
   8  -5   5  820.92   32.60
   8  -5   5  812.72   29.60
  -8  -5  -5  862.81   30.20
  -8   5  -5  820.12   30.00
  -8   5  -5  878.11   27.90
   8   5   5  827.92   31.10
   9  -5   5   42.00    8.30
  -9  -5  -5   42.60    7.40
  -9  -5  -5   32.20    6.50
  -9  -5  -5   38.80    8.20
  -9   5  -5   43.50    6.80
  -9   5  -5   25.90    7.70
   9   5   5   32.70    8.40
 -10  -5  -5  705.83   26.50
 -10  -5  -5  703.43   26.80
  10  -5   5  678.53   28.00
 -10  -5  -5  712.73   28.50
  10  -5   5  736.53   28.50
 -10   5  -5  699.63   25.60
  10   5   5  730.73   30.10
 -10   5  -5  675.23   27.90
  11  -5   5   23.00    7.60
 -11  -5  -5   32.90    8.20
 -11  -5  -5   26.60    7.30
 -11  -5  -5   30.40    7.60
  11   5   5   32.70   10.10
 -11   5  -5   21.70    8.40
 -11   5  -5   36.00    7.30
 -12  -5  -5  533.15   23.90
 -12  -5  -5  526.35   24.80
 -12  -5  -5  425.66   27.20
  12  -5   5  511.55   24.80
  12   5   5  534.45   27.50
 -12   5  -5  513.35   25.00
 -12   5  -5  489.05   22.00
 -13  -5  -5    4.30    6.30
 -13  -5  -5   -2.80    6.40
  13  -5   5   -7.20    7.60
  13   5   5   15.90   11.10
 -13   5  -5   -0.90    8.50
 -13   5  -5    1.30    6.00
 -16  -6   5   -3.60    6.90
  16  -6  -5   -2.60    8.80
  16  -6  -5    7.50    5.00
  16   6  -5    8.00    7.60
 -16   6   5    7.30    3.90
  15  -6  -5  965.40   30.80
 -15  -6   5 1077.79   36.90
  15  -6  -5 1012.60   33.40
 -15   6   5  989.00   31.60
 -14  -6   5    4.10    5.90
  14  -6  -5   -0.10    3.80
  14  -6  -5    3.50    5.00
  14   6  -5   -4.20    6.40
 -14   6   5    1.80    3.90
  13  -6  -5  568.84   20.80
  13  -6  -5  541.35   18.90
 -13  -6   5  546.85   23.30
  13   6  -5  583.94   26.10
 -13   6   5  578.74   19.60
  12  -6  -5   10.10    3.90
  12  -6  -5   17.70    3.80
  12  -6  -5    8.60    4.50
 -12  -6   5   14.10    6.40
 -12   6   5   14.60    3.60
  12   6  -5   16.40    6.80
  11  -6  -5 1011.20   29.30
  11  -6  -5 1037.00   28.20
 -11  -6   5 1017.70   33.70
  11  -6  -5 1009.20   29.40
  11   6  -5 1046.70   35.50
  10  -6  -5  117.89    7.30
  10  -6  -5  118.29    7.60
  10  -6  -5  128.99    6.70
 -10  -6   5  116.49   10.20
  10   6  -5  127.19    9.70
 -10   6   5  122.99    6.40
 -10   6   5  128.99    6.20
  10   6  -5  112.49   11.10
  -9  -6   5 1560.44   44.40
   9  -6  -5 1614.74   40.30
  -9  -6   5 1517.45   42.70
   9  -6  -5 1568.44   38.70
   9  -6  -5 1504.65   39.60
   9   6  -5 1557.84   43.90
   9   6  -5 1567.94   46.10
  -9   6   5 1581.04   38.00
  -8  -6   5  278.97   13.70
   8  -6  -5  281.27    8.70
   8  -6  -5  271.37    9.30
   8  -6  -5  282.87   10.00
  -8  -6   5  267.77   12.20
   8   6  -5  268.07   14.60
   8   6  -5  283.37   13.20
  -7  -6   5 1498.35   40.80
  -7  -6   5 1444.26   39.50
   7  -6  -5 1427.66   34.20
   7  -6  -5 1430.46   35.50
   7   6  -5 1418.56   41.70
   7   6  -5 1383.46   39.60
  -6  -6   5   59.69    6.60
   6  -6  -5   66.19    3.20
  -6  -6   5   72.99    6.30
   6   6  -5   51.69    6.70
   6   6  -5   68.19    6.50
  -5  -6   5 3415.76   82.99
  -5  -6   5 3306.37   83.89
   5   6  -5 3331.07   83.29
   5   6  -5 3444.56   85.29
  -4  -6   5   63.19    5.70
   4   6  -5   54.29    5.70
   4   6  -5   50.79    6.00
  -3  -6   5 2188.38   55.39
   3   6  -5 2183.08   55.59
   2  -6  -5   70.19    3.80
  -2  -6   5   86.99    6.20
   2   6  -5   79.09    6.20
  -1  -6   5 1340.57   36.20
   1  -6  -5 1306.27   32.20
  -1  -6   5 1267.37   34.80
   1   6  -5 1211.58   36.40
   1   6  -5 1306.27   34.80
  -1   6   5 1288.87   32.30
   0  -6  -5    7.70    2.40
   0  -6   5    8.50    3.70
   0  -6   5    8.10    2.90
   0  -6  -5    6.00    2.40
   0   6   5    8.50    2.80
   0   6  -5    2.40    3.90
   0   6  -5    6.50    3.00
  -1  -6  -5 2296.67   56.89
   1  -6   5 2421.56   60.59
   1  -6   5 2321.57   58.99
  -1  -6  -5 2375.06   57.49
   1   6   5 2324.07   57.79
  -1   6  -5 2254.27   58.09
   1   6   5 2227.38   56.69
  -1   6  -5 2250.57   61.49
   2  -6   5   61.49    6.90
  -2  -6  -5   59.09    5.60
   2  -6   5   56.59    5.90
  -2  -6  -5   59.89    5.60
  -2   6  -5   67.89    6.10
   2   6   5   62.79    6.30
   2   6   5   57.19    5.50
  -2   6  -5   78.89    8.90
  -3  -6  -5 2323.87   59.79
   3  -6   5 2391.36   61.69
  -3  -6  -5 2429.56   60.79
   3  -6   5 2401.66   62.69
  -3   6  -5 2394.66   60.09
   3   6   5 2375.36   61.39
  -3   6  -5 2313.87   65.19
   3   6   5 2327.47   60.09
  -4  -6  -5   -2.20    3.30
   4  -6   5   -4.50    3.20
  -4  -6  -5   -2.30    3.40
  -4   6  -5    0.80    5.90
  -4   6  -5    0.30    3.10
   4   6   5    5.10    3.60
  -5  -6  -5  430.96   16.90
   5  -6   5  526.05   19.50
  -5  -6  -5  446.56   17.90
   5  -6   5  461.05   19.10
   5  -6   5  441.46   18.00
  -5  -6  -5  425.26   16.70
   5   6   5  437.86   18.50
  -5   6  -5  463.65   16.70
   5   6   5  450.25   17.40
  -5   6  -5  438.76   21.50
  -6  -6  -5    4.80    4.20
   6  -6   5   -0.50    3.40
   6  -6   5    0.00    4.60
   6  -6   5    3.70    4.80
  -6  -6  -5    7.00    4.30
  -6  -6  -5    8.90    4.00
   6   6   5    9.10    5.40
  -6   6  -5    4.40    3.50
   7  -6   5 1507.85   45.20
  -7  -6  -5 1562.34   45.00
   7  -6   5 1513.25   45.20
  -7  -6  -5 1483.55   43.00
  -7   6  -5 1445.86   44.80
  -7   6  -5 1499.65   41.80
   7   6   5 1487.75   45.60
  -8  -6  -5   58.89    7.80
   8  -6   5   53.99    8.10
  -8  -6  -5   51.29    8.70
   8  -6   5   57.99    8.70
  -8   6  -5   50.59    8.70
   8   6   5   52.19    9.20
  -8   6  -5   59.09    7.10
  -9  -6  -5  459.35   20.00
  -9  -6  -5  443.86   19.80
   9  -6   5  416.56   23.50
   9  -6   5  484.25   21.70
  -9  -6  -5  478.45   21.70
   9   6   5  461.35   23.30
  -9   6  -5  422.06   21.10
  -9   6  -5  463.15   18.60
  10  -6   5   10.60    6.90
 -10  -6  -5   33.80    8.60
  10  -6   5   25.90    7.80
 -10  -6  -5   12.20    6.20
 -10  -6  -5   15.20    6.60
 -10   6  -5   18.80    5.40
 -10   6  -5   13.60    7.20
 -11  -6  -5  569.44   25.00
 -11  -6  -5  632.64   27.10
 -11  -6  -5  615.24   25.40
  11  -6   5  601.64   26.60
  11   6   5  593.84   28.30
 -11   6  -5  591.14   22.80
 -11   6  -5  563.14   26.70
  12  -6   5   19.20    9.30
 -12  -6  -5    9.20    6.90
 -12  -6  -5   28.20    8.00
  12   6   5    7.40    9.40
 -12   6  -5   19.20    6.30
 -12   6  -5   17.70    9.40
 -15  -7   5  113.79   13.00
  15  -7  -5   97.79    8.90
  15  -7  -5   75.99   10.10
  15   7  -5  134.99   24.50
  14  -7  -5  731.53   25.40
  14  -7  -5  739.13   23.60
 -14  -7   5  695.13   28.80
  14   7  -5  788.02   32.50
 -14   7   5  735.53   24.30
  13  -7  -5   20.10    5.30
  13  -7  -5   18.90    4.20
  13  -7  -5   29.20    5.60
 -13  -7   5   27.60    7.80
  13   7  -5   18.70    7.40
  12  -7  -5  524.65   18.70
  12  -7  -5  529.75   19.10
 -12  -7   5  560.44   23.10
  12   7  -5  540.65   24.50
  11  -7  -5  288.17   12.30
  11  -7  -5  305.87   11.20
  11  -7  -5  302.97   12.80
 -11  -7   5  305.47   16.40
  11   7  -5  292.47   17.70
  10  -7  -5  960.20   27.20
  10  -7  -5 1000.90   28.50
 -10  -7   5 1034.80   32.90
  10  -7  -5 1008.70   26.50
  10   7  -5  988.90   34.40
 -10   7   5  988.60   25.30
   9  -7  -5  137.49    6.10
  -9  -7   5  137.79   11.40
   9  -7  -5  117.49    9.20
   9   7  -5  141.39   10.30
   9   7  -5  139.09   12.00
   8  -7  -5  355.86   10.70
  -8  -7   5  379.26   16.70
   8  -7  -5  379.16   12.70
  -8  -7   5  443.36   21.70
   8   7  -5  338.67   17.00
   8   7  -5  396.76   16.20
   7  -7  -5  163.38    7.10
  -7  -7   5  171.08   11.00
  -7  -7   5  189.58   10.30
   7   7  -5  178.88   11.90
   7   7  -5  167.28   10.20
   6  -7  -5 1296.07   32.80
  -6  -7   5 1319.57   38.40
  -6  -7   5 1350.96   37.40
   6   7  -5 1385.86   40.10
   6   7  -5 1330.37   37.70
   5  -7  -5   98.59    4.30
  -5  -7   5  106.59    8.50
   5   7  -5   94.29    8.90
   5   7  -5  105.59    7.80
  -4  -7   5 1123.29   31.40
   4  -7  -5 1127.09   27.10
   4   7  -5 1044.20   31.20
   4   7  -5 1089.89   33.30
   3  -7  -5  105.19    4.70
   3  -7  -5  107.99    4.70
   3  -7  -5  108.99    4.50
  -3  -7   5   97.59    7.20
   3   7  -5   96.69    7.40
   2  -7  -5 2193.08   51.59
   2  -7  -5 2169.18   50.99
  -2  -7   5 2159.48   54.79
  -2   7   5 1991.90   50.19
  -2   7   5 2225.48   50.49
   2   7  -5 2117.19   54.59
   2   7  -5 2041.30   56.39
   1  -7  -5  509.25   14.90
  -1  -7   5  533.05   18.70
  -1  -7   5  486.05   17.20
   1  -7  -5  519.85   15.10
   1   7  -5  497.85   17.10
   1   7  -5  501.25   19.80
  -1   7   5  514.85   15.00
   0  -7   5  934.31   27.30
   0  -7   5  919.91   28.50
   0  -7  -5  923.21   24.80
   0   7   5  922.01   25.40
   0   7  -5  883.81   26.40
   1  -7   5   29.40    5.70
  -1  -7  -5   31.80    4.30
   1  -7   5   44.70    5.30
  -1  -7  -5   38.80    4.40
  -1  -7  -5   48.20    4.80
   1   7   5   42.10    5.20
  -1   7  -5   41.20    5.00
  -1   7  -5   47.80    7.60
  -2  -7  -5 2341.67   58.29
  -2  -7  -5 2319.87   57.79
  -2  -7  -5 2294.37   57.89
   2  -7   5 2322.37   61.09
  -2   7  -5 2207.58   62.69
   2   7   5 2333.27   58.99
  -2   7  -5 2210.38   57.99
   3  -7   5   20.90    5.20
   3  -7   5   24.10    4.90
  -3  -7  -5   27.60    4.90
  -3  -7  -5   18.50    4.30
  -3  -7  -5   22.70    4.20
   3   7   5   21.90    4.90
  -3   7  -5   21.60    7.10
  -3   7  -5   21.90    4.30
   3   7   5   25.20    4.40
  -4  -7  -5 1233.08   35.50
  -4  -7  -5 1377.86   38.50
   4  -7   5 1282.07   37.60
  -4  -7  -5 1235.08   35.70
   4  -7   5 1284.57   38.40
   4   7   5 1248.08   37.20
  -4   7  -5 1256.77   35.00
   4   7   5 1202.78   35.80
  -5  -7  -5    7.10    4.50
   5  -7   5    5.40    4.90
  -5  -7  -5    4.80    4.10
  -5  -7  -5   -1.40    3.30
  -5   7  -5    1.80    3.20
   5   7   5    5.80    5.20
   6  -7   5  970.70   32.80
  -6  -7  -5  993.10   31.80
  -6  -7  -5  990.20   30.80
  -6   7  -5  925.61   28.80
   6   7   5 1036.20   33.30
   7  -7   5   18.70    6.20
  -7  -7  -5   13.70    5.50
   7  -7   5   23.30    6.50
  -7  -7  -5   11.00    5.40
  -7   7  -5    6.40    3.90
   7   7   5    5.10    5.80
  -8  -7  -5  845.02   28.50
   8  -7   5  830.32   29.70
  -8  -7  -5  782.82   29.10
   8  -7   5  800.62   30.00
   8   7   5  781.12   30.40
  -8   7  -5  801.62   25.80
   9  -7   5    9.20    7.10
  -9  -7  -5   11.00    5.80
  -9  -7  -5   10.00    6.40
   9  -7   5    8.90    6.30
   9   7   5    1.70    6.90
  -9   7  -5    5.00    4.30
 -10  -7  -5  610.64   25.50
  10  -7   5  634.84   27.20
 -10  -7  -5  624.54   26.90
  10  -7   5  633.74   27.80
 -10  -7  -5  655.33   26.00
 -10   7  -5  642.74   23.00
 -10   7  -5  659.23   27.90
  10   7   5  610.54   28.80
  11  -7   5   38.00   10.10
 -11  -7  -5   16.10    7.20
 -11  -7  -5   26.00    7.50
 -11   7  -5   27.20    8.80
  11   7   5   21.00    9.30
  14  -8  -5   29.00    6.40
  14  -8  -5   41.90    6.90
  14   8  -5   35.20   10.30
  13  -8  -5  552.74   19.60
  13  -8  -5  540.45   18.30
  13  -8  -5  537.35   20.70
 -13  -8   5  615.34   25.60
  13   8  -5  597.64   28.00
 -12  -8   5    3.40    6.40
  12  -8  -5    8.70    3.60
  12  -8  -5   15.20    4.90
  12   8  -5   -0.10    7.50
  11  -8  -5  912.51   24.70
 -11  -8   5  953.20   32.20
  11  -8  -5  844.22   27.00
  11   8  -5  887.81   33.70
  10  -8  -5    2.30    3.30
 -10  -8   5    5.60    5.80
  10  -8  -5    4.30    2.50
  10   8  -5    0.50    6.30
   9  -8  -5  613.94   20.00
   9  -8  -5  626.64   17.10
  -9  -8   5  651.03   24.30
   9   8  -5  658.83   26.20
  -8  -8   5   42.10    7.00
   8   8  -5   55.39    7.20
   8   8  -5   55.79    9.10
  -7  -8   5  708.93   25.30
   7  -8  -5  711.43   20.50
   7   8  -5  737.53   26.90
   7   8  -5  744.73   24.50
  -6  -8   5    3.20    4.40
   6  -8  -5    7.10    2.30
   6   8  -5    1.90    3.70
   6   8  -5    1.90    4.60
   5  -8  -5 1025.10   26.70
  -5  -8   5 1034.50   31.00
  -5  -8   5 1076.69   32.60
   5   8  -5 1029.70   30.90
   5   8  -5 1080.49   33.80
  -4  -8   5   31.90    5.00
  -4  -8   5   36.90    6.40
   4  -8  -5   34.70    3.20
   4   8  -5   39.20    5.70
   4   8  -5   40.20    6.90
   3  -8  -5 1224.48   30.70
  -3  -8   5 1190.38   34.20
   3  -8  -5 1244.38   29.70
   3  -8  -5 1190.18   30.10
   3   8  -5 1190.38   34.00
   3   8  -5 1178.98   36.30
   2  -8  -5   53.69    4.40
  -2  -8   5   58.99    6.40
   2  -8  -5   58.99    4.70
  -2   8   5   59.19    3.80
   2   8  -5   41.20    6.70
   2   8  -5   47.20    5.60
  -2   8   5   52.09    3.60
  -1  -8   5 1347.47   37.70
   1  -8  -5 1291.87   33.40
   1  -8  -5 1269.07   32.80
  -1  -8   5 1223.88   35.90
  -1   8   5 1319.97   32.90
   1   8  -5 1190.28   38.20
   1   8  -5 1310.37   35.50
   0  -8  -5   78.19    5.90
   0  -8   5   93.09    8.80
   0  -8   5   83.79    7.40
   0  -8  -5   83.99    6.10
   0   8  -5   71.39   11.10
   0   8   5   79.49    6.30
   0   8  -5   88.89    7.00
  -1  -8  -5  758.32   22.80
   1  -8   5  782.52   26.30
  -1  -8  -5  796.72   22.70
   1  -8   5  749.03   24.80
   1   8   5  782.82   23.40
  -1   8  -5  738.43   23.10
   2  -8   5  237.18   12.60
  -2  -8  -5  240.58   11.00
   2  -8   5  253.47   13.90
  -2  -8  -5  250.07   11.10
  -2   8  -5  231.98   10.70
   2   8   5  255.57   11.90
  -3  -8  -5  559.74   19.40
  -3  -8  -5  547.65   19.00
   3  -8   5  578.14   22.90
  -3  -8  -5  556.24   19.10
   3  -8   5  549.54   21.60
  -3   8  -5  536.45   18.30
   3   8   5  568.44   20.40
   4  -8   5   28.50    6.40
  -4  -8  -5   23.70    5.30
  -4  -8  -5   23.00    4.40
   4   8   5   35.70    6.60
  -4   8  -5   30.50    4.80
  -5  -8  -5  610.74   22.00
  -5  -8  -5  612.24   21.40
   5  -8   5  602.24   23.70
   5   8   5  595.34   23.50
  -5   8  -5  591.34   19.80
  -6  -8  -5    6.20    4.80
  -6  -8  -5   -0.50    4.70
   6  -8   5    0.70    4.70
   6   8   5    7.20    5.80
  -6   8  -5    2.60    3.80
  -7  -8  -5  636.64   24.60
  -7  -8  -5  650.43   23.90
   7  -8   5  581.24   25.10
   7   8   5  669.73   26.50
  -7   8  -5  647.84   21.20
   8  -8   5   -0.10    6.50
  -8  -8  -5   16.30    6.20
  -8  -8  -5   15.30    6.60
  -8   8  -5   11.50    4.40
   8   8   5   15.20    7.90
  -9  -8  -5  402.56   20.90
   9  -8   5  458.25   21.80
   9  -8   5  441.76   21.80
  -9  -8  -5  425.16   20.20
  -9   8  -5  439.16   16.90
 -10  -8  -5    7.70    8.40
 -10  -8  -5   -2.90    5.80
  10  -8   5    5.40    6.70
  10  -8   5    8.00    8.20
 -10   8  -5   -1.00    4.40
  10   8   5    0.00    6.00
  13  -9  -5   10.70    3.70
 -13  -9   5    8.40    6.90
  13   9  -5   24.30   10.10
  12  -9  -5  761.42   21.80
  12  -9  -5  749.73   25.50
 -12  -9   5  790.32   30.60
  12   9  -5  769.32   32.40
  11  -9  -5   10.10    3.10
 -11  -9   5   12.90    7.00
  11  -9  -5   16.10    5.20
  11   9  -5   26.40    8.50
  10  -9  -5  535.55   15.40
  10  -9  -5  571.14   19.70
 -10  -9   5  540.35   23.70
  10   9  -5  547.75   25.30
   9  -9  -5   24.00    5.00
  -9  -9   5   19.40    6.90
   9   9  -5   25.10    7.80
  -8  -9   5 1040.70   33.60
   8  -9  -5  976.40   28.60
   8   9  -5 1016.60   35.30
   7  -9  -5    8.10    3.20
  -7  -9   5    6.60    5.30
   7   9  -5    2.40    5.60
   7   9  -5    7.10    4.40
  -6  -9   5  965.60   31.30
   6   9  -5  895.91   31.80
   6   9  -5  932.91   29.30
  -5  -9   5   18.40    5.50
   5  -9  -5   11.40    3.20
   5   9  -5   14.10    4.40
   5   9  -5    8.10    5.60
  -4  -9   5  256.57   14.00
   4  -9  -5  256.77    7.80
   4   9  -5  253.07   14.50
   4   9  -5  237.18   12.00
   3  -9  -5   71.39    4.90
   3  -9  -5   72.69    4.70
   3  -9  -5   58.59    5.00
   3   9  -5   69.39    7.00
   3   9  -5   62.29    8.30
   2  -9  -5 1012.70   25.80
   2  -9  -5  972.60   26.60
   2   9  -5  954.00   28.70
   2   9  -5  967.20   31.90
   1  -9  -5   -0.90    2.70
  -1  -9   5    2.10    4.40
   1  -9  -5    2.20    2.80
  -1   9   5    0.00    2.80
   1   9  -5    4.20    3.50
  -1   9   5    4.70    4.00
   0  -9   5  616.44   23.90
   0  -9  -5  646.54   20.40
   0  -9  -5  679.83   20.10
   0   9   5  687.73   20.40
   0   9  -5  702.53   21.40
  -1  -9  -5   62.59    6.10
   1  -9   5   51.99    7.90
  -1  -9  -5   56.19    5.90
  -1   9  -5   57.29    5.90
   1   9   5   58.79    6.30
   2  -9   5  522.85   21.20
  -2  -9  -5  498.85   17.80
  -2  -9  -5  497.35   17.50
  -2   9  -5  491.75   17.00
   2   9   5  503.55   18.50
  -3  -9  -5   13.40    4.50
   3  -9   5   13.40    5.90
  -3  -9  -5   15.00    4.10
  -3   9  -5   11.50    3.80
   3   9   5   14.90    5.20
  -4  -9  -5 1080.59   32.00
   4  -9   5 1060.99   35.10
  -4   9  -5 1024.80   29.80
   4   9   5 1098.09   34.00
  -5  -9  -5   -0.90    4.30
  -5  -9  -5   -6.10    4.10
   5  -9   5   -3.60    5.10
  -5   9  -5   -3.30    2.90
   5   9   5    5.90    5.70
  -6  -9  -5  628.94   22.70
   6  -9   5  559.74   24.50
  -6  -9  -5  618.24   23.30
  -6   9  -5  583.04   19.30
   6   9   5  605.64   24.90
  -7  -9  -5    1.90    5.60
   7  -9   5   -3.30    6.10
  -7  -9  -5   11.50    6.00
  -7   9  -5    8.50    3.90
   7   9   5    9.20    6.20
  -8  -9  -5  283.47   17.00
  -8  -9  -5  289.37   16.80
  -8   9  -5  262.97   12.00
  -9   9  -5   16.80    4.60
   9   9   5   -8.30    8.20
 -11 -10   5  412.76   21.30
  11 -10  -5  404.36   17.70
  11  10  -5  459.65   25.40
  10 -10  -5   -4.60    4.50
 -10 -10   5    5.30    7.10
  10  10  -5   -2.70    7.60
   9 -10  -5  537.45   19.90
  -9 -10   5  604.64   24.90
   9  10  -5  581.34   26.40
   8 -10  -5   16.60    4.80
  -8 -10   5   26.00    7.30
   8  10  -5   25.80    8.20
   7 -10  -5  624.84   20.10
  -7 -10   5  656.63   25.30
   7  10  -5  616.84   26.20
   6 -10  -5   23.80    4.20
  -6 -10   5   19.50    6.30
   6  10  -5   18.50    6.70
  -5 -10   5  475.65   20.10
   5 -10  -5  432.06   14.40
   5  10  -5  424.86   17.10
   5  10  -5  420.46   20.10
  -4 -10   5    3.70    5.50
   4 -10  -5    4.50    3.00
   4  10  -5   -0.80    3.60
   4  10  -5    4.60    5.20
  -3 -10   5  392.46   18.00
   3 -10  -5  360.46   12.90
   3 -10  -5  348.07   11.70
   3 -10  -5  371.86   11.40
   3  10  -5  353.36   17.40
   3  10  -5  360.76   14.80
   2 -10  -5  128.59    7.50
   2 -10  -5  122.79    6.90
  -2 -10   5  122.09   10.70
   2 -10  -5  116.79    6.80
   2  10  -5  113.59   10.50
   2  10  -5  119.69    8.50
  -1 -10   5  890.11   30.90
   1 -10  -5  927.01   26.90
   1 -10  -5  975.20   26.10
   1  10  -5  953.80   31.90
   1  10  -5  948.91   27.80
  -1  10   5  969.70   25.60
   0 -10   5   19.70    6.40
   0 -10  -5   17.50    4.00
   0 -10  -5   24.50    4.50
   0  10  -5   24.90    4.70
   0  10   5   25.70    4.70
  -1 -10  -5  570.04   19.00
  -1 -10  -5  581.04   21.30
   1 -10   5  591.04   23.40
   1  10   5  582.84   19.70
  -1  10  -5  575.34   18.80
  -2 -10  -5   -2.80    3.20
   2 -10   5   -4.00    5.00
  -2 -10  -5   -0.40    3.60
  -2  10  -5   -1.40    2.90
   3 -10   5  524.55   22.40
  -3 -10  -5  510.05   18.80
  -3  10  -5  526.65   17.10
   3  10   5  498.55   20.00
  -4 -10  -5   -4.40    3.90
   4 -10   5   -2.80    5.50
  -4  10  -5   -3.20    3.10
   4  10   5   -0.30    5.80
  -5 -10  -5  625.84   23.00
   5 -10   5  588.24   25.30
  -5  10  -5  633.34   19.30
   5  10   5  628.14   25.10
   6 -10   5   -2.70    6.90
  -6 -10  -5   -1.20    5.40
  -6  10  -5    2.70    5.40
   6  10   5    3.60    5.10
  -7 -10  -5  286.37   16.90
  -9 -11   5    5.30    6.70
   9  11  -5   -4.50    8.30
  -8 -11   5  601.74   25.00
   8 -11  -5  524.25   20.00
   7 -11  -5   -1.90    4.40
  -7 -11   5    2.80    6.30
   7  11  -5   -6.70    6.30
   6 -11  -5  644.54   21.30
  -6 -11   5  711.03   27.10
   6  11  -5  695.33   28.20
   5 -11  -5   14.20    3.70
  -5 -11   5   17.40    7.50
   5  11  -5   16.20    7.00
   4 -11  -5  338.17   13.10
  -4 -11   5  368.06   18.40
   4  11  -5  352.56   18.80
   3 -11  -5    3.80    3.40
  -3 -11   5    8.10    6.40
   3 -11  -5   12.40    3.00
   3 -11  -5    3.70    2.70
  -3 -11   5    0.50    5.90
   3  11  -5    5.60    6.20
   2 -11  -5  470.25   16.90
  -2 -11   5  538.35   22.10
   2 -11  -5  456.45   15.60
  -2 -11   5  490.85   21.20
   2 -11  -5  523.35   15.40
   2  11  -5  489.35   22.00
   2  11  -5  488.15   17.20
   1 -11  -5   14.60    4.00
   1 -11  -5   14.40    4.40
  -1 -11   5   30.00    6.80
   1  11  -5   19.90    4.40
  -1  11   5   25.80    3.80
   1  11  -5   27.90    7.20
   0 -11  -5  788.22   23.50
   0 -11  -5  751.92   24.50
   0 -11   5  803.12   28.90
   0  11   5  810.32   23.90
   0  11  -5  777.42   28.70
   0  11  -5  790.22   23.20
   1 -11   5   19.40    6.30
  -1 -11  -5    5.00    4.30
   1  11   5   19.00    5.20
  -1  11  -5    3.10    5.60
  -2 -11  -5  221.38   11.80
   2 -11   5  242.08   15.60
  -2  11  -5  241.18   11.80
   2  11   5  221.68   13.00
   3 -11   5   -0.20    5.90
  -3 -11  -5    5.20    4.80
   3  11   5    1.90    6.40
  -4 -11  -5  516.75   20.10
  -4 -12   5    2.80    6.50
   4  12  -5   -7.60    5.70
   2 -12  -5   18.50    5.90
  -2 -12   5   17.10    7.00
   2 -12  -5   15.50    3.60
   2 -12  -5   15.10    3.70
   2  12  -5    0.20    6.10
   1 -12  -5  442.76   14.70
   1 -12  -5  374.36   14.90
  -1 -12   5  453.35   20.90
   0 -12  -5    0.60    4.20
  19   0  -6    8.20    8.00
 -19   0   6    5.80    6.40
 -19   0   6   -6.00    6.50
  18   0  -6  675.63   29.80
 -18   0   6  637.84   25.40
 -18   0   6  678.43   27.40
 -17   0   6    0.20    5.70
 -17   0   6    5.20    4.50
  17   0  -6    9.60    5.60
  17   0  -6   11.50    7.80
 -16   0   6 1117.19   33.20
  16   0  -6 1129.99   39.30
 -16   0   6 1208.58   37.70
 -16   0   6 1157.98   35.90
  16   0  -6 1163.18   36.50
  15   0  -6    8.40    6.10
 -15   0   6    1.90    4.10
 -15   0   6   -0.50    4.90
  15   0  -6   -3.00    4.00
  14   0  -6  782.42   28.20
 -14   0   6  755.52   25.40
  14   0  -6  752.72   25.70
 -14   0   6  798.92   23.70
 -14   0   6  800.92   26.90
 -13   0   6   -2.80    3.30
 -13   0   6    0.50    2.50
  13   0  -6    0.70    4.20
 -13   0   6   -2.20    3.70
 -13   0   6   -3.70    3.20
  13   0  -6    4.50    3.60
 -12   0   6 2032.20   55.29
 -12   0   6 2132.69   52.79
  12   0  -6 2091.89   54.49
  12   0  -6 2145.79   55.29
  12   0  -6 2092.19   56.89
 -12   0   6 2066.39   54.49
 -11   0   6   -0.50    2.80
 -11   0   6   -1.00    2.10
 -11   0   6    3.10    3.40
  11   0  -6    0.80    3.60
  11   0  -6    1.70    2.80
 -11   0   6    2.20    3.10
  11   0  -6    0.20    2.70
  10   0  -6 2515.55   63.49
 -10   0   6 2488.15   63.69
 -10   0   6 2598.04   63.69
  10   0  -6 2524.35   64.79
  10   0  -6 2541.95   63.09
 -10   0   6 2475.45   62.89
 -10   0   6 2565.44   61.59
  -9   0   6   -0.90    2.10
[truncated: 469,242 more chars]
