# Supplementary material for: Synthesis, structural studies and Hirshfeld surface analysis of 2-[(4-phenyl-1H-1,2,3-triazol-1-yl)methyl]pyridin-1-ium hexa­kis­(nitrato-κ2O,O′)thorate(IV)
Source: Acta Crystallogr E Crystallogr Commun. 2024 Jul 5;80(Pt 8):820–5. doi: 10.1107/S2056989024006352 (PMC11299750; doi:10.1107/S2056989024006352)
Supplement: Supplementary file 2 [file e-80-00820-Isup3.hkl]

data_I                                                                          
_shelx_title ' MSB_SR_492_0m_a.res in P2(1)/n'                                  
_shelx_refln_list_code          4                                               
_shelx_F_calc_maximum      227.80                                               
_exptl_crystal_F_000      1052.00                                               
_reflns_d_resolution_high  0.7431                                               
                                                                                
loop_                                                                           
 _space_group_symop_operation_xyz                                               
 'x, y, z'                                                                      
 '-x+1/2, y+1/2, -z+1/2'                                                        
 '-x, -y, -z'                                                                   
 'x-1/2, -y-1/2, z-1/2'                                                         
                                                                                
_cell_length_a    14.5386                                                       
_cell_length_b     9.3464                                                       
_cell_length_c    15.4213                                                       
_cell_angle_alpha  90.000                                                       
_cell_angle_beta  117.846                                                       
_cell_angle_gamma  90.000                                                       
                                                                                
_shelx_F_squared_multiplier     1.000                                           
                                                                                
loop_                                                                           
 _refln_index_h                                                                 
 _refln_index_k                                                                 
 _refln_index_l                                                                 
 _refln_F_squared_calc                                                          
 _refln_F_squared_meas                                                          
 _refln_F_squared_sigma                                                         
 _refln_observed_status                                                         
   6   0   0      40062.09      39700.50       538.15 o                         
   8   0   0      13967.16      13939.52       143.61 o                         
  10   0   0      13335.11      13632.95       144.62 o                         
  12   0   0      18811.87      18983.24       198.74 o                         
  14   0   0       2444.20       2451.51        65.36 o                         
  16   0   0       5796.20       5808.96       119.11 o                         
   2   1   0        499.57        551.74         6.18 o                         
   3   1   0      23270.50      23421.42       223.59 o                         
   4   1   0       3349.69       3441.96        30.17 o                         
   5   1   0      32349.99      31816.23       248.90 o                         
   6   1   0        533.21        623.44        11.16 o                         
   7   1   0      13416.60      12980.50        94.37 o                         
   8   1   0         17.25         22.55         4.28 o                         
   9   1   0      17890.43      17780.44       128.64 o                         
  10   1   0        648.42        635.59        13.64 o                         
  11   1   0       4852.76       4917.93        46.31 o                         
  12   1   0          1.33          4.90         6.31 o                         
  13   1   0       9877.99       9650.93        98.58 o                         
  14   1   0          4.41        -10.14        10.14 o                         
  15   1   0       2581.99       2667.91        54.14 o                         
  16   1   0          8.07          9.03        13.92 o                         
  17   1   0       6057.37       6027.15        88.59 o                         
   1   2   0        679.43        667.58         7.83 o                         
   2   2   0       9428.19       9832.95        72.42 o                         
   3   2   0       1487.66       1608.03        15.09 o                         
   4   2   0      13526.21      13397.54        97.54 o                         
   5   2   0         21.24         27.45         3.30 o                         
   6   2   0      12781.08      12626.62        94.81 o                         
   7   2   0       2149.99       2347.25        24.59 o                         
   8   2   0       4188.79       4162.67        37.07 o                         
   9   2   0        773.52        796.17        13.43 o                         
  10   2   0       5579.63       5607.58        49.08 o                         
  11   2   0        953.86        963.42        17.68 o                         
  12   2   0       8758.83       8623.04        78.97 o                         
  13   2   0        332.71        340.40        15.24 o                         
  14   2   0       2638.48       2729.32        45.53 o                         
  15   2   0         27.66         23.44        13.68 o                         
  16   2   0       3774.41       3862.07        64.81 o                         
  17   2   0         21.91         32.83        38.56 o                         
   1   3   0       5737.38       5619.83        77.40 o                         
   2   3   0        144.02        146.03         4.24 o                         
   3   3   0      24537.40      24725.25       174.61 o                         
   4   3   0        245.21        230.21         5.93 o                         
   5   3   0      21010.34      20937.65       151.03 o                         
   6   3   0        257.88        281.98         8.90 o                         
   7   3   0       8378.47       8649.97        68.96 o                         
   8   3   0        162.62        168.20         7.24 o                         
   9   3   0      12688.52      12743.16        95.58 o                         
  10   3   0         43.89         56.81         6.35 o                         
  11   3   0       3214.97       3080.85        31.73 o                         
  12   3   0        631.62        581.52        24.71 o                         
  13   3   0       5799.09       5698.63        61.95 o                         
  14   3   0         23.48         11.69         9.90 o                         
  15   3   0       2258.12       2189.03        42.21 o                         
  16   3   0          0.71         -4.71        14.63 o                         
   0   4   0      29218.74      28778.00       385.35 o                         
   1   4   0         45.74         36.73         3.34 o                         
   2   4   0      32243.05      32063.38       285.22 o                         
   3   4   0          0.45          3.47         2.61 o                         
   4   4   0      31419.62      31873.95       264.29 o                         
   5   4   0       1942.47       2170.55        21.82 o                         
   6   4   0      14123.21      14063.46       105.57 o                         
   7   4   0        312.45        333.15         9.39 o                         
   8   4   0      11428.56      11635.96        86.77 o                         
   9   4   0         91.78         87.32         7.21 o                         
  10   4   0      10188.17      10198.67        79.87 o                         
  11   4   0          4.67          9.81         6.82 o                         
  12   4   0       7185.77       7214.17        72.24 o                         
  13   4   0         73.16         53.96         9.31 o                         
  14   4   0       5137.27       5211.13        62.68 o                         
  15   4   0         12.21         16.82        11.07 o                         
  16   4   0       2821.12       2819.15        54.27 o                         
   1   5   0      19954.80      19772.33       226.11 o                         
   2   5   0         72.85         99.15         5.14 o                         
   3   5   0      18421.67      18418.66       166.29 o                         
   4   5   0       1320.42       1350.73        20.35 o                         
   5   5   0       9946.67       9789.39        79.14 o                         
   6   5   0        254.28        297.47         8.46 o                         
   7   5   0      10365.89      10337.31        77.34 o                         
   8   5   0         20.68         18.49         5.11 o                         
   9   5   0      13559.75      13761.16       102.38 o                         
  10   5   0        113.38        140.32         9.76 o                         
  11   5   0       3896.85       3774.39        43.24 o                         
  12   5   0        171.03        163.46        11.41 o                         
  13   5   0       4107.00       4082.55        48.58 o                         
  14   5   0        309.95        268.87        14.69 o                         
  15   5   0       2475.22       2379.60        61.64 o                         
   0   6   0       8568.63       8790.49       156.22 o                         
   1   6   0         39.58         43.11         6.65 o                         
   2   6   0       7565.99       7603.75       101.41 o                         
   3   6   0        479.34        528.13        13.53 o                         
   4   6   0       7797.88       7782.50        92.81 o                         
   5   6   0         60.42         58.93         6.77 o                         
   6   6   0       4830.25       4746.79        50.27 o                         
   7   6   0          4.66          9.52         4.29 o                         
   8   6   0       9123.36       8913.11        69.15 o                         
   9   6   0        216.53        213.84         9.21 o                         
  10   6   0       4847.22       4897.31        52.93 o                         
  11   6   0         73.48         71.99         8.89 o                         
  12   6   0       2965.88       2940.68        51.03 o                         
  13   6   0        212.26        207.44        14.01 o                         
  14   6   0       2694.21       2730.14        39.40 o                         
  15   6   0          2.74          6.19        12.46 o                         
   1   7   0       4310.25       4507.32        52.18 o                         
   2   7   0        506.72        496.89        14.88 o                         
   3   7   0       6672.58       6765.59        74.91 o                         
   4   7   0        916.24        931.38        19.87 o                         
   5   7   0       6171.58       6233.09        72.19 o                         
   6   7   0        238.11        279.70        14.04 o                         
   7   7   0       6471.82       6459.78        66.68 o                         
   8   7   0         46.51         28.45        11.18 o                         
   9   7   0       6936.70       7134.96        94.59 o                         
  10   7   0        141.66        125.45        12.04 o                         
  11   7   0       2127.49       2162.23        41.47 o                         
  12   7   0        290.25        317.94        19.46 o                         
  13   7   0       3431.70       3603.09        62.11 o                         
  14   7   0         66.28         53.75        19.46 o                         
   0   8   0       9966.06      10495.26       134.33 o                         
   1   8   0        181.52        176.53         9.26 o                         
   2   8   0       7650.11       7556.14        76.83 o                         
   3   8   0         45.77         59.63         8.51 o                         
   4   8   0       7997.74       7853.94        87.72 o                         
   5   8   0         70.30         86.51        12.97 o                         
   6   8   0       2400.04       2489.85        42.81 o                         
   7   8   0          9.94         19.15        11.08 o                         
   8   8   0       4107.69       4079.56        70.01 o                         
   9   8   0          0.14        -11.04        11.04 o                         
  10   8   0       2350.48       2472.95        78.95 o                         
  11   8   0         97.49         74.79        15.85 o                         
  12   8   0       3047.15       3026.85        89.34 o                         
  13   8   0         10.12          7.33        21.79 o                         
   1   9   0       3007.51       3124.97        50.08 o                         
   2   9   0        242.29        266.94        12.38 o                         
   3   9   0       5199.91       5190.77        62.64 o                         
   4   9   0          0.58         -3.44         8.80 o                         
   5   9   0       4369.58       4309.55        71.59 o                         
   6   9   0        408.83        362.30        21.49 o                         
   7   9   0       2069.18       2046.11        65.81 o                         
   8   9   0        516.38        498.28        24.74 o                         
   9   9   0       2248.29       2262.22        60.12 o                         
  10   9   0          6.59         10.54        18.01 o                         
  11   9   0       1209.97       1151.13        67.02 o                         
   0  10   0       4694.17       4775.86        83.61 o                         
   1  10   0         24.12         24.74         8.31 o                         
   2  10   0       3076.09       2926.58        43.24 o                         
   3  10   0         13.70         26.56         9.47 o                         
   4  10   0       2787.52       2677.91        44.39 o                         
   5  10   0         14.50         16.96        13.12 o                         
   6  10   0       1707.74       1687.51        41.35 o                         
   7  10   0         53.88         45.41        16.81 o                         
   8  10   0       2556.74       2429.10        61.96 o                         
   9  10   0          0.28        -14.87        15.69 o                         
   1  11   0       3956.65       3970.15        58.55 o                         
   2  11   0         12.70          2.72        10.31 o                         
   3  11   0       2393.00       2315.98        83.09 o                         
   4  11   0        200.12        195.77        18.65 o                         
   5  11   0       3753.43       3555.44        71.67 o                         
   6  11   0          0.13        -12.76        17.75 o                         
   7  11   0       2256.11       2369.52       166.72 o                         
   8  11   0          3.22        -20.06        20.06 o                         
   0  12   0       2358.67       2349.10       148.74 o                         
   1  12   0          4.68         -9.05        10.60 o                         
   2  12   0       1811.70       1803.65        65.04 o                         
   3  12   0         72.84         63.43        15.70 o                         
   4  12   0       1602.38       1616.65        56.98 o                         
 -17   0   1       4136.33       4123.12        97.62 o                         
 -15   0   1       3056.60       2989.32        74.58 o                         
 -13   0   1       4894.46       4812.00        65.74 o                         
 -11   0   1       8242.84       8338.87        95.58 o                         
  -9   0   1       8350.68       7893.16        87.70 o                         
  -7   0   1      29225.81      30147.74       411.90 o                         
  -5   0   1      22868.37      22761.41       240.14 o                         
  -3   0   1      24327.17      24355.16       563.24 o                         
   5   0   1      51894.31      51578.71       850.71 o                         
   7   0   1       7473.29       7329.48        89.65 o                         
   9   0   1      14748.31      14626.61       153.42 o                         
  11   0   1      11266.79      11280.89       125.95 o                         
  13   0   1       1617.72       1675.32        45.94 o                         
  15   0   1       5951.54       6212.18       123.44 o                         
 -17   1   1          4.58         18.19        19.47 o                         
 -16   1   1       3735.49       3868.80        79.60 o                         
 -15   1   1          3.28        -10.77        10.77 o                         
 -14   1   1       5903.34       5942.50        69.05 o                         
 -13   1   1        927.01        884.17        19.92 o                         
 -12   1   1      10388.38      10251.90        82.07 o                         
 -11   1   1         82.10        102.92         7.24 o                         
 -10   1   1      13773.15      13769.00       106.85 o                         
  -9   1   1         35.23         37.02         4.86 o                         
  -8   1   1      13479.10      13047.02        94.87 o                         
  -7   1   1          5.09         27.19         3.92 o                         
  -6   1   1      23182.58      23042.06       158.09 o                         
  -5   1   1       1255.80       1130.28        12.11 o                         
  -4   1   1      23433.96      22860.35       169.29 o                         
  -3   1   1       2043.90       2011.79        17.47 o                         
  -1   1   1         57.08         62.80         4.05 o                         
   1   1   1         31.12         33.58         1.81 o                         
   2   1   1      15817.86      15703.32       130.97 o                         
   3   1   1       3023.68       3003.10        31.46 o                         
   4   1   1      13179.00      12661.62        97.82 o                         
   5   1   1       1778.04       1752.21        25.16 o                         
   6   1   1      14822.16      14983.00       154.23 o                         
   7   1   1       2551.70       2602.56        27.38 o                         
   8   1   1       7863.78       7878.42        65.60 o                         
   9   1   1       2751.67       2775.18        30.77 o                         
  10   1   1      12075.56      12052.61        92.91 o                         
  11   1   1       3374.09       3282.69        35.96 o                         
  12   1   1       7865.38       7631.17        69.33 o                         
  13   1   1       1198.83       1225.74        30.28 o                         
  14   1   1       2910.83       2976.68        53.84 o                         
  15   1   1        376.80        372.38        32.84 o                         
  16   1   1       2491.35       2499.19        67.38 o                         
 -17   2   1       2576.77       2644.75        53.90 o                         
 -16   2   1          2.98         15.60        14.34 o                         
 -15   2   1       3365.05       3418.22        52.74 o                         
 -14   2   1         26.26         28.58        11.72 o                         
 -13   2   1       6288.64       6262.30        68.04 o                         
 -12   2   1        227.93        237.18        10.25 o                         
 -11   2   1      12078.10      12214.25        93.52 o                         
 -10   2   1         53.48         66.99         6.13 o                         
  -9   2   1       9603.89       9655.58        77.24 o                         
  -8   2   1         33.77         38.19         4.35 o                         
  -7   2   1      23006.22      23796.98       164.61 o                         
  -6   2   1       3787.15       3634.35        34.32 o                         
  -5   2   1      14322.56      14054.71       102.20 o                         
  -4   2   1       3868.77       3931.80        28.88 o                         
  -3   2   1       5209.36       5280.93        37.60 o                         
  -2   2   1       5988.64       6055.48        52.08 o                         
   0   2   1        539.39        546.81        16.49 o                         
   1   2   1      12455.15      12404.83       111.07 o                         
   2   2   1       1086.81       1017.83        11.86 o                         
   3   2   1      13554.88      13624.39       103.74 o                         
   4   2   1         16.54          5.73         2.86 o                         
   5   2   1      33845.46      34557.16       257.48 o                         
   6   2   1         78.69         70.32         5.52 o                         
   7   2   1       5803.04       5737.65        49.58 o                         
   8   2   1       1099.80       1181.81        16.90 o                         
   9   2   1       9618.56       9437.22        75.37 o                         
  10   2   1         36.05         30.18         6.11 o                         
  11   2   1       5546.89       5455.98        50.26 o                         
  12   2   1         81.00         85.49        12.74 o                         
  13   2   1       2624.52       2536.10        40.33 o                         
  14   2   1        219.45        218.27        16.70 o                         
  15   2   1       5197.31       4959.75        77.04 o                         
  16   2   1          0.89        -14.19        14.19 o                         
 -17   3   1         29.86         14.80        17.50 o                         
 -16   3   1       3563.81       3455.30        55.13 o                         
 -15   3   1         41.88         36.72        10.49 o                         
 -14   3   1       3958.52       3933.91        51.48 o                         
 -13   3   1         44.20         51.89         8.61 o                         
 -12   3   1       4907.74       4950.54        50.77 o                         
 -11   3   1        763.76        733.97        15.09 o                         
 -10   3   1       4337.20       4442.82        40.85 o                         
  -9   3   1        278.96        337.31        10.20 o                         
  -8   3   1       6910.40       7149.36        56.03 o                         
  -7   3   1         70.43         80.81         4.91 o                         
  -6   3   1      11143.76      10871.45        81.65 o                         
  -5   3   1          3.99          4.54         2.63 o                         
  -4   3   1      26439.50      26884.54       174.27 o                         
  -3   3   1       1605.56       1722.44        17.00 o                         
  -2   3   1      10032.82      10046.30        90.99 o                         
  -1   3   1         94.85         71.29         4.67 o                         
   0   3   1      28800.98      28596.85       381.04 o                         
   1   3   1       1225.05       1294.53        15.43 o                         
   2   3   1      25645.33      26119.42       193.00 o                         
   3   3   1         26.55         47.58         3.36 o                         
   4   3   1      12430.91      11971.50        93.72 o                         
   5   3   1        807.69        948.75        14.10 o                         
   6   3   1      21183.95      21493.28       157.04 o                         
   7   3   1        473.80        488.56        11.00 o                         
   8   3   1      14740.05      15022.72       115.26 o                         
   9   3   1        990.07        987.93        18.11 o                         
  10   3   1       3809.35       3838.23        36.47 o                         
  11   3   1          8.39         15.00         6.41 o                         
  12   3   1       6059.22       6043.96        68.21 o                         
  13   3   1        424.26        391.34        17.27 o                         
  14   3   1       4205.73       4197.22        60.42 o                         
  15   3   1          0.00          0.48        13.71 o                         
  16   3   1       1991.56       2039.22        51.40 o                         
 -16   4   1          0.37         14.42        11.77 o                         
 -15   4   1       3108.72       3128.99        52.64 o                         
 -14   4   1        138.41        154.13        11.61 o                         
 -13   4   1       4614.81       4546.65        51.39 o                         
 -12   4   1         62.02         46.40         7.98 o                         
 -11   4   1       5802.02       5646.17        57.47 o                         
 -10   4   1         29.40         43.25         5.77 o                         
  -9   4   1       8759.78       8667.25        67.36 o                         
  -8   4   1        502.15        541.84        10.88 o                         
  -7   4   1      13691.22      13852.00        99.29 o                         
  -6   4   1         14.06         13.31         3.03 o                         
  -5   4   1      16794.42      16506.88       126.48 o                         
  -4   4   1         31.67         67.48         4.75 o                         
  -3   4   1      15193.07      15224.20       137.68 o                         
  -2   4   1         11.82         31.71         4.57 o                         
  -1   4   1      42486.58      43327.90       577.26 o                         
   0   4   1        259.46        272.36         7.49 o                         
   1   4   1      17432.02      16976.91       183.57 o                         
   2   4   1         65.60         79.21         5.23 o                         
   3   4   1       9184.53       8494.26        67.85 o                         
   4   4   1        350.44        352.43         8.04 o                         
   5   4   1      15728.81      15679.14       116.36 o                         
   6   4   1          7.72         13.05         4.13 o                         
   7   4   1       6460.01       6435.52        54.87 o                         
   8   4   1        514.70        566.68        13.15 o                         
   9   4   1       9827.22       9835.32        81.12 o                         
  10   4   1        195.70        202.01         9.42 o                         
  11   4   1       4953.04       5061.43        58.46 o                         
  12   4   1          4.46          3.67         8.16 o                         
  13   4   1       3987.75       4055.95        49.76 o                         
  14   4   1        207.60        219.68        16.59 o                         
  15   4   1       3620.83       3809.54        71.97 o                         
 -16   5   1       3343.10       3300.75        61.17 o                         
 -15   5   1         12.99         10.30        14.41 o                         
 -14   5   1       5393.86       5444.89        59.60 o                         
 -13   5   1         27.32         33.89         8.26 o                         
 -12   5   1       5021.14       4987.89        53.93 o                         
 -11   5   1         20.05         23.11         6.41 o                         
 -10   5   1       6732.74       6662.44        55.20 o                         
  -9   5   1        320.58        323.57        11.00 o                         
  -8   5   1       8037.35       7987.68        61.65 o                         
  -7   5   1        121.76        119.90         6.97 o                         
  -6   5   1       8327.36       8139.32        71.54 o                         
  -5   5   1       2126.86       2296.43        27.10 o                         
  -4   5   1      21713.13      22268.55       216.65 o                         
  -3   5   1         10.89          9.48         3.70 o                         
  -2   5   1      16232.01      15957.83       158.54 o                         
  -1   5   1       4302.15       4608.91        54.30 o                         
   0   5   1      24149.82      23655.82       247.92 o                         
   1   5   1        338.21        329.29         8.52 o                         
   2   5   1      23297.06      23697.78       228.54 o                         
   3   5   1        424.47        455.20        10.14 o                         
   4   5   1       5987.19       5758.40        49.95 o                         
   5   5   1        110.60        112.31         7.54 o                         
   6   5   1       3838.26       3689.32        34.92 o                         
   7   5   1        640.03        648.78        13.24 o                         
   8   5   1       8531.57       8570.02        71.41 o                         
   9   5   1         66.01         61.73         7.08 o                         
  10   5   1       4400.97       4349.67        52.73 o                         
  11   5   1        715.72        705.07        19.46 o                         
  12   5   1       6468.05       6587.23        68.22 o                         
  13   5   1         21.58         11.43         9.62 o                         
  14   5   1       4395.77       4542.58        59.84 o                         
  15   5   1          7.65         -0.13        13.82 o                         
 -15   6   1       2015.47       2037.92        51.04 o                         
 -14   6   1         11.71          3.28        13.11 o                         
 -13   6   1       5864.05       6008.20       120.53 o                         
 -12   6   1        167.92        191.35        15.27 o                         
 -11   6   1       3897.10       4015.97        53.24 o                         
 -10   6   1        505.74        513.68        20.33 o                         
  -9   6   1       9166.34       9466.57        86.73 o                         
  -8   6   1        121.47        125.83         8.46 o                         
  -7   6   1       4922.69       4900.16        52.18 o                         
  -6   6   1         81.43        105.91         7.45 o                         
  -5   6   1       5470.81       5352.23        61.43 o                         
  -4   6   1        137.30        166.19         9.52 o                         
  -3   6   1       5445.44       5299.78        58.94 o                         
  -2   6   1        883.34        937.61        15.39 o                         
  -1   6   1      11322.04      11744.88       128.05 o                         
   0   6   1         17.93         28.44         4.82 o                         
   1   6   1       5672.09       5600.48        56.77 o                         
   2   6   1       1496.76       1561.47        21.66 o                         
   3   6   1      12017.86      12208.04       123.77 o                         
   4   6   1         68.75         85.25         6.78 o                         
   5   6   1       5591.18       5494.78        52.11 o                         
   6   6   1        287.13        314.44        14.40 o                         
   7   6   1       4499.93       4510.17        42.74 o                         
   8   6   1         58.87         74.22         7.17 o                         
   9   6   1       4516.77       4490.99        68.42 o                         
  10   6   1         39.80         45.09         8.86 o                         
  11   6   1       4537.35       4448.51        52.73 o                         
  12   6   1        623.89        645.30        19.44 o                         
  13   6   1       2962.59       2903.32        39.72 o                         
  14   6   1          3.85         18.87        11.49 o                         
 -14   7   1       2854.48       3016.72       106.33 o                         
 -13   7   1          1.02         11.31        12.53 o                         
 -12   7   1       3015.59       2907.22        49.29 o                         
 -11   7   1        157.99        189.26        13.96 o                         
 -10   7   1       5229.67       5218.04        85.68 o                         
  -9   7   1          2.20         -2.80         8.48 o                         
  -8   7   1       3457.30       3419.00        44.92 o                         
  -7   7   1         12.62         20.73         7.26 o                         
  -6   7   1       6825.67       6676.20        77.10 o                         
  -5   7   1        120.11        136.19        10.25 o                         
  -4   7   1       8697.21       8892.27        95.09 o                         
  -3   7   1        303.73        293.83        12.25 o                         
  -2   7   1       4959.50       5052.21        53.48 o                         
  -1   7   1         79.28        107.48         8.16 o                         
   0   7   1       3457.38       3520.58        38.99 o                         
   1   7   1        225.33        227.34         8.73 o                         
   2   7   1       6292.73       6389.29        64.88 o                         
   3   7   1        112.63        124.77         9.77 o                         
   4   7   1       6219.77       6261.39        79.25 o                         
   5   7   1        264.72        281.65        15.66 o                         
   6   7   1       6005.09       5949.71        61.46 o                         
   7   7   1        185.47        215.86        10.22 o                         
   8   7   1       5754.34       5901.58        60.78 o                         
   9   7   1        479.60        535.37        22.28 o                         
  10   7   1       3784.40       3762.13        44.72 o                         
  11   7   1          1.70         -5.48         7.25 o                         
  12   7   1       2795.89       2802.71        43.29 o                         
  13   7   1          8.27          4.10        17.60 o                         
 -13   8   1       2189.05       2207.77        57.01 o                         
 -12   8   1        130.81        136.79        16.96 o                         
 -11   8   1       1698.76       1737.81        45.04 o                         
 -10   8   1        438.99        432.51        27.98 o                         
  -9   8   1       5176.19       5158.46        97.78 o                         
  -8   8   1         97.05        102.72        13.50 o                         
  -7   8   1       5772.86       5567.58        84.41 o                         
  -6   8   1        145.98        142.84        12.42 o                         
  -5   8   1       8032.56       8055.27        89.67 o                         
  -4   8   1         23.51         21.73         7.08 o                         
  -3   8   1       7970.05       8003.31        80.48 o                         
  -2   8   1        373.99        408.60        14.47 o                         
  -1   8   1       4581.66       4666.07        52.80 o                         
   0   8   1          1.93          1.18         5.55 o                         
   1   8   1       6616.33       6469.75        69.69 o                         
   2   8   1        907.46        874.10        19.68 o                         
   3   8   1      11917.96      11874.32       125.06 o                         
   4   8   1         30.57         46.23         8.99 o                         
   5   8   1       8345.59       8406.65       103.70 o                         
   6   8   1        300.96        282.26        17.59 o                         
   7   8   1      10443.87      10507.39       144.29 o                         
   8   8   1         31.51         29.77        11.59 o                         
   9   8   1       2839.26       3083.72        67.60 o                         
  10   8   1          0.08          9.63        13.13 o                         
  11   8   1       2143.06       2158.13        64.30 o                         
  12   8   1         10.40        -12.21        15.97 o                         
 -12   9   1       2674.44       2835.84        96.44 o                         
 -11   9   1        205.56        175.47        22.32 o                         
 -10   9   1       4165.08       4094.13        86.00 o                         
  -9   9   1         30.05         15.35        13.35 o                         
  -8   9   1       2848.42       2836.13        55.27 o                         
  -7   9   1         24.87         35.68        12.17 o                         
  -6   9   1       4857.09       4812.29        76.78 o                         
  -5   9   1          7.12         18.57        10.01 o                         
  -4   9   1       5044.39       5023.23        62.29 o                         
  -3   9   1          5.42         17.42         7.35 o                         
  -2   9   1       6594.03       6618.38        74.65 o                         
  -1   9   1        127.16        129.79         8.94 o                         
   0   9   1       8268.24       8383.00        91.21 o                         
   1   9   1         61.14         46.71         7.85 o                         
   2   9   1       4563.83       4383.50        54.81 o                         
   3   9   1        288.62        286.33        15.61 o                         
   4   9   1       2876.67       2803.00        46.36 o                         
   5   9   1         46.98         39.57        12.04 o                         
   6   9   1       4247.92       4286.17        71.91 o                         
   7   9   1        277.31        295.69        20.53 o                         
   8   9   1       3229.86       3164.91        78.33 o                         
   9   9   1         79.95         46.55        20.96 o                         
  10   9   1       3386.10       3276.23        77.70 o                         
  11   9   1        175.54        158.93        43.77 o                         
 -10  10   1          8.84         -6.38        15.80 o                         
  -9  10   1       3042.25       2879.10        68.91 o                         
  -8  10   1          2.67         14.09        16.06 o                         
  -7  10   1       3492.94       3303.31        61.26 o                         
  -6  10   1        495.83        443.89        19.16 o                         
  -5  10   1       1594.41       1541.65        35.79 o                         
  -4  10   1          1.26         -8.98         8.98 o                         
  -3  10   1       3225.38       3292.71        49.76 o                         
  -2  10   1        431.69        455.97        16.56 o                         
  -1  10   1       1107.85       1191.77        26.24 o                         
   0  10   1        197.92        194.08        12.56 o                         
   1  10   1       3910.58       3827.32        46.95 o                         
   2  10   1          5.52         -3.02         7.56 o                         
   3  10   1       2237.28       2181.41        36.79 o                         
   4  10   1         75.61         67.16        12.53 o                         
   5  10   1       1315.86       1340.20        43.91 o                         
   6  10   1          3.48         -0.26        15.35 o                         
   7  10   1       2358.64       2198.99        57.96 o                         
   8  10   1          1.02         -7.32        16.45 o                         
   9  10   1       1729.86       1739.20       130.77 o                         
  -7  11   1         19.35         13.45        18.05 o                         
  -6  11   1       1531.29       1496.02        41.97 o                         
  -5  11   1         73.32         79.62        13.81 o                         
  -4  11   1       1624.41       1636.92        36.25 o                         
  -3  11   1        222.29        194.96        12.68 o                         
  -2  11   1       2684.38       2691.09        40.51 o                         
  -1  11   1          0.22          2.57         9.33 o                         
   0  11   1       2539.06       2632.55        41.02 o                         
   1  11   1         11.52          6.64        10.74 o                         
   2  11   1       2094.68       2096.25        39.90 o                         
   3  11   1          0.30         -9.50        12.37 o                         
   4  11   1       2491.94       2387.84        49.54 o                         
   5  11   1         31.14         18.92        14.00 o                         
   6  11   1       2393.14       2450.43        75.16 o                         
   7  11   1          0.02         -8.87        25.77 o                         
  -5  12   1       1758.48       1775.05        64.09 o                         
  -4  12   1         74.88         33.09        16.47 o                         
  -3  12   1       3888.01       3807.98       117.46 o                         
  -2  12   1          4.29          8.69        10.86 o                         
  -1  12   1       1638.67       1677.54        51.22 o                         
   0  12   1        105.96         75.07        12.31 o                         
   1  12   1       2765.15       2688.89        47.17 o                         
   2  12   1          5.00         12.12        16.70 o                         
   3  12   1       3029.81       3068.08        81.22 o                         
   4  12   1         29.84         60.97        31.27 o                         
 -18   0   2       4177.31       4423.73       144.19 o                         
 -16   0   2       6379.73       6264.55       180.61 o                         
 -14   0   2       2401.97       2247.01        50.83 o                         
 -12   0   2       5616.11       5639.41       108.66 o                         
 -10   0   2       9951.62      10020.98       109.34 o                         
  -8   0   2       3380.51       3164.20        43.81 o                         
  -6   0   2      20215.69      20607.17       199.94 o                         
  -4   0   2       8923.73       9301.84        91.43 o                         
   2   0   2       9990.95       9658.31       105.09 o                         
   4   0   2       9082.30       9274.41       105.32 o                         
   6   0   2       5646.14       5768.23        73.04 o                         
   8   0   2      13349.53      13573.40       157.39 o                         
  10   0   2      13626.53      13386.10       160.06 o                         
  12   0   2       4605.87       4399.40        71.22 o                         
  14   0   2       4673.17       4801.19       103.09 o                         
  16   0   2       1465.01       1422.75        59.44 o                         
 -17   1   2       3566.51       3515.61        79.53 o                         
 -16   1   2        190.83        193.35        17.62 o                         
 -15   1   2       2594.33       2591.60        43.76 o                         
 -14   1   2        180.40        156.30        11.58 o                         
 -13   1   2       6635.75       6618.32        60.76 o                         
 -12   1   2       1115.07       1037.28        17.77 o                         
 -11   1   2       6473.41       6601.11        55.17 o                         
 -10   1   2         18.82         26.19         5.19 o                         
  -9   1   2      10522.31      10545.15        82.29 o                         
  -8   1   2       6871.97       6888.23        58.49 o                         
  -7   1   2      21236.97      21492.01       162.71 o                         
  -6   1   2       7581.26       7446.30        54.77 o                         
  -5   1   2      19437.94      18985.59       119.83 o                         
  -4   1   2         56.29         51.01         2.86 o                         
  -3   1   2      10591.96      11060.74        72.05 o                         
  -2   1   2       3009.60       2898.27        31.74 o                         
   0   1   2         57.66         53.37         2.34 o                         
   2   1   2        196.22        253.19         5.93 o                         
   3   1   2       8101.91       7857.27        62.74 o                         
   4   1   2       4140.93       3936.03        37.55 o                         
   5   1   2      10169.02      10443.53        84.37 o                         
   6   1   2        246.16        180.27         8.18 o                         
   7   1   2       6459.42       6344.08        54.49 o                         
   8   1   2          0.03          2.58         5.41 o                         
   9   1   2       5103.75       5099.01        50.95 o                         
  10   1   2         41.41         43.54         7.30 o                         
  11   1   2       4777.84       4759.29        46.71 o                         
  12   1   2         69.00         94.07        11.42 o                         
  13   1   2       5947.14       5960.31        81.80 o                         
  14   1   2          5.81          1.00        12.92 o                         
  15   1   2       2275.12       2303.37        49.17 o                         
  16   1   2         19.28         14.20        17.24 o                         
 -17   2   2         17.80         14.64        14.38 o                         
 -16   2   2       4156.63       4137.63        60.26 o                         
 -15   2   2          1.42         15.46         9.66 o                         
 -14   2   2       4621.24       4596.70        60.63 o                         
 -13   2   2         38.86         32.64        10.02 o                         
 -12   2   2       9055.57       8996.02        72.55 o                         
 -11   2   2        509.99        560.42        13.24 o                         
 -10   2   2       6776.01       6835.93        61.01 o                         
  -9   2   2        250.55        260.14        12.50 o                         
  -8   2   2       6928.47       6661.26        51.94 o                         
  -7   2   2       2961.45       2910.28        25.91 o                         
  -6   2   2      20407.72      20314.37       134.16 o                         
  -5   2   2       1297.00       1283.01        12.49 o                         
  -4   2   2      20578.72      20547.84       145.36 o                         
  -3   2   2         19.88         33.19         4.98 o                         
  -2   2   2      16297.35      15999.79       320.75 o                         
  -1   2   2       1592.92       1621.73        18.97 o                         
   0   2   2       9889.77       9644.33        86.50 o                         
   1   2   2      30019.27      30138.54       539.65 o                         
   2   2   2       1417.78       1261.85        15.56 o                         
   3   2   2         38.94         13.18         2.95 o                         
   4   2   2      22592.25      22286.67       177.80 o                         
   5   2   2       4105.52       4012.26        40.08 o                         
   6   2   2      10025.38       9722.62        77.07 o                         
   7   2   2        574.37        641.04        13.00 o                         
   8   2   2       9127.12       9093.91        75.14 o                         
   9   2   2        135.01        133.83         7.99 o                         
  10   2   2       5679.76       5506.31        52.78 o                         
  11   2   2        219.89        218.29        11.93 o                         
  12   2   2       2795.26       2727.03        42.19 o                         
  13   2   2          8.47         -4.91         9.79 o                         
  14   2   2       2942.25       2912.42        60.91 o                         
  15   2   2         36.39         19.53        15.85 o                         
  16   2   2       2521.66       2534.27        56.15 o                         
 -17   3   2       2000.64       2078.52        49.57 o                         
 -16   3   2          0.11         -3.59        10.28 o                         
 -15   3   2       2842.32       2947.36        48.46 o                         
 -14   3   2         21.21         27.64         8.19 o                         
 -13   3   2      12278.41      12142.19       109.82 o                         
 -12   3   2        690.11        735.71        16.60 o                         
 -11   3   2       6947.10       6760.18        62.05 o                         
 -10   3   2       2245.56       2136.70        28.40 o                         
  -9   3   2       8142.40       8165.48        65.56 o                         
  -8   3   2          0.02         -1.38         3.26 o                         
  -7   3   2       8249.57       8378.33        62.06 o                         
  -6   3   2        330.14        414.28         7.16 o                         
  -5   3   2       8538.96       8691.23        65.59 o                         
  -4   3   2       2111.43       2173.63        22.78 o                         
  -3   3   2       7600.34       7895.97        80.85 o                         
  -2   3   2       4516.62       4549.85        68.58 o                         
  -1   3   2      15437.13      14989.82       175.42 o                         
   0   3   2       1795.21       1867.51        21.96 o                         
   1   3   2       4809.97       4963.30        45.18 o                         
   2   3   2       2958.38       2969.99        27.11 o                         
   3   3   2      27664.04      27213.50       203.33 o                         
   4   3   2        911.16       1017.09        14.41 o                         
   5   3   2      25455.77      25347.19       192.39 o                         
   6   3   2         52.88         53.86         5.62 o                         
   7   3   2       7957.39       7989.81        69.62 o                         
   8   3   2        350.89        371.04        12.49 o                         
   9   3   2       6961.10       7093.77        63.51 o                         
  10   3   2         15.60         15.61         6.30 o                         
  11   3   2       5813.92       5707.03        65.59 o                         
  12   3   2         68.14         76.47        10.77 o                         
  13   3   2       3143.20       3125.62        46.84 o                         
  14   3   2          0.41         -1.27        13.36 o                         
  15   3   2       2849.10       2835.76        62.79 o                         
 -17   4   2          1.41         -7.29        14.08 o                         
 -16   4   2       2695.72       2627.30        41.00 o                         
 -15   4   2         13.84         11.68         9.58 o                         
 -14   4   2       3973.14       4060.06        54.57 o                         
 -13   4   2         13.66          9.67         8.09 o                         
 -12   4   2       6412.03       6307.52        66.46 o                         
 -11   4   2        458.38        475.03        11.47 o                         
 -10   4   2       5685.31       5856.35        48.80 o                         
  -9   4   2        588.81        599.11        10.81 o                         
  -8   4   2      16058.46      16320.86       115.66 o                         
  -7   4   2        656.33        695.82        12.29 o                         
  -6   4   2      11019.58      11292.42        85.09 o                         
  -5   4   2       2015.11       2162.19        26.65 o                         
  -4   4   2      23509.40      24316.36       280.79 o                         
  -3   4   2         88.27         87.95         4.34 o                         
  -2   4   2      13135.34      13307.29       129.12 o                         
  -1   4   2        201.88        162.66         6.00 o                         
   0   4   2      12264.97      12417.45       121.35 o                         
   1   4   2         44.61         30.45         3.51 o                         
   2   4   2      13837.53      13968.04       136.23 o                         
   3   4   2       1884.20       1969.73        21.38 o                         
   4   4   2      16202.54      16465.40       121.57 o                         
   5   4   2        122.74        146.20         6.67 o                         
   6   4   2       4992.62       5132.45        45.59 o                         
   7   4   2        189.78        194.05         8.59 o                         
   8   4   2       8035.85       8340.42        72.20 o                         
   9   4   2         83.14         85.26         7.72 o                         
  10   4   2       5113.81       5139.69        55.84 o                         
  11   4   2         15.45         17.04         9.27 o                         
  12   4   2       5002.86       5159.34        58.51 o                         
  13   4   2         49.02         30.43        11.51 o                         
  14   4   2       2991.70       3067.27        55.25 o                         
  15   4   2         55.29         68.62        20.66 o                         
 -16   5   2         23.85         25.67        12.60 o                         
 -15   5   2       2654.86       2776.22        42.08 o                         
 -14   5   2        138.18        172.34        12.76 o                         
 -13   5   2       3888.03       3870.19        46.25 o                         
 -12   5   2          0.55          0.81         5.40 o                         
 -11   5   2       4276.12       4382.88        54.98 o                         
 -10   5   2        205.47        207.46         9.83 o                         
  -9   5   2      12201.16      12588.54       103.01 o                         
  -8   5   2         26.77         21.09         5.29 o                         
  -7   5   2       9387.68       9543.35        82.45 o                         
  -6   5   2        501.01        542.07        11.29 o                         
  -5   5   2       5299.28       5088.96        48.98 o                         
  -4   5   2        510.42        559.06        12.42 o                         
  -3   5   2      15349.13      15432.34       140.16 o                         
  -2   5   2       1984.88       2096.63        28.90 o                         
  -1   5   2      14590.25      14350.48       155.14 o                         
   0   5   2         39.49         62.57         4.99 o                         
   1   5   2       8758.04       8696.14        82.53 o                         
   2   5   2          0.59         -2.56         3.84 o                         
   3   5   2      14619.95      14551.48       119.26 o                         
   4   5   2        726.98        763.31        13.13 o                         
   5   5   2       6471.79       6271.15        52.98 o                         
   6   5   2        934.63       1013.44        16.03 o                         
   7   5   2       6164.57       6560.83       105.56 o                         
   8   5   2          0.00         19.76         5.99 o                         
   9   5   2       8051.66       7921.83        81.00 o                         
  10   5   2        481.56        456.69        18.34 o                         
  11   5   2       4563.00       4488.52        51.70 o                         
  12   5   2         24.86         25.80         9.24 o                         
  13   5   2       2086.64       2088.07        34.38 o                         
  14   5   2         49.62         52.29        16.35 o                         
 -15   6   2        107.37        107.20        20.13 o                         
 -14   6   2       2850.57       2800.13        49.98 o                         
 -13   6   2         27.22         21.88        13.29 o                         
 -12   6   2       3125.81       3146.02        45.77 o                         
 -11   6   2        296.12        317.87        16.67 o                         
 -10   6   2       4940.23       4956.86        59.11 o                         
  -9   6   2         86.42         94.07         7.83 o                         
  -8   6   2      12764.86      12690.89       108.41 o                         
  -7   6   2       1609.96       1675.64        25.14 o                         
  -6   6   2       5272.18       4999.32        58.16 o                         
  -5   6   2       2380.37       2430.35        30.21 o                         
  -4   6   2      11631.53      11887.16       112.84 o                         
  -3   6   2        448.00        521.04        11.18 o                         
  -2   6   2       8103.76       8225.24        84.82 o                         
  -1   6   2          8.75         11.40         4.35 o                         
   0   6   2       8505.63       8421.71       102.06 o                         
   1   6   2          2.61          3.05         5.11 o                         
   2   6   2      12331.40      12128.02       114.29 o                         
   3   6   2         13.10         20.24         5.02 o                         
   4   6   2       6103.96       5913.02        55.19 o                         
   5   6   2        175.49        233.87         9.11 o                         
   6   6   2       6689.71       6605.66        59.96 o                         
   7   6   2       1242.56       1194.51        19.28 o                         
   8   6   2       9846.92       9657.80        88.53 o                         
   9   6   2         14.51         16.14         8.30 o                         
  10   6   2       3484.93       3393.45        44.35 o                         
  11   6   2        698.56        720.90        20.82 o                         
  12   6   2       2315.54       2329.34        35.31 o                         
  13   6   2         35.00         41.52        10.80 o                         
  14   6   2       2378.87       2392.42        47.72 o                         
 -15   7   2       3153.64       3393.38        95.14 o                         
 -14   7   2          4.28          6.72        13.11 o                         
 -13   7   2       3194.75       3204.80        52.85 o                         
 -12   7   2          1.73         -6.59        10.07 o                         
 -11   7   2       4810.21       4762.25        59.32 o                         
 -10   7   2        580.82        563.21        20.53 o                         
  -9   7   2       8165.36       8138.61       115.12 o                         
  -8   7   2         49.16         53.61         7.68 o                         
  -7   7   2       6220.30       6028.67        70.34 o                         
  -6   7   2       2336.93       2491.34        36.30 o                         
  -5   7   2       4819.53       4746.24        55.95 o                         
  -4   7   2        162.21        163.20         8.27 o                         
  -3   7   2       9918.79      10224.54        97.54 o                         
  -2   7   2         93.04        115.15         5.96 o                         
  -1   7   2       6739.72       6828.98        67.41 o                         
   0   7   2         66.71         87.28         7.84 o                         
   1   7   2      10984.79      11206.91       106.69 o                         
   2   7   2        884.55        948.84        17.46 o                         
   3   7   2       9077.03       9040.37        96.05 o                         
   4   7   2        194.27        207.05         9.97 o                         
   5   7   2       7173.14       7040.72        69.83 o                         
   6   7   2         18.87         21.17         6.88 o                         
   7   7   2       4626.71       4715.42        60.16 o                         
   8   7   2         67.94         97.68        12.69 o                         
   9   7   2       3502.37       3494.61        51.57 o                         
  10   7   2        211.88        192.08        11.69 o                         
  11   7   2       2156.20       2234.62        35.30 o                         
  12   7   2          0.03          0.74         9.23 o                         
  13   7   2       2452.00       2399.48        50.15 o                         
 -14   8   2       3062.38       2979.18        78.58 o                         
 -13   8   2         44.81         35.63        19.17 o                         
 -12   8   2       3461.64       3617.58        68.71 o                         
 -11   8   2         31.71         12.24        11.50 o                         
 -10   8   2       2324.11       2301.76        54.28 o                         
  -9   8   2        200.97        262.94        17.69 o                         
  -8   8   2       2843.44       2778.37        51.76 o                         
  -7   8   2          1.87         -0.80         9.43 o                         
  -6   8   2       3474.70       3403.61        45.33 o                         
  -5   8   2         87.66         79.97         8.24 o                         
  -4   8   2       7224.56       7202.38        73.60 o                         
  -3   8   2         46.35         46.74         6.62 o                         
  -2   8   2       7043.53       7182.96        63.85 o                         
  -1   8   2          3.11          5.02         5.22 o                         
   0   8   2       5542.23       5509.31        62.23 o                         
   1   8   2        317.85        336.93        11.71 o                         
   2   8   2       4615.46       4703.14        52.13 o                         
   3   8   2          1.33          0.82         5.73 o                         
   4   8   2       4862.66       4825.12        63.17 o                         
   5   8   2        122.44        127.06        10.11 o                         
   6   8   2       5051.51       5137.29        59.01 o                         
   7   8   2        214.90        209.72        12.15 o                         
   8   8   2       4694.75       4788.71        81.35 o                         
   9   8   2        471.07        476.94        23.56 o                         
  10   8   2       3366.84       3415.27        61.42 o                         
  11   8   2         20.61         48.32        16.02 o                         
  12   8   2       2768.65       2737.90        96.74 o                         
 -12   9   2          3.74          5.56        18.08 o                         
 -11   9   2       2488.49       2490.78        63.63 o                         
 -10   9   2        105.72        116.50        15.80 o                         
  -9   9   2       2930.24       2877.41        59.25 o                         
  -8   9   2        198.26        210.70        16.51 o                         
  -7   9   2       4247.53       4343.84        80.85 o                         
  -6   9   2          5.65         -7.54         8.28 o                         
  -5   9   2       7807.41       7713.17       105.91 o                         
  -4   9   2         57.96         68.82         9.13 o                         
  -3   9   2       4905.38       4881.17        54.84 o                         
  -2   9   2         16.78         19.58         6.43 o                         
  -1   9   2       4730.76       4843.52        64.18 o                         
   0   9   2        146.14        182.17        12.42 o                         
   1   9   2       5934.80       5781.33        69.77 o                         
   2   9   2        170.88        184.10        14.51 o                         
   3   9   2       3453.12       3357.57        74.82 o                         
   4   9   2         70.18         88.04        11.83 o                         
   5   9   2       4591.91       4506.79        90.66 o                         
   6   9   2         74.03         69.31        17.44 o                         
   7   9   2       2153.60       2288.40        82.04 o                         
   8   9   2        130.87        128.88        20.14 o                         
   9   9   2       1949.91       1801.08        48.45 o                         
  10   9   2         65.27         48.30        21.62 o                         
 -11  10   2         55.09         27.64        25.00 o                         
 -10  10   2       2846.36       2678.34        67.61 o                         
  -9  10   2          3.63        -11.51        23.18 o                         
  -8  10   2       2943.49       2924.55        69.46 o                         
  -7  10   2         27.17         16.71        10.39 o                         
  -6  10   2       4871.06       4631.33        64.17 o                         
  -5  10   2         51.70         50.20         9.64 o                         
  -4  10   2       7494.36       7317.70        90.16 o                         
  -3  10   2        168.58        161.44        11.16 o                         
  -2  10   2       5508.98       5448.87        79.51 o                         
  -1  10   2         86.02         77.62        10.03 o                         
   0  10   2       5880.56       5849.23        64.62 o                         
   1  10   2         93.53         98.67        10.73 o                         
   2  10   2       3490.56       3434.89        48.37 o                         
   3  10   2         38.92         29.77        13.61 o                         
   4  10   2       2923.14       2837.23        63.32 o                         
   5  10   2          0.99         -5.65        15.15 o                         
   6  10   2       2831.87       2903.22        81.41 o                         
   7  10   2        143.71        171.92        27.51 o                         
   8  10   2       2651.68       2596.80        79.89 o                         
   9  10   2          7.95         -2.71        21.36 o                         
  -8  11   2          0.04         -7.00        13.85 o                         
  -7  11   2       1587.31       1586.89        61.25 o                         
  -6  11   2          7.79          0.99        10.27 o                         
  -5  11   2       3152.75       3078.28        47.39 o                         
  -4  11   2          0.16         -1.90         8.57 o                         
  -3  11   2       1014.30       1028.99        28.45 o                         
  -2  11   2        135.95        137.55        11.47 o                         
  -1  11   2       3547.79       3646.64        57.32 o                         
   0  11   2        234.15        223.20        17.83 o                         
   1  11   2       5595.86       5661.98        80.93 o                         
   2  11   2          5.74          0.93        12.54 o                         
   3  11   2       3188.43       3268.98        65.51 o                         
   4  11   2          0.00         19.65        16.38 o                         
   5  11   2       3316.02       3233.45       216.22 o                         
   6  11   2         10.90         -7.49        19.73 o                         
   7  11   2       2772.53       2760.97       116.72 o                         
  -5  12   2        149.09        109.02        19.26 o                         
  -4  12   2       2219.96       2153.08       133.14 o                         
  -3  12   2          2.97          4.38        10.88 o                         
  -2  12   2        999.33       1033.05        33.77 o                         
  -1  12   2         19.38         -0.46        10.20 o                         
   0  12   2       1964.34       1833.12        56.36 o                         
   1  12   2          0.89         -6.32        13.52 o                         
   2  12   2       2522.78       2670.62       106.56 o                         
   3  12   2         15.50         16.67        28.14 o                         
 -17   0   3       2952.47       2936.67       110.30 o                         
 -15   0   3       2183.23       2294.17        52.94 o                         
 -13   0   3       6303.58       6393.38        78.73 o                         
 -11   0   3       6410.38       6545.73        76.34 o                         
  -9   0   3       2433.19       2368.88        36.47 o                         
  -7   0   3      23058.51      23988.12       214.99 o                         
  -5   0   3        314.74        390.15         9.01 o                         
  -3   0   3       4730.04       5470.49        66.36 o                         
  -1   0   3       9945.91       9919.99       124.45 o                         
   1   0   3       1562.46       1709.40        28.66 o                         
   3   0   3       3416.48       3455.04        41.04 o                         
   5   0   3       7485.26       8103.89       108.46 o                         
   7   0   3       2568.18       2516.25        46.46 o                         
   9   0   3       3150.81       2961.86        50.68 o                         
  11   0   3      13192.26      12731.36       157.31 o                         
  13   0   3       1600.85       1660.10        58.13 o                         
  15   0   3       2568.23       2491.16        75.53 o                         
 -18   1   3       2371.95       2389.13        54.49 o                         
 -17   1   3         11.57         26.28        14.18 o                         
 -16   1   3       2505.26       2519.38        47.61 o                         
 -15   1   3          0.01         -2.11         8.25 o                         
 -14   1   3       5603.12       5612.50        62.16 o                         
 -13   1   3         75.36         67.46         7.19 o                         
 -12   1   3       4864.16       4760.99        43.24 o                         
 -11   1   3        218.75        218.38         8.56 o                         
 -10   1   3       8776.32       8802.80        70.91 o                         
  -9   1   3        266.16        274.06         8.43 o                         
  -8   1   3       9795.13       9821.90        72.15 o                         
  -7   1   3        563.62        443.17         7.49 o                         
  -6   1   3      18634.34      18833.76       124.03 o                         
  -5   1   3         11.27         15.07         1.82 o                         
  -4   1   3       7994.62       8327.44        57.66 o                         
  -3   1   3        492.72        500.01        10.00 o                         
  -1   1   3          0.03          1.99         1.50 o                         
   0   1   3        301.26        349.95         7.25 o                         
   1   1   3       9811.66       9828.69        79.81 o                         
   2   1   3      21913.18      21643.40       162.09 o                         
   3   1   3         19.31         14.06         2.98 o                         
   4   1   3      10609.48      10526.53        84.81 o                         
   5   1   3         31.61         26.41         4.61 o                         
   6   1   3       7520.81       7951.95        65.80 o                         
   7   1   3          0.12          9.55         4.81 o                         
   8   1   3       6242.38       5925.40        56.80 o                         
   9   1   3        236.27        236.80        11.30 o                         
  10   1   3       6229.09       6034.23        60.86 o                         
  11   1   3        261.62        264.91        13.71 o                         
  12   1   3       2158.46       2158.31        42.01 o                         
  13   1   3         17.08         22.13        13.21 o                         
  14   1   3       1666.42       1726.44        42.09 o                         
  15   1   3        113.46        111.08        18.19 o                         
 -18   2   3         41.64         51.36        17.59 o                         
 -17   2   3       1899.07       1847.36        42.33 o                         
 -16   2   3         78.57         59.31        10.91 o                         
 -15   2   3       4536.11       4527.72        60.77 o                         
 -14   2   3         65.19         61.49         9.46 o                         
 -13   2   3       9128.32       8958.87        76.13 o                         
 -12   2   3        597.90        578.14        13.18 o                         
 -11   2   3      13318.80      13476.52       109.79 o                         
 -10   2   3        123.14        100.46         6.94 o                         
  -9   2   3       7568.55       7576.09        60.95 o                         
  -8   2   3        412.34        419.03         8.38 o                         
  -7   2   3      21284.21      21849.55       156.56 o                         
  -6   2   3         25.06         14.35         2.15 o                         
  -5   2   3       9349.43       9181.32        64.84 o                         
  -4   2   3       1581.63       1652.78        15.68 o                         
  -3   2   3      21993.57      21304.93       297.21 o                         
  -2   2   3       3816.49       3764.89        69.27 o                         
   0   2   3      22224.90      22458.05       197.91 o                         
   1   2   3      19355.91      19125.49       184.62 o                         
   2   2   3         51.74         67.94         4.14 o                         
   3   2   3      43605.27      43180.50       356.56 o                         
   4   2   3       5527.28       5750.88        53.06 o                         
   5   2   3      16074.08      16083.47       126.35 o                         
   6   2   3        231.34        224.69         8.46 o                         
   7   2   3       9861.94       9831.57        79.95 o                         
   8   2   3          0.03          7.56         5.83 o                         
   9   2   3       3678.75       3743.31        39.87 o                         
  10   2   3         84.23         91.95         9.26 o                         
  11   2   3       5940.47       6007.37        69.00 o                         
  12   2   3         13.75          7.67        11.00 o                         
  13   2   3       2304.36       2321.57        46.93 o                         
  14   2   3          1.24         -2.56        13.59 o                         
  15   2   3       4828.98       4912.51        85.43 o                         
 -17   3   3         15.22         16.03        11.03 o                         
 -16   3   3       3364.60       3470.19        47.91 o                         
 -15   3   3        127.26        118.43        11.51 o                         
 -14   3   3       8087.13       8208.17        79.79 o                         
 -13   3   3        147.41        134.11         9.93 o                         
 -12   3   3       1486.26       1570.94        21.82 o                         
 -11   3   3        194.12        212.05         8.72 o                         
 -10   3   3      12572.18      12764.47        93.80 o                         
  -9   3   3        238.34        221.25         7.00 o                         
  -8   3   3       7838.40       7834.28        56.78 o                         
  -7   3   3        944.43        959.38        12.93 o                         
  -6   3   3       9275.37       9292.80        73.52 o                         
  -5   3   3          0.03          9.41         2.79 o                         
  -4   3   3      13249.62      13364.78       112.30 o                         
  -3   3   3        190.31        166.48         9.44 o                         
  -2   3   3      29628.31      29215.18       390.62 o                         
  -1   3   3       2535.69       2616.30        30.96 o                         
   0   3   3       2168.29       2104.70        22.95 o                         
   1   3   3       1289.64       1329.64        15.60 o                         
   2   3   3      28113.92      28082.34       220.80 o                         
   3   3   3         79.98         65.97         5.14 o                         
   4   3   3       6556.61       6048.78        63.08 o                         
   5   3   3        683.67        736.86        14.06 o                         
   6   3   3      17139.30      17872.41       141.13 o                         
   7   3   3        197.23        191.93         8.90 o                         
   8   3   3      12737.30      12927.06       103.85 o                         
   9   3   3         24.97         20.47         6.33 o                         
  10   3   3       5025.27       4985.84        55.88 o                         
  11   3   3         86.31        101.12        12.50 o                         
  12   3   3       3843.46       3893.65        53.58 o                         
  13   3   3        238.14        270.23        18.71 o                         
  14   3   3       4197.07       4303.24        77.53 o                         
  15   3   3         36.09         54.92        18.78 o                         
 -17   4   3       2629.85       2790.43        47.37 o                         
 -16   4   3          5.15         -7.08         8.81 o                         
 -15   4   3       4262.20       4484.23        55.75 o                         
 -14   4   3         59.90         48.58         9.01 o                         
 -13   4   3       2831.67       2970.96        40.10 o                         
 -12   4   3         43.54         59.54         6.64 o                         
 -11   4   3       5622.76       5779.21        48.33 o                         
 -10   4   3         43.10         48.83         6.76 o                         
  -9   4   3       3875.52       3981.25        40.69 o                         
  -8   4   3          4.09          5.74         3.90 o                         
  -7   4   3       9746.66       9668.01        77.85 o                         
  -6   4   3        211.55        243.93         7.77 o                         
  -5   4   3      11994.61      11876.50       102.20 o                         
  -4   4   3        363.06        293.09         7.70 o                         
  -3   4   3      21083.23      22553.54       265.85 o                         
  -2   4   3       3768.75       3817.20        43.49 o                         
  -1   4   3      19579.24      20245.85       237.30 o                         
   0   4   3         11.52         13.71         3.36 o                         
   1   4   3       4321.12       4376.27        42.11 o                         
   2   4   3          0.25          6.59         5.14 o                         
   3   4   3      11530.22      11336.46        90.41 o                         
   4   4   3        411.28        436.63        10.64 o                         
   5   4   3       1821.82       1733.11        22.29 o                         
   6   4   3        257.98        274.89        10.23 o                         
   7   4   3       9788.85       9915.42        85.11 o                         
   8   4   3         72.91        101.00         8.34 o                         
   9   4   3       6796.68       6739.42        61.83 o                         
  10   4   3        224.14        217.79        13.63 o                         
  11   4   3       3962.56       3998.16        52.62 o                         
  12   4   3        116.27        130.91        13.25 o                         
  13   4   3       2823.90       2769.71        49.67 o                         
  14   4   3         26.48         40.62        17.27 o                         
 -16   5   3       3010.44       3003.42        59.92 o                         
 -15   5   3         68.98         55.69        15.47 o                         
 -14   5   3       4611.93       4560.21        66.03 o                         
 -13   5   3         16.17         10.30         9.38 o                         
 -12   5   3       1607.98       1714.44        35.20 o                         
 -11   5   3        290.95        292.92        12.89 o                         
 -10   5   3      11029.41      11172.31        93.27 o                         
  -9   5   3        896.60        948.45        16.84 o                         
  -8   5   3       9342.10       9238.45        85.11 o                         
  -7   5   3        198.37        212.62        12.09 o                         
  -6   5   3      14067.44      14055.60       128.55 o                         
  -5   5   3        318.83        301.66        12.06 o                         
  -4   5   3      10055.34      10186.69       102.05 o                         
  -3   5   3        161.37        199.39         6.93 o                         
  -2   5   3       7284.66       7066.84        70.95 o                         
  -1   5   3         10.84          8.62         3.42 o                         
   0   5   3       6518.97       6556.42        68.74 o                         
   1   5   3        109.08        134.17         6.66 o                         
   2   5   3      11973.36      12227.39       101.28 o                         
   3   5   3         13.59         10.51         4.77 o                         
   4   5   3       2179.20       2030.21        23.90 o                         
   5   5   3         24.91         37.05         5.43 o                         
   6   5   3       3765.58       3892.24        38.36 o                         
   7   5   3         56.81         79.40         7.91 o                         
   8   5   3       5316.69       5368.95        58.57 o                         
   9   5   3        250.71        284.44        20.05 o                         
  10   5   3       3079.92       3132.11        43.79 o                         
  11   5   3          0.61          6.31         9.81 o                         
  12   5   3       5099.54       5164.00        64.22 o                         
  13   5   3          0.40         -7.42        14.29 o                         
  14   5   3       1670.69       1664.94        45.50 o                         
 -16   6   3          0.09          7.70        17.90 o                         
 -15   6   3       3108.03       3072.88        58.51 o                         
 -14   6   3          6.50          0.80        11.60 o                         
 -13   6   3       4448.38       4420.34        63.06 o                         
 -12   6   3         75.80         69.87        10.10 o                         
 -11   6   3       8315.99       8127.09        87.30 o                         
 -10   6   3         98.44        107.81         9.64 o                         
  -9   6   3       5345.04       5372.85        55.30 o                         
  -8   6   3          5.89          1.66         5.58 o                         
  -7   6   3       5565.40       5399.35        57.91 o                         
  -6   6   3        415.53        415.74        11.42 o                         
  -5   6   3       8341.49       8440.57        81.86 o                         
  -4   6   3        488.82        484.24         9.54 o                         
  -3   6   3       8479.99       8466.15        74.87 o                         
  -2   6   3        329.97        371.26         9.24 o                         
  -1   6   3       7977.63       7815.27        98.62 o                         
   0   6   3         90.14        108.42         8.91 o                         
   1   6   3      11213.76      10936.28       103.95 o                         
   2   6   3         24.99         24.39         5.90 o                         
   3   6   3      11500.33      11621.39       104.94 o                         
   4   6   3         77.90         86.91         6.76 o                         
   5   6   3       3289.78       3260.01        36.84 o                         
   6   6   3         39.74         77.55         7.45 o                         
   7   6   3       4452.41       4570.82        69.80 o                         
   8   6   3        253.99        239.05        13.22 o                         
   9   6   3       3142.76       3168.51        49.24 o                         
  10   6   3         21.58         11.78        10.29 o                         
  11   6   3       3680.72       3628.83        46.21 o                         
  12   6   3          7.44         -0.65         9.82 o                         
  13   6   3       3047.54       3033.24        52.75 o                         
 -15   7   3         43.14         12.95        16.13 o                         
 -14   7   3       2438.34       2488.07        68.08 o                         
 -13   7   3         32.91         41.72        12.17 o                         
 -12   7   3       3297.48       3142.34        48.10 o                         
 -11   7   3        143.05        155.21        13.49 o                         
 -10   7   3       3869.86       3853.63        57.75 o                         
  -9   7   3        295.43        301.03        22.93 o                         
  -8   7   3       2871.01       2894.97        40.44 o                         
  -7   7   3         17.35         33.38         7.54 o                         
  -6   7   3       7656.51       7613.93        82.63 o                         
  -5   7   3         10.22         10.56         4.43 o                         
  -4   7   3       9048.56       9280.59        83.40 o                         
  -3   7   3         84.45         87.22         5.23 o                         
  -2   7   3       7075.80       6982.84        68.47 o                         
  -1   7   3         80.19         97.98        12.08 o                         
   0   7   3       8292.31       8062.48        79.71 o                         
   1   7   3         40.31         33.73         5.99 o                         
   2   7   3       8293.24       8406.01        90.22 o                         
   3   7   3        354.63        384.60        12.90 o                         
   4   7   3       9593.38       9563.94        96.36 o                         
   5   7   3        409.50        430.86        14.98 o                         
   6   7   3       7425.12       7324.11        78.86 o                         
   7   7   3         21.96         29.40         8.23 o                         
   8   7   3       5892.45       5944.17        75.40 o                         
   9   7   3        286.20        312.62        18.44 o                         
  10   7   3       2311.82       2304.54        39.29 o                         
  11   7   3          0.21          6.91         9.62 o                         
  12   7   3       2846.88       2827.47        60.30 o                         
 -14   8   3          0.05         21.03        19.89 o                         
 -13   8   3       3153.96       3351.11       100.85 o                         
 -12   8   3         17.05          3.83        13.00 o                         
 -11   8   3       4610.33       4573.84        67.84 o                         
 -10   8   3         32.36         33.49        11.40 o                         
  -9   8   3       5430.16       5582.54       127.53 o                         
  -8   8   3        370.17        377.89        31.06 o                         
  -7   8   3       4249.45       4178.03        56.91 o                         
  -6   8   3        124.48        144.57         7.94 o                         
  -5   8   3       6536.68       6537.67        73.52 o                         
  -4   8   3         41.88         39.74         5.01 o                         
  -3   8   3       6793.10       6782.27        64.34 o                         
  -2   8   3         24.47         21.82         5.42 o                         
  -1   8   3       5398.27       5259.07        55.89 o                         
   0   8   3        538.80        562.18        21.73 o                         
   1   8   3       8100.64       7910.55        88.90 o                         
   2   8   3        178.45        188.39         9.86 o                         
   3   8   3       7323.21       7188.76        80.95 o                         
   4   8   3         12.47          7.61         7.07 o                         
   5   8   3       6394.91       6343.56        81.90 o                         
   6   8   3          0.15         -3.42         7.68 o                         
   7   8   3       6969.08       6973.86        92.84 o                         
   8   8   3         66.34         88.72        16.25 o                         
   9   8   3       2898.99       2869.67        48.21 o                         
  10   8   3         12.28         10.47         9.42 o                         
  11   8   3       3173.61       3119.86        47.68 o                         
 -13   9   3         66.42         47.12        32.05 o                         
 -12   9   3       3819.21       3623.61       179.25 o                         
 -11   9   3        184.64        208.47        18.78 o                         
 -10   9   3       5677.40       5547.11       105.73 o                         
  -9   9   3         54.23         22.23        11.43 o                         
  -8   9   3       5030.67       5004.35        78.30 o                         
  -7   9   3         71.15         73.60        12.75 o                         
  -6   9   3       8316.88       8337.99        99.56 o                         
  -5   9   3        214.67        206.98         8.87 o                         
  -4   9   3       6043.37       5927.05        58.10 o                         
  -3   9   3         63.41         81.76         6.94 o                         
  -2   9   3       7969.89       7988.04        81.13 o                         
  -1   9   3        528.38        556.29        17.28 o                         
   0   9   3       5304.46       5091.84        61.19 o                         
   1   9   3        326.06        305.39        13.06 o                         
   2   9   3       4490.81       4476.90        56.03 o                         
   3   9   3        328.18        339.85        19.40 o                         
   4   9   3       4630.06       4534.63        58.64 o                         
   5   9   3        216.22        213.20        14.87 o                         
   6   9   3       5245.20       5258.04       119.61 o                         
   7   9   3          6.54         27.41        17.14 o                         
   8   9   3       3765.38       3577.67        77.62 o                         
   9   9   3        134.71         62.33        18.43 o                         
 -11  10   3       2600.63       2602.99       138.37 o                         
 -10  10   3         29.78         43.77        20.32 o                         
  -9  10   3       4309.26       4043.36        58.68 o                         
  -8  10   3         85.12         94.98        18.95 o                         
  -7  10   3       4164.18       4124.64        67.84 o                         
  -6  10   3        114.41        110.65        10.70 o                         
  -5  10   3       2709.51       2788.85        43.14 o                         
  -4  10   3          1.90         -3.46         6.41 o                         
  -3  10   3       3094.90       2990.40        40.16 o                         
  -2  10   3         83.38         82.50        12.89 o                         
  -1  10   3       5131.91       5339.51        69.81 o                         
   0  10   3          3.97         10.15        10.64 o                         
   1  10   3       5829.40       5821.32       101.84 o                         
   2  10   3         45.43         45.28        13.52 o                         
   3  10   3       3215.95       3135.81        66.25 o                         
   4  10   3          5.64         -6.32        14.22 o                         
   5  10   3       2630.04       2723.12        64.55 o                         
   6  10   3        130.65        102.19        20.01 o                         
   7  10   3       2371.30       2355.94        75.52 o                         
   8  10   3        153.90        189.15        52.11 o                         
  -9  11   3         12.73         -8.88        14.48 o                         
  -8  11   3       1221.96       1158.77        72.35 o                         
  -7  11   3          0.19         -9.05         9.05 o                         
  -6  11   3       3427.70       3279.26        60.92 o                         
  -5  11   3        117.85        124.27        13.13 o                         
  -4  11   3       1094.25       1101.06        41.49 o                         
  -3  11   3        234.13        182.65        19.10 o                         
  -2  11   3       2360.12       2386.49        39.15 o                         
  -1  11   3          5.26         12.72         8.49 o                         
   0  11   3       2037.94       2100.93        36.95 o                         
   1  11   3         21.08         11.15        12.58 o                         
   2  11   3       2187.43       2093.15        64.07 o                         
   3  11   3         13.99         61.96        21.70 o                         
   4  11   3       2000.43       1897.34        52.93 o                         
   5  11   3          5.88        -15.02        15.87 o                         
   6  11   3       3000.64       3243.44       163.62 o                         
  -5  12   3       2416.66       2378.69        99.18 o                         
  -4  12   3         26.79         29.13        16.69 o                         
  -3  12   3       2376.80       2233.59        73.47 o                         
  -2  12   3          0.67         -3.95        11.75 o                         
  -1  12   3       3277.98       3284.77       135.14 o                         
   0  12   3        428.59        385.31        41.09 o                         
   1  12   3       2379.79       2350.21       193.56 o                         
   2  12   3          6.64          2.61        26.05 o                         
 -18   0   4       3994.07       4131.46        94.84 o                         
 -16   0   4       2621.90       2607.50        65.36 o                         
 -14   0   4       5129.59       5168.92        74.05 o                         
 -12   0   4       3977.92       4012.98        54.25 o                         
 -10   0   4      12032.75      11988.43       124.77 o                         
  -8   0   4      26969.98      27491.43       246.32 o                         
  -6   0   4      26172.00      27129.80       317.44 o                         
  -4   0   4       3274.43       3461.56        44.79 o                         
  -2   0   4      26621.83      26711.69       437.14 o                         
   0   0   4        695.80        739.30        12.32 o                         
   2   0   4      11783.45      11806.81       140.39 o                         
   4   0   4      11638.20      12385.51       139.68 o                         
   6   0   4       2556.82       2643.49        51.25 o                         
   8   0   4      15804.70      15646.95       182.12 o                         
  10   0   4       4348.08       4104.73        66.74 o                         
  12   0   4       3254.51       3099.06        76.75 o                         
  14   0   4       3982.34       3784.60        92.13 o                         
 -18   1   4         99.85        113.12        18.02 o                         
 -17   1   4       3152.84       3170.31        51.04 o                         
 -16   1   4         41.12         58.54        10.32 o                         
 -15   1   4       5246.19       5153.60        56.88 o                         
 -14   1   4        420.06        427.33        14.58 o                         
 -13   1   4       2160.55       2178.46        26.15 o                         
 -12   1   4         57.73         82.35         6.55 o                         
 -11   1   4       6405.01       6477.68        52.93 o                         
 -10   1   4         21.08         35.86         4.77 o                         
  -9   1   4      13273.02      13824.50        99.20 o                         
  -8   1   4       1469.70       1430.43        14.94 o                         
  -7   1   4       3750.85       3476.46        27.36 o                         
  -6   1   4       2855.81       2888.65        23.49 o                         
  -5   1   4      27038.53      27220.79       199.79 o                         
  -4   1   4        149.14        160.49         4.77 o                         
  -3   1   4       9147.41       8905.92       122.82 o                         
  -2   1   4       2163.12       2223.80        26.74 o                         
  -1   1   4      39291.91      36991.94       603.28 o                         
   0   1   4       6109.67       5996.63        50.95 o                         
   1   1   4      18594.53      18390.31       135.49 o                         
   2   1   4        956.81       1123.73        13.76 o                         
   3   1   4      14369.88      14492.08       113.19 o                         
   4   1   4         10.29         24.74         4.94 o                         
   5   1   4       4284.42       4185.01        42.90 o                         
   6   1   4        688.33        730.37        14.40 o                         
   7   1   4      13486.30      13363.87       105.36 o                         
   8   1   4       1227.81       1253.42        21.91 o                         
   9   1   4       4075.03       3957.22        44.54 o                         
  10   1   4        755.71        800.43        19.98 o                         
  11   1   4       8767.32       8579.81       116.28 o                         
  12   1   4        808.86        835.01        30.84 o                         
  13   1   4       3284.80       3256.54        63.78 o                         
  14   1   4          1.06          0.10        15.01 o                         
  15   1   4       1903.37       1839.99        47.17 o                         
 -18   2   4       2709.66       2534.46        80.49 o                         
 -17   2   4          0.06         -9.90         9.90 o                         
 -16   2   4       3008.17       3051.00        47.92 o                         
 -15   2   4         96.34        119.68        11.11 o                         
 -14   2   4       6749.10       6795.95        65.14 o                         
 -13   2   4        214.40        203.39         9.42 o                         
 -12   2   4       5989.06       5883.00        58.32 o                         
 -11   2   4         87.51         90.83        10.29 o                         
 -10   2   4       5373.94       5181.63        44.84 o                         
  -9   2   4        922.91        967.01        12.99 o                         
  -8   2   4       6772.90       6798.96        51.54 o                         
  -7   2   4          8.19         25.48         2.65 o                         
  -6   2   4      13184.94      13386.43        97.19 o                         
  -5   2   4        603.30        516.79         7.59 o                         
  -4   2   4      16635.07      16621.84       195.18 o                         
  -3   2   4       3714.79       3707.16        98.49 o                         
  -2   2   4      31313.10      30619.09       496.83 o                         
  -1   2   4        648.29        711.28        11.30 o                         
   0   2   4       4293.00       3934.00        35.44 o                         
   1   2   4        124.21        192.84         8.15 o                         
   2   2   4      18165.58      17210.03       147.04 o                         
   3   2   4         53.32         84.93         5.04 o                         
   4   2   4      16218.06      16280.49       142.73 o                         
   5   2   4          0.21          3.02         4.34 o                         
   6   2   4       7124.09       6983.80        59.91 o                         
   7   2   4        152.19        114.69         7.96 o                         
   8   2   4      10283.12      10270.97        90.17 o                         
   9   2   4         67.57         58.14         8.41 o                         
  10   2   4       3497.31       3422.03        47.34 o                         
  11   2   4         74.07         80.57        14.97 o                         
  12   2   4       2704.17       2747.40        47.04 o                         
  13   2   4          4.12          7.60        13.88 o                         
  14   2   4       3109.65       3108.23        58.65 o                         
 -18   3   4        188.16        184.76        18.52 o                         
 -17   3   4       3183.15       3201.62        47.92 o                         
 -16   3   4        479.44        560.31        27.55 o                         
 -15   3   4       7466.55       7655.07        84.51 o                         
 -14   3   4         81.28         92.27         9.04 o                         
 -13   3   4       9869.54       9830.67        90.54 o                         
 -12   3   4         69.51         75.18         6.48 o                         
 -11   3   4      15291.48      15363.24       116.75 o                         
 -10   3   4       2532.45       2480.82        25.29 o                         
  -9   3   4       5072.59       4988.69        45.71 o                         
  -8   3   4        266.13        297.96         8.00 o                         
  -7   3   4      10136.30      10028.31        83.51 o                         
  -6   3   4        250.54        220.44         7.27 o                         
  -5   3   4      18971.06      19721.54       164.49 o                         
  -4   3   4       1319.03       1091.05        45.33 o                         
  -3   3   4      20926.88      21388.82       357.37 o                         
  -2   3   4       5109.43       5322.32        84.01 o                         
  -1   3   4       9388.99       9291.31        85.01 o                         
   0   3   4        119.61        138.51         7.63 o                         
   1   3   4      16768.05      17044.29       136.76 o                         
   2   3   4        112.58        172.28         6.80 o                         
   3   3   4       7851.12       7507.49        66.53 o                         
   4   3   4          0.13          3.79         4.30 o                         
   5   3   4       7838.98       7951.77        69.13 o                         
   6   3   4        516.40        480.64        12.46 o                         
   7   3   4       8637.01       8812.33        77.65 o                         
   8   3   4         50.92         43.32         7.17 o                         
   9   3   4       3151.59       3188.19        40.28 o                         
  10   3   4        374.45        396.94        18.64 o                         
  11   3   4       3827.25       3852.15        52.26 o                         
  12   3   4          8.82         13.75        11.99 o                         
  13   3   4       3956.07       4146.38        66.80 o                         
  14   3   4        282.31        296.95        23.69 o                         
 -17   4   4         12.25         12.43        15.42 o                         
 -16   4   4       2227.39       2367.68        60.46 o                         
 -15   4   4        345.10        367.79        14.91 o                         
 -14   4   4       5018.37       5212.46        88.92 o                         
 -13   4   4          0.44          6.77         9.45 o                         
 -12   4   4       5728.33       5677.14        66.40 o                         
 -11   4   4        152.80        150.03         8.73 o                         
 -10   4   4      10586.32      10702.76        88.96 o                         
  -9   4   4        275.19        297.86        13.44 o                         
  -8   4   4      15947.43      15689.95       121.92 o                         
  -7   4   4        323.00        394.59         9.05 o                         
  -6   4   4       6725.46       6780.38        57.46 o                         
  -5   4   4        951.79        910.21        18.30 o                         
  -4   4   4       7824.85       8183.26       141.46 o                         
  -3   4   4         29.59         80.52         9.58 o                         
  -2   4   4      12457.79      12453.36       174.00 o                         
  -1   4   4        680.31        640.18        12.22 o                         
   0   4   4       6153.49       6576.60        60.08 o                         
   1   4   4        966.46        960.71        15.86 o                         
   2   4   4      22004.74      22028.07       188.46 o                         
   3   4   4       2547.18       2766.17        32.34 o                         
   4   4   4      16167.25      16234.55       135.17 o                         
   5   4   4         26.35         29.24         5.97 o                         
   6   4   4       7665.07       7713.84        69.13 o                         
   7   4   4        290.33        285.19        13.31 o                         
   8   4   4       4742.25       4815.60        47.88 o                         
   9   4   4          1.43         10.12         9.33 o                         
  10   4   4       4865.03       4851.35        59.53 o                         
  11   4   4          0.54         -9.90         9.90 o                         
  12   4   4       2829.95       2781.27        52.69 o                         
  13   4   4          0.67          3.39        13.38 o                         
  14   4   4       2111.41       1990.33        56.01 o                         
 -17   5   4       1780.17       1773.83        66.09 o                         
 -16   5   4        116.90         97.41        19.06 o                         
 -15   5   4       3301.59       3258.99        58.99 o                         
 -14   5   4         38.04         45.57        11.81 o                         
 -13   5   4       3405.28       3445.13        52.15 o                         
 -12   5   4       1121.18       1083.13        23.79 o                         
 -11   5   4       5635.27       5717.11        60.04 o                         
 -10   5   4        153.78        161.78         8.54 o                         
  -9   5   4       5427.92       5488.22        55.89 o                         
  -8   5   4        301.70        283.80        10.60 o                         
  -7   5   4      12396.26      12183.82       106.98 o                         
  -6   5   4         51.45         70.82         8.15 o                         
  -5   5   4       5797.06       5813.29        70.13 o                         
  -4   5   4       3182.77       3466.36        60.98 o                         
  -3   5   4      11722.48      12117.28       166.02 o                         
  -2   5   4         15.11          7.76         3.69 o                         
  -1   5   4       6844.37       6491.89        74.91 o                         
   0   5   4       1105.31       1192.63        17.74 o                         
   1   5   4      11775.19      11687.82       109.76 o                         
   2   5   4       2509.23       2589.86        32.52 o                         
   3   5   4       7064.72       6803.54        66.22 o                         
   4   5   4        721.75        721.72        15.25 o                         
   5   5   4       7382.88       7427.96        66.29 o                         
   6   5   4         30.07         31.47         6.16 o                         
   7   5   4       7039.22       7228.88        64.12 o                         
   8   5   4         54.04         62.59         9.81 o                         
   9   5   4       6226.85       6015.10        67.72 o                         
  10   5   4         16.32         10.81         9.83 o                         
  11   5   4       3218.81       3070.01        46.00 o                         
  12   5   4        183.63        199.25        17.17 o                         
  13   5   4       2800.84       2763.51        59.16 o                         
 -16   6   4       2058.58       2058.59        99.60 o                         
 -15   6   4         25.86          6.91        14.00 o                         
 -14   6   4       3937.08       3858.42        58.85 o                         
 -13   6   4         68.52         68.75        11.79 o                         
 -12   6   4       1790.45       1814.02        33.41 o                         
 -11   6   4          0.15         -7.89         7.89 o                         
 -10   6   4       6192.26       6347.66        73.61 o                         
  -9   6   4        317.48        310.36        17.59 o                         
  -8   6   4      13336.64      13506.34       119.72 o                         
  -7   6   4        148.55        171.39         8.00 o                         
  -6   6   4       5410.17       5362.67        60.71 o                         
  -5   6   4        217.51        248.88         8.74 o                         
  -4   6   4       5606.12       5588.26        55.60 o                         
  -3   6   4        221.05        233.52         7.60 o                         
  -2   6   4      14550.99      14172.06       184.70 o                         
  -1   6   4        999.63        953.59        18.37 o                         
   0   6   4       5832.97       5673.11        58.57 o                         
   1   6   4         33.13         33.32         5.20 o                         
   2   6   4      10942.06      10705.03        91.42 o                         
   3   6   4        211.68        208.12         9.63 o                         
   4   6   4       7858.85       7690.64        74.80 o                         
   5   6   4        173.05        177.56         9.83 o                         
   6   6   4       5898.77       5917.29        59.72 o                         
   7   6   4          1.26         -6.64         6.73 o                         
   8   6   4       4344.37       4493.14        57.75 o                         
   9   6   4         84.66         78.96        12.93 o                         
  10   6   4       4437.79       4454.23        57.27 o                         
  11   6   4         22.22         34.19        11.12 o                         
  12   6   4       1893.15       1934.56        43.19 o                         
  13   6   4         20.16         17.20        47.42 o                         
 -15   7   4       3676.05       3626.74        83.76 o                         
 -14   7   4         91.00        100.94        14.78 o                         
 -13   7   4       4130.47       4062.02        57.41 o                         
 -12   7   4         13.93         20.43        11.24 o                         
 -11   7   4       5286.13       5313.96        87.23 o                         
 -10   7   4        772.77        780.93        30.37 o                         
  -9   7   4       4284.21       4254.25        83.94 o                         
  -8   7   4         27.46         22.29         8.15 o                         
  -7   7   4       5416.80       5427.06        63.84 o                         
  -6   7   4          0.15          1.25         5.38 o                         
  -5   7   4       6352.74       6400.22        70.99 o                         
  -4   7   4        635.81        658.99        13.20 o                         
  -3   7   4       8837.08       8850.58        83.97 o                         
  -2   7   4          3.56          6.88         4.39 o                         
  -1   7   4      14157.19      13601.52       136.60 o                         
   0   7   4        138.62        121.68        12.54 o                         
   1   7   4      10279.51      10352.39       109.06 o                         
   2   7   4        140.80        151.94         8.59 o                         
   3   7   4       6746.86       6820.62        67.82 o                         
   4   7   4          0.02         -6.04         6.04 o                         
   5   7   4       5891.98       5863.43        62.65 o                         
   6   7   4        110.31        125.70        11.06 o                         
   7   7   4       4137.65       4322.87        59.25 o                         
   8   7   4          3.03          1.30         9.06 o                         
   9   7   4       3037.25       2913.26        48.63 o                         
  10   7   4         29.27         37.79        12.40 o                         
  11   7   4       2720.06       2827.84        44.73 o                         
  12   7   4        115.54        138.29        17.20 o                         
 -14   8   4       3588.68       3669.55        87.31 o                         
 -13   8   4        943.61        947.34        33.45 o                         
 -12   8   4       4199.94       4176.56        63.64 o                         
 -11   8   4         52.30         47.20        12.54 o                         
 -10   8   4       4588.21       4619.01        74.21 o                         
  -9   8   4         75.95         79.00        11.99 o                         
  -8   8   4       4684.52       4799.35        62.21 o                         
  -7   8   4         95.47        105.85        11.00 o                         
  -6   8   4       6710.74       6590.48        74.99 o                         
  -5   8   4        205.75        207.79         8.87 o                         
  -4   8   4       6455.71       6481.15        66.26 o                         
  -3   8   4          4.57          6.14         4.62 o                         
  -2   8   4       6433.77       6276.31        63.62 o                         
  -1   8   4       3054.15       3048.09        39.54 o                         
   0   8   4       3258.86       3170.42        53.53 o                         
   1   8   4         27.66         37.96         7.21 o                         
   2   8   4       3787.89       3786.35        48.63 o                         
   3   8   4        343.97        356.23        14.56 o                         
   4   8   4       3804.04       3788.13        47.98 o                         
   5   8   4        653.41        634.89        21.25 o                         
   6   8   4       4842.67       4762.47        68.53 o                         
   7   8   4         52.58         82.99        16.35 o                         
   8   8   4       2959.49       3018.35        52.73 o                         
   9   8   4          1.65          2.08        15.65 o                         
  10   8   4       1976.31       1833.95        65.82 o                         
  11   8   4         37.35         62.27        16.70 o                         
 -13   9   4       1941.53       1985.71        82.13 o                         
 -12   9   4          6.20          0.99        15.34 o                         
 -11   9   4       3808.22       3732.56        79.64 o                         
 -10   9   4         29.31         33.29        14.22 o                         
  -9   9   4       2585.13       2517.23        48.43 o                         
  -8   9   4         58.01         39.53         9.77 o                         
  -7   9   4       4611.93       4606.87        70.11 o                         
  -6   9   4          6.33         10.50         7.03 o                         
  -5   9   4       8233.45       8249.78        89.21 o                         
  -4   9   4        174.98        181.46         9.37 o                         
  -3   9   4       3882.39       3859.88        41.19 o                         
  -2   9   4        131.36        131.54         7.48 o                         
  -1   9   4       6332.46       6211.52        61.64 o                         
   0   9   4          7.70         19.61         7.13 o                         
   1   9   4       3776.85       3813.55        48.97 o                         
   2   9   4          1.07         -3.19         7.66 o                         
   3   9   4       2413.40       2365.09        41.89 o                         
   4   9   4        102.35         99.72        13.67 o                         
   5   9   4       3408.72       3430.09        73.31 o                         
   6   9   4          0.32          3.24        14.99 o                         
   7   9   4       2309.51       2312.68        56.49 o                         
   8   9   4         57.58         47.89        18.43 o                         
   9   9   4       2468.17       2407.56       123.68 o                         
 -11  10   4        138.98        161.13        19.74 o                         
 -10  10   4       2251.41       2192.43        58.69 o                         
  -9  10   4         52.33         22.21        13.69 o                         
  -8  10   4       2643.52       2734.07        90.38 o                         
  -7  10   4         55.79         59.33         8.48 o                         
  -6  10   4       6074.37       6077.94        77.31 o                         
  -5  10   4        143.91        124.09         9.80 o                         
  -4  10   4       5898.63       5859.46        83.20 o                         
  -3  10   4        242.94        204.54        10.77 o                         
  -2  10   4       2721.13       2697.28        34.24 o                         
  -1  10   4         18.00         18.63        11.22 o                         
   0  10   4       5041.73       5140.91        62.23 o                         
   1  10   4        254.17        266.35        27.20 o                         
   2  10   4       3947.80       3977.27        56.45 o                         
   3  10   4          0.36          6.34         9.94 o                         
   4  10   4       3586.26       3532.83        74.65 o                         
   5  10   4        102.45         58.37        18.53 o                         
   6  10   4       3425.26       3384.11        92.43 o                         
   7  10   4         18.81         15.26        22.66 o                         
   8  10   4       2551.47       2468.64       110.99 o                         
  -8  11   4          0.77        -16.42        21.68 o                         
  -7  11   4       2569.15       2604.62       128.45 o                         
  -6  11   4         45.11         28.37        10.16 o                         
  -5  11   4       2379.05       2444.96        39.36 o                         
  -4  11   4         35.24         27.30         8.62 o                         
  -3  11   4       2204.92       2175.69        36.93 o                         
  -2  11   4          0.93         -7.52         7.52 o                         
  -1  11   4       4383.71       4360.48        82.04 o                         
   0  11   4          2.67         23.31        11.11 o                         
   1  11   4       3092.34       3106.30        57.46 o                         
   2  11   4          1.87         12.35        14.31 o                         
   3  11   4       2970.76       3018.41        82.34 o                         
   4  11   4         50.76         52.84        18.74 o                         
   5  11   4       2481.48       2501.99       102.65 o                         
  -5  12   4          1.91         21.35        35.95 o                         
  -4  12   4       1676.88       1631.90       109.06 o                         
  -3  12   4         21.44         17.48        11.90 o                         
  -2  12   4       1111.63       1107.68        52.82 o                         
  -1  12   4         25.70         24.57        23.56 o                         
   0  12   4       3068.47       2934.05        71.31 o                         
   1  12   4         13.99          1.04        23.45 o                         
 -17   0   5       3592.82       3624.18        75.39 o                         
 -15   0   5       8037.15       7804.78       102.51 o                         
 -13   0   5       5012.78       5011.71        63.53 o                         
 -11   0   5      18377.87      18243.12       184.97 o                         
  -9   0   5      11642.35      11577.88       109.91 o                         
  -7   0   5      17221.65      17271.25       168.70 o                         
  -5   0   5      23747.18      24521.83       286.24 o                         
  -3   0   5      11490.42      11563.02       242.28 o                         
  -1   0   5       3362.16       3390.28        38.10 o                         
   1   0   5      20712.81      20293.68       252.78 o                         
   3   0   5       8782.79       8625.43        92.64 o                         
   5   0   5       5210.56       5264.64        64.10 o                         
   7   0   5       6802.24       6871.48        91.47 o                         
   9   0   5       5829.09       5659.73        82.82 o                         
  11   0   5       6872.06       6800.47       111.28 o                         
  13   0   5       2665.32       2727.49        76.19 o                         
 -18   1   5       3553.65       3545.02       102.68 o                         
 -17   1   5         49.51         53.51        11.18 o                         
 -16   1   5       3276.02       3389.07        43.84 o                         
 -15   1   5          0.38          6.64         6.96 o                         
 -14   1   5       8238.05       8044.57        72.97 o                         
 -13   1   5        672.10        649.49        14.27 o                         
 -12   1   5      10445.12      10345.13        82.85 o                         
 -11   1   5         11.88         23.70         4.61 o                         
 -10   1   5       8636.58       8695.11        63.29 o                         
  -9   1   5         18.61         19.61         3.38 o                         
  -8   1   5      14447.97      14727.03        99.81 o                         
  -7   1   5        188.95        171.82         5.11 o                         
  -6   1   5      23834.64      23908.20       177.02 o                         
  -5   1   5        812.34        864.53        12.38 o                         
  -4   1   5       4251.02       4217.39        62.42 o                         
  -3   1   5       3150.20       3246.88        42.68 o                         
  -2   1   5      15997.85      15193.50       135.57 o                         
  -1   1   5        823.71        908.95        11.56 o                         
   0   1   5      20267.06      19647.31       147.93 o                         
   1   1   5        742.61        700.51        10.97 o                         
   2   1   5      20961.96      20334.81       228.08 o                         
   3   1   5       1740.00       1863.86        27.92 o                         
   4   1   5      19469.92      19770.98       146.61 o                         
   5   1   5        754.74        826.62        14.99 o                         
   6   1   5      15900.83      15793.93       121.89 o                         
   7   1   5        347.69        345.19        12.17 o                         
   8   1   5       3862.14       3742.50        42.63 o                         
   9   1   5         77.92        108.48        10.24 o                         
  10   1   5       5012.03       4931.58        59.21 o                         
  11   1   5        124.20        128.38        15.47 o                         
  12   1   5       4385.41       4342.30        68.02 o                         
  13   1   5         15.57         18.91        14.69 o                         
  14   1   5       2018.86       1999.36        52.66 o                         
 -18   2   5         15.64         17.06        11.56 o                         
 -17   2   5       3027.78       3049.70        48.80 o                         
 -16   2   5         45.59         59.25         9.77 o                         
 -15   2   5       6686.49       6771.33        73.99 o                         
 -14   2   5         73.89         58.48         7.55 o                         
 -13   2   5       5552.69       5660.90        60.68 o                         
 -12   2   5         27.91         32.13         6.06 o                         
 -11   2   5      10299.38      10465.26        78.73 o                         
 -10   2   5        555.01        508.12         9.77 o                         
  -9   2   5      10847.24      10797.73        75.83 o                         
  -8   2   5         29.94         36.77         4.20 o                         
  -7   2   5       9865.12       9591.16        84.77 o                         
  -6   2   5       1924.73       1891.38        23.90 o                         
  -5   2   5      22104.89      21708.73       192.58 o                         
  -4   2   5       1633.68       1583.97        23.27 o                         
  -3   2   5      37555.86      37041.86      1149.41 o                         
  -2   2   5       8673.33       9590.73        86.81 o                         
  -1   2   5      38207.91      37619.11       308.35 o                         
   0   2   5       6639.04       6467.73        55.65 o                         
   1   2   5      24412.79      23649.29       169.79 o                         
   2   2   5       1107.48       1056.49        14.93 o                         
   3   2   5      20111.90      20006.28       147.09 o                         
   4   2   5        212.89        254.06        12.32 o                         
   5   2   5       9040.59       9095.18        78.15 o                         
   6   2   5          6.01          0.09         5.34 o                         
   7   2   5      13331.80      13236.52       117.49 o                         
   8   2   5        249.87        261.03        11.74 o                         
   9   2   5       4918.90       4773.94        54.99 o                         
  10   2   5         47.83         50.86        11.59 o                         
  11   2   5       4593.84       4503.06        73.71 o                         
  12   2   5          0.39         -5.30        12.46 o                         
  13   2   5       3145.20       3154.50        59.01 o                         
  14   2   5          5.25        -11.28        18.02 o                         
 -18   3   5       2422.66       2264.36        56.06 o                         
 -17   3   5        304.71        296.56        14.38 o                         
 -16   3   5       2425.29       2512.02        36.46 o                         
 -15   3   5        619.56        597.39        19.15 o                         
 -14   3   5       5915.44       6155.40        62.41 o                         
 -13   3   5         21.72         31.12         5.71 o                         
 -12   3   5       4708.72       4832.48        43.58 o                         
 -11   3   5       2909.96       2828.78        34.67 o                         
 -10   3   5      12998.70      12824.82       103.36 o                         
  -9   3   5          1.93          9.12         4.02 o                         
  -8   3   5      10220.16      10123.87        80.35 o                         
  -7   3   5         62.50        120.42         5.18 o                         
  -6   3   5      15076.20      15139.03       120.35 o                         
  -5   3   5       8809.17       8837.93       147.95 o                         
  -4   3   5      13056.40      12282.29       301.66 o                         
  -3   3   5       1235.57       1306.08        33.70 o                         
  -2   3   5      38305.39      38423.85       361.71 o                         
  -1   3   5        670.66        717.48        10.94 o                         
   0   3   5      19146.78      19413.27       164.20 o                         
   1   3   5      12410.10      12721.07       111.84 o                         
   2   3   5       8842.48       8627.29        71.90 o                         
   3   3   5        456.67        482.15        12.01 o                         
   4   3   5       9803.57       9901.35        79.18 o                         
   5   3   5        174.61        160.61         8.12 o                         
   6   3   5       9421.37       9392.71        78.15 o                         
   7   3   5         33.53         17.76         6.64 o                         
   8   3   5       6348.23       6212.07        58.65 o                         
   9   3   5        601.59        610.91        21.90 o                         
  10   3   5       4832.84       4854.10        66.86 o                         
  11   3   5        115.17        136.90        14.68 o                         
  12   3   5       3559.72       3544.10        56.09 o                         
  13   3   5        102.74         83.39        16.69 o                         
  14   3   5       2338.54       2385.27       122.98 o                         
 -17   4   5       3214.21       3127.12        62.23 o                         
 -16   4   5         21.11         20.24        14.02 o                         
 -15   4   5       6458.35       6638.99        97.62 o                         
 -14   4   5         15.36         24.24        10.62 o                         
 -13   4   5       3902.01       3944.19        52.32 o                         
 -12   4   5         24.59         35.83         7.28 o                         
 -11   4   5       3076.12       3012.17        34.91 o                         
 -10   4   5          6.82         11.48         4.91 o                         
  -9   4   5       9991.86       9710.96        88.64 o                         
  -8   4   5       1113.67       1127.81        17.43 o                         
  -7   4   5       6202.24       6074.29        49.70 o                         
  -6   4   5          5.29         11.00         3.61 o                         
  -5   4   5      16061.06      16632.29       235.00 o                         
  -4   4   5        218.17        279.21        16.94 o                         
  -3   4   5      12787.33      12646.29       220.66 o                         
  -2   4   5        638.66        605.62        12.62 o                         
  -1   4   5       6616.18       6990.15        63.09 o                         
   0   4   5        606.78        727.62        13.06 o                         
   1   4   5       2949.50       2851.30        34.29 o                         
   2   4   5        159.85        170.65         9.35 o                         
   3   4   5      10742.22      10473.55        86.57 o                         
   4   4   5         31.76         43.46         6.08 o                         
   5   4   5       2395.99       2475.32        31.62 o                         
   6   4   5        373.46        387.81        14.16 o                         
   7   4   5      16425.75      16105.41       126.39 o                         
   8   4   5        122.67         94.46        10.85 o                         
   9   4   5       4480.62       4491.23        63.83 o                         
  10   4   5        231.71        204.63        14.30 o                         
  11   4   5       3633.92       3654.64        55.56 o                         
  12   4   5         95.77        101.75        15.27 o                         
  13   4   5       2872.44       2942.54        61.93 o                         
 -17   5   5          0.37         21.98        18.96 o                         
 -16   5   5       2973.93       2888.20        55.70 o                         
 -15   5   5        114.80        119.32        15.91 o                         
 -14   5   5       4791.67       4863.37        67.68 o                         
 -13   5   5       1110.55       1076.01        28.94 o                         
 -12   5   5       3230.16       3226.81        46.51 o                         
 -11   5   5        326.98        342.85        17.06 o                         
 -10   5   5      19694.93      19355.71       169.07 o                         
  -9   5   5       1730.90       1698.13        22.28 o                         
  -8   5   5       8795.29       8480.00        72.49 o                         
  -7   5   5        372.02        361.19         9.43 o                         
  -6   5   5      15155.33      15506.64       193.91 o                         
  -5   5   5       1012.85       1138.82        25.98 o                         
  -4   5   5       6789.67       6663.32       186.78 o                         
  -3   5   5       1129.75       1066.17        33.16 o                         
  -2   5   5       8390.62       8381.74       121.44 o                         
  -1   5   5         50.07         64.62         5.07 o                         
   0   5   5       4321.08       4254.07        46.38 o                         
   1   5   5         16.27         28.35         5.26 o                         
   2   5   5      14906.84      14810.60       130.74 o                         
   3   5   5       1148.78       1137.23        19.84 o                         
   4   5   5       5760.33       5761.40        54.02 o                         
   5   5   5       1356.18       1470.27        22.85 o                         
   6   5   5       3518.75       3575.22        43.15 o                         
   7   5   5         82.09         79.51         8.76 o                         
   8   5   5       4425.00       4426.52        55.71 o                         
   9   5   5        173.06        197.43        14.80 o                         
  10   5   5       3714.39       3674.33        50.93 o                         
  11   5   5        158.63        154.89        15.64 o                         
  12   5   5       2580.54       2645.93        54.95 o                         
  13   5   5          2.30          5.34        15.26 o                         
 -16   6   5          8.43         22.20        13.15 o                         
 -15   6   5       5157.15       5248.67       102.28 o                         
 -14   6   5          8.61          5.85        10.91 o                         
 -13   6   5       2996.56       2933.93        49.63 o                         
 -12   6   5         64.43         72.64         9.40 o                         
 -11   6   5       5393.40       5333.78        71.89 o                         
 -10   6   5        613.17        642.51        14.07 o                         
  -9   6   5       8115.20       8130.54        76.34 o                         
  -8   6   5       1431.37       1443.49        21.78 o                         
  -7   6   5       7567.06       7471.01        81.35 o                         
  -6   6   5        306.86        340.77        15.94 o                         
  -5   6   5      17178.60      17586.13       218.47 o                         
  -4   6   5        287.36        295.72        18.25 o                         
  -3   6   5      11861.50      11389.58       204.46 o                         
  -2   6   5        454.31        397.72        24.03 o                         
  -1   6   5       7006.81       6716.43        73.02 o                         
   0   6   5         30.49         36.21         5.67 o                         
   1   6   5      12186.92      12035.65       107.66 o                         
   2   6   5        283.70        323.38        11.34 o                         
   3   6   5      12468.09      12353.55       113.12 o                         
   4   6   5          1.18         -3.41         7.48 o                         
   5   6   5       2167.75       2357.39        32.87 o                         
   6   6   5         21.02         23.34         7.63 o                         
   7   6   5       7944.76       7818.65        87.27 o                         
   8   6   5        261.99        289.18        16.24 o                         
   9   6   5       2422.45       2372.44        38.75 o                         
  10   6   5         83.38         96.89        13.83 o                         
  11   6   5       3109.77       3103.52        50.85 o                         
  12   6   5         72.50         89.66        16.82 o                         
 -15   7   5        546.44        514.82        56.41 o                         
 -14   7   5       3697.70       3838.20        61.45 o                         
 -13   7   5        122.83        119.34        13.07 o                         
 -12   7   5       2825.56       2797.00        54.50 o                         
 -11   7   5       1608.91       1561.02        31.37 o                         
 -10   7   5       5188.27       5188.26        60.83 o                         
  -9   7   5        661.31        703.66        20.80 o                         
  -8   7   5       1841.00       1959.44        59.02 o                         
  -7   7   5        931.09        898.10        22.38 o                         
  -6   7   5       6900.11       6950.28        86.27 o                         
  -5   7   5        503.09        523.82        16.73 o                         
  -4   7   5       5778.58       5730.08        87.46 o                         
  -3   7   5        568.93        549.48        12.37 o                         
  -2   7   5      11423.25      11112.62       141.08 o                         
  -1   7   5       2703.58       2655.83        32.60 o                         
   0   7   5       4849.54       4777.87        61.48 o                         
   1   7   5        194.83        212.75        10.42 o                         
   2   7   5      11887.65      11944.09       116.54 o                         
   3   7   5        115.59        119.76         8.26 o                         
   4   7   5       6691.30       6588.35        73.22 o                         
   5   7   5         11.91         17.99         8.49 o                         
   6   7   5       5189.53       5113.90        73.89 o                         
   7   7   5         69.24         65.55        12.89 o                         
   8   7   5       4188.09       4209.72        61.24 o                         
   9   7   5         21.58         39.26        12.48 o                         
  10   7   5       3324.80       3307.85        48.75 o                         
  11   7   5        140.62        133.19        19.51 o                         
 -14   8   5        201.19        187.51        22.25 o                         
 -13   8   5       3036.88       2926.97        75.11 o                         
 -12   8   5         47.01         41.12        15.49 o                         
 -11   8   5       4705.69       4681.98       100.54 o                         
 -10   8   5         14.11         17.44         9.41 o                         
  -9   8   5       3235.25       3300.09        54.71 o                         
  -8   8   5        311.99        266.30        22.90 o                         
  -7   8   5       3817.93       3774.24        62.33 o                         
  -6   8   5         39.49         21.65         8.67 o                         
  -5   8   5       5453.17       5454.02        71.53 o                         
  -4   8   5        205.21        186.62        11.27 o                         
  -3   8   5       6287.89       6285.20        68.56 o                         
  -2   8   5        276.16        284.76        11.44 o                         
  -1   8   5       6874.02       6683.19        92.36 o                         
   0   8   5        453.52        433.26        13.90 o                         
   1   8   5       3900.98       4004.41        50.53 o                         
   2   8   5       1305.87       1273.54        24.94 o                         
   3   8   5       2877.56       2894.96        39.27 o                         
   4   8   5        122.00        146.33        12.35 o                         
   5   8   5       3256.25       3138.36        51.12 o                         
   6   8   5         10.24         15.88        10.80 o                         
   7   8   5       3345.52       3329.07        57.97 o                         
   8   8   5        104.28         60.14        13.91 o                         
   9   8   5       2314.23       2261.84        46.70 o                         
  10   8   5          0.98         10.74        13.01 o                         
 -13   9   5         61.75         66.02        21.95 o                         
 -12   9   5       3961.32       3987.74        69.25 o                         
 -11   9   5         83.43         75.54        14.67 o                         
 -10   9   5       2857.31       2854.01        51.76 o                         
  -9   9   5         92.45        120.60        18.73 o                         
  -8   9   5       5165.76       5251.54        96.58 o                         
  -7   9   5         31.59         33.43        11.19 o                         
  -6   9   5       4785.72       4860.27        92.49 o                         
  -5   9   5         60.21         67.18        11.26 o                         
  -4   9   5       1299.92       1314.99        28.58 o                         
  -3   9   5        361.47        354.46        12.95 o                         
  -2   9   5       5141.24       5103.82        72.88 o                         
  -1   9   5         25.56          9.32         6.80 o                         
   0   9   5       3572.49       3492.31        71.34 o                         
   1   9   5        315.11        302.08        14.71 o                         
   2   9   5       2635.66       2613.49        42.51 o                         
   3   9   5         97.78         71.01        10.55 o                         
   4   9   5       5448.78       5547.02        84.76 o                         
   5   9   5          5.41         -9.49         9.49 o                         
   6   9   5       3066.90       3124.29        57.56 o                         
   7   9   5         63.56         30.24        12.92 o                         
   8   9   5       1504.95       1434.44        44.12 o                         
   9   9   5         86.82         46.28        65.40 o                         
 -11  10   5       2354.10       2191.20        77.42 o                         
 -10  10   5         38.26         -6.65        17.71 o                         
  -9  10   5       2888.57       2968.65        96.81 o                         
  -8  10   5         88.70        113.06        18.77 o                         
  -7  10   5       3150.36       3294.11        70.30 o                         
  -6  10   5        126.83        113.80        16.15 o                         
  -5  10   5       2163.56       2277.47        54.45 o                         
  -4  10   5          9.14         14.99        10.25 o                         
  -3  10   5       1854.71       1892.72        29.15 o                         
  -2  10   5        657.20        631.77        17.17 o                         
  -1  10   5       4960.76       4937.56        59.38 o                         
   0  10   5        132.64        119.33        10.94 o                         
   1  10   5       3024.66       3018.02        47.16 o                         
   2  10   5          0.05         -9.02         9.02 o                         
   3  10   5       2681.02       2686.71        50.28 o                         
   4  10   5          7.45        -10.80        10.80 o                         
   5  10   5       3281.04       3239.98        59.29 o                         
   6  10   5         14.73          4.34        14.56 o                         
   7  10   5       1546.73       1492.23        88.06 o                         
  -9  11   5          6.11          4.81        27.17 o                         
  -8  11   5       2988.60       2902.79       201.89 o                         
  -7  11   5          1.20        -10.05        16.31 o                         
  -6  11   5       3591.29       3532.31       103.10 o                         
  -5  11   5         67.50         79.96        15.62 o                         
  -4  11   5       1870.48       1822.35        48.36 o                         
  -3  11   5         38.00         33.76         8.10 o                         
  -2  11   5       2516.59       2567.43        44.00 o                         
  -1  11   5        103.42        115.18        13.52 o                         
   0  11   5       4011.73       4102.38        53.47 o                         
   1  11   5         62.79         60.13        22.79 o                         
   2  11   5       1221.43       1204.76        33.37 o                         
   3  11   5         18.46         13.14        16.77 o                         
   4  11   5       2625.92       2692.71       104.74 o                         
  -4  12   5          0.12        -14.28        27.10 o                         
  -2  12   5         91.03         72.87        12.53 o                         
  -1  12   5       2210.13       2193.24       123.87 o                         
   0  12   5          2.83          3.13        21.89 o                         
 -18   0   6       3414.24       3452.20        82.31 o                         
 -16   0   6       6069.42       6017.05        84.70 o                         
 -14   0   6       4201.18       4057.92        60.23 o                         
 -12   0   6      10659.75      10915.27       116.65 o                         
 -10   0   6      12969.90      13186.93       124.67 o                         
  -8   0   6      37191.79      38730.84       452.49 o                         
  -6   0   6      23718.79      23380.50       274.70 o                         
  -4   0   6       9696.26       9746.79       166.54 o                         
  -2   0   6      11460.46      11410.51       138.83 o                         
   0   0   6      25236.36      24645.53       246.77 o                         
   2   0   6      13614.50      13390.63       150.62 o                         
   4   0   6      17783.14      18258.06       185.80 o                         
   6   0   6      11650.59      11392.06       153.70 o                         
   8   0   6       3361.87       3499.96        59.40 o                         
  10   0   6       3489.24       3656.12       108.07 o                         
  12   0   6       4507.57       4557.86       101.38 o                         
 -19   1   6       2838.67       2715.22        78.91 o                         
 -18   1   6         12.11          7.13        11.21 o                         
 -17   1   6       4849.67       4886.49        60.10 o                         
 -16   1   6         43.87         35.31         8.76 o                         
 -15   1   6       6838.62       6860.87        64.70 o                         
 -14   1   6        350.24        332.36        11.95 o                         
 -13   1   6       3764.05       3834.44        36.28 o                         
 -12   1   6        202.62        220.21         8.40 o                         
 -11   1   6      14765.62      14651.36       105.77 o                         
 -10   1   6        535.11        516.51         9.72 o                         
  -9   1   6      13426.48      13606.12        96.71 o                         
  -8   1   6        723.01        761.14        11.02 o                         
  -7   1   6      17980.45      17677.30       148.75 o                         
  -6   1   6          0.43          1.26         2.25 o                         
  -5   1   6      22507.09      22471.71       235.29 o                         
  -4   1   6       2793.69       2756.23        44.55 o                         
  -3   1   6      25417.12      24859.98       236.59 o                         
  -2   1   6        121.10         71.28         4.11 o                         
  -1   1   6      10324.86      10204.67        84.14 o                         
   0   1   6       1616.35       1663.37        17.05 o                         
   1   1   6      24266.19      23354.30       177.46 o                         
   2   1   6        877.71        857.70        19.78 o                         
   3   1   6       8225.82       7960.31        65.16 o                         
   4   1   6        243.83        279.04         9.78 o                         
   5   1   6      14891.16      14948.06       116.32 o                         
   6   1   6        165.28        140.29         9.12 o                         
   7   1   6       9325.17       9328.98        80.26 o                         
   8   1   6          5.50         20.75         8.01 o                         
   9   1   6      10872.98      10743.71       110.22 o                         
  10   1   6        595.63        618.27        24.83 o                         
  11   1   6       3877.20       3865.28        58.46 o                         
  12   1   6         74.80         78.55        16.04 o                         
  13   1   6       3196.48       3179.90        60.27 o                         
 -18   2   6       2656.56       2705.84        41.90 o                         
 -17   2   6         54.26         78.09        10.65 o                         
 -16   2   6       5802.77       6032.36        70.26 o                         
 -15   2   6        130.84        126.27         9.65 o                         
 -14   2   6       6156.09       6146.70        58.18 o                         
 -13   2   6        462.41        407.98        11.38 o                         
 -12   2   6      10877.87      10920.66        82.30 o                         
 -11   2   6        661.39        627.14        14.12 o                         
 -10   2   6       8927.24       8764.94        66.08 o                         
  -9   2   6         42.38         56.14         5.02 o                         
  -8   2   6      10720.38      10847.81        89.93 o                         
  -7   2   6         17.03         21.02         3.87 o                         
  -6   2   6      19945.06      19385.49       206.27 o                         
  -5   2   6        645.65        838.46        15.80 o                         
  -4   2   6      37993.22      37702.71       389.52 o                         
  -3   2   6        838.73        817.26        13.68 o                         
  -2   2   6      29857.44      29538.64       230.13 o                         
  -1   2   6        341.00        408.86         8.45 o                         
   0   2   6      32780.30      32090.98       239.23 o                         
   1   2   6        931.90        913.06        13.90 o                         
   2   2   6      14449.79      14123.96       111.93 o                         
   3   2   6        406.88        445.93        10.98 o                         
   4   2   6      10026.27      10079.83        81.64 o                         
   5   2   6        502.91        461.67        12.80 o                         
   6   2   6      11374.53      11037.64        90.83 o                         
   7   2   6        180.39        177.31        10.06 o                         
   8   2   6       6377.13       6057.61        65.39 o                         
   9   2   6        176.60        162.31        13.19 o                         
  10   2   6       6257.74       6095.48        77.05 o                         
  11   2   6        178.42        130.84        15.44 o                         
  12   2   6       4201.56       4150.70        67.56 o                         
  13   2   6          0.00         12.54        16.47 o                         
 -18   3   6          1.21          6.37        11.40 o                         
 -17   3   6       3810.95       3963.12        73.16 o                         
 -16   3   6        194.05        179.91        10.64 o                         
 -15   3   6       6868.82       6963.18        80.26 o                         
 -14   3   6         29.27         21.26         9.18 o                         
 -13   3   6       6750.32       6751.70        75.22 o                         
 -12   3   6        288.89        258.83        10.68 o                         
 -11   3   6       8678.72       8566.49        78.19 o                         
 -10   3   6        514.39        490.28        11.55 o                         
  -9   3   6      11214.23      10855.77        91.31 o                         
  -8   3   6         40.19         37.73         4.96 o                         
  -7   3   6      10404.05      10273.66       103.73 o                         
  -6   3   6       3640.65       3473.94        39.95 o                         
  -5   3   6      24046.71      23845.56       366.71 o                         
  -4   3   6         54.37         48.49         9.02 o                         
  -3   3   6      32749.55      32491.68       549.76 o                         
  -2   3   6       1487.83       1625.09        21.55 o                         
  -1   3   6       6415.19       6189.58        57.35 o                         
   0   3   6        373.28        525.87        14.84 o                         
   1   3   6      15152.89      15095.42       125.70 o                         
   2   3   6        123.09        168.86         7.25 o                         
   3   3   6       8088.21       7947.11        65.60 o                         
   4   3   6        339.91        353.13        13.79 o                         
   5   3   6       5997.15       5885.39        53.58 o                         
   6   3   6        234.79        237.59        10.74 o                         
   7   3   6       5278.99       5124.43        51.07 o                         
   8   3   6        894.32        848.43        22.02 o                         
   9   3   6       3790.90       3571.60        52.64 o                         
  10   3   6          0.02         14.75        11.25 o                         
  11   3   6       1772.27       1765.43        41.50 o                         
  12   3   6        521.27        472.32        23.69 o                         
  13   3   6       2195.11       2235.85        50.75 o                         
 -18   4   6       1990.67       1951.50        57.01 o                         
 -17   4   6          0.60         -0.52        14.15 o                         
 -16   4   6       4074.87       3958.39        66.54 o                         
 -15   4   6        277.55        283.52        20.60 o                         
 -14   4   6       5555.03       5477.52        88.42 o                         
 -13   4   6        220.36        228.19        13.92 o                         
 -12   4   6      12296.10      12055.36       111.67 o                         
 -11   4   6          2.07          1.63         5.22 o                         
 -10   4   6      10603.68      10381.25       102.06 o                         
  -9   4   6          0.24         -2.02         3.79 o                         
  -8   4   6       5463.57       5397.12        48.24 o                         
  -7   4   6        446.36        530.30        10.42 o                         
  -6   4   6       4504.56       4383.39        64.90 o                         
  -5   4   6        389.18        406.18        20.76 o                         
  -4   4   6       4256.11       3920.75       115.68 o                         
  -3   4   6         33.53         17.89         8.14 o                         
  -2   4   6       1662.53       1590.00        19.05 o                         
  -1   4   6        468.79        524.81        10.91 o                         
   0   4   6      12161.21      11779.27       110.96 o                         
   1   4   6        167.38        194.53         8.41 o                         
   2   4   6      11375.17      11392.84       139.62 o                         
   3   4   6        233.67        277.80        10.35 o                         
   4   4   6       5281.33       5285.59        48.52 o                         
   5   4   6          9.58         25.01         6.54 o                         
   6   4   6       5824.50       5983.02        58.10 o                         
   7   4   6         23.44         21.49         8.45 o                         
   8   4   6       2547.66       2555.43        38.95 o                         
   9   4   6        276.07        276.51        17.47 o                         
  10   4   6       3531.57       3540.85        54.24 o                         
  11   4   6         12.77          2.20        12.90 o                         
  12   4   6       1977.83       1963.89        46.77 o                         
 -17   5   6       3457.51       3531.36        74.77 o                         
 -16   5   6          1.42         -0.02        15.73 o                         
 -15   5   6       3219.22       3300.73        61.64 o                         
 -14   5   6          2.83         -9.72         9.72 o                         
 -13   5   6       4950.57       5041.13       114.50 o                         
 -12   5   6        269.11        256.21        14.62 o                         
 -11   5   6       2785.93       2838.17        34.86 o                         
 -10   5   6         13.91          8.65         4.60 o                         
  -9   5   6      10235.44      10181.52        92.47 o                         
  -8   5   6        531.95        500.75        11.14 o                         
  -7   5   6      11003.88      10946.22       143.41 o                         
  -6   5   6        150.64        201.31        13.53 o                         
  -5   5   6       7790.65       7808.40       121.66 o                         
  -4   5   6       1454.75       1545.33        72.43 o                         
  -3   5   6       9940.44       9827.13       178.69 o                         
  -2   5   6          2.99         11.08         3.32 o                         
  -1   5   6       7675.96       7427.78        67.95 o                         
   0   5   6        325.31        360.69        10.20 o                         
   1   5   6      13958.93      13668.67       129.15 o                         
   2   5   6         91.11         59.71         6.74 o                         
   3   5   6      10513.41      10511.37        98.97 o                         
   4   5   6        267.81        318.66        13.09 o                         
   5   5   6      11493.30      11488.37        98.37 o                         
   6   5   6          3.67          8.08         7.35 o                         
   7   5   6       6141.03       6243.30        78.31 o                         
   8   5   6          4.72         10.05         9.31 o                         
   9   5   6       3939.77       3994.71        57.45 o                         
  10   5   6        452.57        422.56        20.84 o                         
  11   5   6       2948.25       2898.22        49.91 o                         
  12   5   6         21.41         29.72        14.79 o                         
 -17   6   6         50.68         32.83        31.27 o                         
 -16   6   6       3093.91       3168.95        67.30 o                         
 -15   6   6         43.65         52.28        12.14 o                         
 -14   6   6       3073.11       3234.12        53.59 o                         
 -13   6   6          7.02          3.96        10.57 o                         
 -12   6   6       6829.22       6849.10        88.43 o                         
 -11   6   6         59.37         51.94         6.28 o                         
 -10   6   6       4849.01       4844.62        68.42 o                         
  -9   6   6         19.85         19.94         5.35 o                         
  -8   6   6      10495.42      10489.09       137.74 o                         
  -7   6   6          0.41          2.66         9.78 o                         
  -6   6   6       8329.41       8495.75       116.32 o                         
  -5   6   6        172.29        181.85        15.67 o                         
  -4   6   6      15156.58      14677.33       259.54 o                         
  -3   6   6         52.74         77.13        13.50 o                         
  -2   6   6      13193.11      13066.24       162.85 o                         
  -1   6   6        101.36        107.28         7.04 o                         
   0   6   6      22162.17      21931.57       200.87 o                         
   1   6   6       1081.79       1010.63        20.41 o                         
   2   6   6      10468.43      10357.91        96.63 o                         
   3   6   6         17.73         27.54         7.10 o                         
   4   6   6       7746.04       7579.28        82.27 o                         
   5   6   6       1039.51       1008.48        29.12 o                         
   6   6   6       7263.45       7210.41        89.67 o                         
   7   6   6        207.16        199.41        13.04 o                         
   8   6   6       4309.84       4355.06        55.48 o                         
   9   6   6          5.07          3.15        11.61 o                         
  10   6   6       3786.71       3712.71        59.97 o                         
  11   6   6         12.78          5.68        13.70 o                         
 -16   7   6          0.08        -14.16        25.28 o                         
 -15   7   6       2563.97       2530.79        78.52 o                         
 -14   7   6         51.95         63.52        11.87 o                         
 -13   7   6       5272.29       5191.47        89.40 o                         
 -12   7   6          0.89         -2.90         8.39 o                         
 -11   7   6       4301.73       4296.12        59.54 o                         
 -10   7   6        342.86        369.51        15.06 o                         
  -9   7   6       6613.48       6808.95       100.71 o                         
  -8   7   6         35.51         40.59         9.88 o                         
  -7   7   6       8118.35       8201.34       100.43 o                         
  -6   7   6        670.63        710.21        25.12 o                         
  -5   7   6       6227.56       6223.02       105.17 o                         
  -4   7   6          5.85          2.14         5.58 o                         
  -3   7   6       8209.65       8205.23       279.54 o                         
  -2   7   6          3.64          0.46         5.63 o                         
  -1   7   6       8175.23       8216.22       131.45 o                         
   0   7   6       1160.82       1231.46        19.61 o                         
   1   7   6       3662.12       3738.02        41.98 o                         
   2   7   6        165.84        170.83         9.72 o                         
   3   7   6       2722.97       2797.51        35.49 o                         
   4   7   6         21.21         10.84        11.43 o                         
   5   7   6       5048.21       4963.67        70.40 o                         
   6   7   6         41.87         40.07        11.38 o                         
   7   7   6       2751.94       2782.09        50.94 o                         
   8   7   6         36.49         36.29        11.29 o                         
   9   7   6       3228.46       3320.13        58.16 o                         
  10   7   6         28.78         51.57        13.73 o                         
 -14   8   6       2478.39       2509.36        51.98 o                         
 -13   8   6         95.03         71.70        12.97 o                         
 -12   8   6       3387.80       3261.21       104.07 o                         
 -11   8   6         66.34         81.36        16.40 o                         
 -10   8   6       2925.05       2839.99        55.31 o                         
  -9   8   6         64.74         65.07        13.49 o                         
  -8   8   6       5783.76       5871.90        88.78 o                         
  -7   8   6        404.46        366.90        19.86 o                         
  -6   8   6       2456.53       2436.52        49.27 o                         
  -5   8   6         59.93         58.52        10.98 o                         
  -4   8   6       5431.05       5416.60        78.34 o                         
  -3   8   6        156.01        156.40        12.00 o                         
  -2   8   6       2729.80       2804.66        38.35 o                         
  -1   8   6        195.21        197.09         9.71 o                         
   0   8   6       2853.33       2797.75        42.77 o                         
   1   8   6          0.03         -3.12         7.32 o                         
   2   8   6       2238.24       2303.75        35.53 o                         
   3   8   6        269.48        269.52        15.67 o                         
   4   8   6       2365.20       2385.48        38.69 o                         
   5   8   6         45.12         57.35        11.55 o                         
   6   8   6       1700.29       1701.08        41.66 o                         
   7   8   6         21.10          9.67        12.20 o                         
   8   8   6       1692.51       1691.86        44.67 o                         
   9   8   6         41.17          9.28        16.10 o                         
 -13   9   6       1653.02       1580.61        46.39 o                         
 -12   9   6         90.85         85.34        18.77 o                         
 -11   9   6       2323.14       2356.72        60.62 o                         
 -10   9   6          0.83          7.31        14.67 o                         
  -9   9   6       1504.86       1533.44        39.49 o                         
  -8   9   6         68.42        126.86        26.71 o                         
  -7   9   6       3013.04       3145.12        56.26 o                         
  -6   9   6         75.16         84.42        15.19 o                         
  -5   9   6       3106.02       3096.85        53.79 o                         
  -4   9   6         53.40         33.40        13.61 o                         
  -3   9   6       3304.56       3372.53        85.39 o                         
  -2   9   6         42.85         53.83         8.81 o                         
  -1   9   6       2638.45       2666.18        39.42 o                         
   0   9   6          0.12         -0.99         7.76 o                         
   1   9   6       1735.20       1754.64        41.19 o                         
   2   9   6        211.78        212.58        19.22 o                         
   3   9   6       2892.10       2921.28        47.89 o                         
   4   9   6         67.14         85.38        12.40 o                         
   5   9   6       2291.69       2245.83        43.21 o                         
   6   9   6         24.44         15.17        12.12 o                         
   7   9   6       1948.97       1947.68        46.88 o                         
   8   9   6          0.25         -8.23        16.79 o                         
 -11  10   6         15.86          8.16        21.02 o                         
 -10  10   6       2231.22       2168.49       168.39 o                         
  -9  10   6         93.16         90.91        18.59 o                         
  -8  10   6       3356.00       3381.44       134.98 o                         
  -7  10   6         34.58         28.09        14.15 o                         
  -6  10   6       3505.22       3657.12       112.06 o                         
  -5  10   6         73.28         66.64        12.01 o                         
  -4  10   6       3009.15       2930.82        53.48 o                         
  -3  10   6          4.81          3.98         9.70 o                         
  -2  10   6       3523.87       3588.57        51.35 o                         
  -1  10   6          8.17         -1.82        14.06 o                         
   0  10   6       2372.56       2475.51        39.78 o                         
   1  10   6         18.75         17.54         9.69 o                         
   2  10   6       4218.03       4306.02        69.33 o                         
   3  10   6         96.72         80.34        14.42 o                         
   4  10   6       3617.40       3698.49        64.84 o                         
   5  10   6          0.19          5.52        16.76 o                         
   6  10   6       1972.68       1834.90        57.56 o                         
  -9  11   6       1948.39       1803.32       103.17 o                         
  -8  11   6        103.03         99.10        28.53 o                         
  -7  11   6       4197.43       4029.64        98.68 o                         
  -6  11   6        139.46        159.90        29.37 o                         
  -5  11   6       3048.91       3026.95        56.86 o                         
  -4  11   6         12.44         10.97        15.34 o                         
  -3  11   6       3233.16       3312.50        65.26 o                         
  -2  11   6         39.33         43.79        10.99 o                         
  -1  11   6       3137.25       2997.78        70.37 o                         
   0  11   6          2.68         16.50        10.82 o                         
   1  11   6       2406.27       2454.67        47.62 o                         
   2  11   6          1.74          2.30        12.34 o                         
   3  11   6       2899.39       2884.10        70.40 o                         
 -19   0   7       1795.95       1623.27        72.95 o                         
 -17   0   7       6344.30       6232.23       111.15 o                         
 -15   0   7       5247.16       5340.61        74.60 o                         
 -13   0   7      13279.32      13122.64       128.95 o                         
 -11   0   7       8832.12       8697.75        88.31 o                         
  -9   0   7       4842.18       4637.16        65.05 o                         
  -7   0   7      16924.17      16946.46       202.97 o                         
  -5   0   7      15357.76      15789.06       409.81 o                         
  -3   0   7       4555.28       4621.38        61.91 o                         
  -1   0   7      23269.77      23625.35       251.65 o                         
   1   0   7      16110.06      15830.61       236.95 o                         
   3   0   7      10477.17      10387.39       112.23 o                         
   5   0   7      11070.71      11005.53       121.26 o                         
   7   0   7       2774.70       2803.12        51.78 o                         
   9   0   7       4456.93       4464.24        83.34 o                         
  11   0   7       2806.73       2912.47       101.21 o                         
  13   0   7       1411.74       1503.26        62.27 o                         
 -19   1   7          5.00        -12.81        12.81 o                         
 -18   1   7       5503.83       5534.45        66.26 o                         
 -17   1   7         12.06         23.43         9.26 o                         
 -16   1   7       6790.88       6856.09        65.66 o                         
 -15   1   7         94.15         74.42         7.64 o                         
 -14   1   7       7946.91       7702.49        69.10 o                         
 -13   1   7        309.07        264.19        11.11 o                         
 -12   1   7      14048.27      14472.90       106.82 o                         
 -11   1   7          1.85          1.79         3.77 o                         
 -10   1   7      11489.19      11505.17        87.19 o                         
  -9   1   7       1200.88       1259.90        16.47 o                         
  -8   1   7      10045.88       9750.66        85.99 o                         
  -7   1   7        684.98        677.29        10.05 o                         
  -6   1   7      22276.64      22143.71       213.58 o                         
  -5   1   7        593.20        636.99        16.84 o                         
  -4   1   7      15411.45      15573.23       150.99 o                         
  -3   1   7       2886.20       2873.33        29.38 o                         
  -2   1   7       8567.39       8649.63        76.92 o                         
  -1   1   7        903.89       1086.57        13.85 o                         
   0   1   7      24232.32      23875.72       165.39 o                         
   1   1   7         44.23         54.47         4.96 o                         
   2   1   7      13231.97      13124.94       154.38 o                         
   3   1   7        838.99        878.46        15.32 o                         
   4   1   7       8519.80       8539.36        71.52 o                         
   5   1   7        136.28        149.35         8.95 o                         
   6   1   7       8614.60       8666.95        75.11 o                         
   7   1   7          0.41         -4.00         6.91 o                         
   8   1   7       1608.31       1647.24        32.72 o                         
   9   1   7         57.89         30.96        11.61 o                         
  10   1   7       5424.81       5511.71        78.94 o                         
  11   1   7         57.81         58.26        15.35 o                         
  12   1   7       3378.03       3476.89        63.12 o                         
  13   1   7         93.70         85.93        18.93 o                         
 -19   2   7       3272.11       3306.26        60.34 o                         
 -18   2   7        124.28        120.85        12.85 o                         
 -17   2   7       4685.51       4660.75        63.22 o                         
 -16   2   7          0.54         -4.31         7.86 o                         
 -15   2   7       3053.64       3105.59        37.35 o                         
 -14   2   7         33.14         32.18         6.23 o                         
 -13   2   7       6599.80       6648.36        59.79 o                         
 -12   2   7         28.95         46.13         4.82 o                         
 -11   2   7      11579.98      11677.62        99.84 o                         
 -10   2   7        199.17        235.11         8.55 o                         
  -9   2   7      12344.01      12204.04       115.69 o                         
  -8   2   7         29.24         30.53         4.73 o                         
  -7   2   7      21756.61      22132.75       215.41 o                         
  -6   2   7        151.55        146.36        11.87 o                         
  -5   2   7      21548.23      21532.42       251.42 o                         
  -4   2   7        143.56         82.16         6.91 o                         
  -3   2   7      18849.66      18094.45       192.56 o                         
  -2   2   7        306.07        260.04         7.95 o                         
  -1   2   7      21134.94      20738.02       188.01 o                         
   0   2   7        364.47        381.68        12.29 o                         
   1   2   7      16560.04      16197.10       126.84 o                         
   2   2   7          3.96          8.14         4.47 o                         
   3   2   7       7131.28       7209.30        61.39 o                         
   4   2   7         81.98         87.07         7.27 o                         
   5   2   7      14740.76      14731.17       116.03 o                         
   6   2   7         52.69         67.83         7.99 o                         
   7   2   7       7679.46       7490.02        75.91 o                         
   8   2   7        318.87        318.78        17.28 o                         
   9   2   7       5300.47       5360.18        67.26 o                         
  10   2   7         16.26         13.24        13.25 o                         
  11   2   7       3102.97       3126.42        52.83 o                         
  12   2   7          0.46        -15.98        15.98 o                         
 -18   3   7       2559.17       2547.07        65.79 o                         
 -17   3   7         55.68         42.99        13.03 o                         
 -16   3   7       3790.39       3792.36        63.04 o                         
 -15   3   7          1.35          5.99        10.69 o                         
 -14   3   7       2187.04       2224.35        42.37 o                         
 -13   3   7        165.41        180.87        11.30 o                         
 -12   3   7       9113.23       9135.63        87.18 o                         
 -11   3   7         21.41         11.46         5.01 o                         
 -10   3   7       7339.10       7238.58        68.93 o                         
  -9   3   7        397.40        424.44        13.11 o                         
  -8   3   7       5768.38       5740.79        58.53 o                         
  -7   3   7       1167.14       1228.54        17.59 o                         
  -6   3   7      12116.82      11710.35       155.11 o                         
  -5   3   7       1424.88       1553.34        24.53 o                         
  -4   3   7      17456.61      16728.17       198.82 o                         
  -3   3   7       1603.07       1741.98        22.90 o                         
  -2   3   7      20912.48      20939.67       166.07 o                         
  -1   3   7       2741.19       2700.93        30.16 o                         
   0   3   7      25004.69      24971.54       199.09 o                         
   1   3   7          0.08          5.09         4.28 o                         
   2   3   7       5326.17       5414.71        72.99 o                         
   3   3   7        355.49        340.31        10.77 o                         
   4   3   7       5049.79       5068.72        47.77 o                         
   5   3   7        363.51        392.40        12.91 o                         
   6   3   7      11441.54      11141.67        92.81 o                         
   7   3   7        294.98        289.54        15.25 o                         
   8   3   7       5561.28       5396.26        71.05 o                         
   9   3   7        287.45        247.83        17.56 o                         
  10   3   7       4406.85       4485.01        63.99 o                         
  11   3   7         43.52         30.11        13.83 o                         
  12   3   7       2953.88       2844.46        62.09 o                         
 -18   4   7        123.29        105.07        21.79 o                         
 -17   4   7       2944.07       2977.43        52.08 o                         
 -16   4   7         10.12         20.81        12.48 o                         
 -15   4   7       5909.84       5938.65        85.29 o                         
 -14   4   7          0.61          1.70         9.29 o                         
 -13   4   7       3197.55       3236.66        48.91 o                         
 -12   4   7         34.75         42.82         6.64 o                         
 -11   4   7       6881.64       6808.24        71.92 o                         
 -10   4   7        191.54        172.96         8.03 o                         
  -9   4   7      13583.77      13225.37       124.85 o                         
  -8   4   7       2934.00       2884.52        38.07 o                         
  -7   4   7       8276.21       8491.46       100.10 o                         
  -6   4   7          7.25          2.18         7.23 o                         
  -5   4   7       6533.01       6195.45       119.53 o                         
  -4   4   7         33.43         48.30        10.50 o                         
  -3   4   7      10049.61       9638.66       118.73 o                         
  -2   4   7        200.88        241.29        14.00 o                         
  -1   4   7       1318.19       1233.67        17.63 o                         
   0   4   7       1459.31       1589.02        21.91 o                         
   1   4   7       5982.24       5905.81        59.16 o                         
   2   4   7         72.51         68.92         8.64 o                         
   3   4   7       4809.75       5044.63        46.74 o                         
   4   4   7        242.54        222.08        10.50 o                         
   5   4   7       5629.21       5621.35        53.23 o                         
   6   4   7          0.65          0.75         7.65 o                         
   7   4   7       5021.03       4872.45        60.35 o                         
   8   4   7         95.56         95.22        11.74 o                         
   9   4   7       3166.79       3220.44        50.88 o                         
  10   4   7        216.63        230.90        17.33 o                         
  11   4   7       2329.84       2346.60        53.71 o                         
  12   4   7         11.75         12.91        15.16 o                         
 -17   5   7         46.64         24.08        13.24 o                         
 -16   5   7       4900.52       4930.97        75.71 o                         
 -15   5   7          0.99         14.48        10.50 o                         
 -14   5   7       5515.46       5719.92        79.26 o                         
 -13   5   7        114.70        125.47        12.67 o                         
 -12   5   7       8053.86       8082.31        85.02 o                         
 -11   5   7        335.24        374.64        17.66 o                         
 -10   5   7       7339.00       7194.44        68.43 o                         
  -9   5   7        639.90        594.32        22.11 o                         
  -8   5   7      10098.47       9973.63       116.69 o                         
  -7   5   7         10.48          6.78         7.94 o                         
  -6   5   7       9022.41       8928.88       138.40 o                         
  -5   5   7          5.35         -8.51         8.51 o                         
  -4   5   7      10370.38      10189.81       186.39 o                         
  -3   5   7        377.85        395.54        13.09 o                         
  -2   5   7       7213.71       7110.18        64.92 o                         
  -1   5   7        337.53        356.56         9.88 o                         
   0   5   7       8245.70       8105.50        80.79 o                         
   1   5   7        967.83        937.53        17.71 o                         
   2   5   7       9376.25       9272.93        88.53 o                         
   3   5   7         20.38         18.22         7.05 o                         
   4   5   7       6211.86       6305.46        60.14 o                         
   5   5   7        267.17        289.16        13.29 o                         
   6   5   7       3320.75       3450.24        46.39 o                         
   7   5   7        156.37        166.88        13.57 o                         
   8   5   7       4250.26       4173.32        55.63 o                         
   9   5   7          4.57         -6.36        11.43 o                         
  10   5   7       2062.93       2060.14        41.27 o                         
  11   5   7          4.39        -13.78        13.78 o                         
 -17   6   7       2169.63       2232.27        94.10 o                         
 -16   6   7        484.48        495.39        27.78 o                         
 -15   6   7       5523.35       5635.72        91.54 o                         
 -14   6   7         23.16          8.08         9.25 o                         
 -13   6   7       2728.04       2664.59        40.46 o                         
 -12   6   7         87.98         75.43         8.55 o                         
 -11   6   7       3849.96       3756.00        49.23 o                         
 -10   6   7        783.89        804.94        20.37 o                         
  -9   6   7      13975.73      13844.35       159.44 o                         
  -8   6   7        661.14        717.15        25.52 o                         
  -7   6   7       8941.32       8954.60       123.34 o                         
  -6   6   7        254.43        314.34        26.41 o                         
  -5   6   7      11586.41      11636.62       212.92 o                         
  -4   6   7        674.73        674.58        30.92 o                         
  -3   6   7      12191.22      11956.10       178.74 o                         
  -2   6   7        650.77        624.93        21.60 o                         
  -1   6   7       4064.64       4059.13        45.56 o                         
   0   6   7          3.04          9.15         5.42 o                         
   1   6   7       8692.36       8716.66        83.14 o                         
   2   6   7        328.23        354.39        13.22 o                         
   3   6   7      15049.02      14695.94       134.62 o                         
   4   6   7          0.13         10.17         9.12 o                         
   5   6   7       4316.84       4325.17        60.69 o                         
   6   6   7         53.58         35.60        13.94 o                         
   7   6   7       4301.81       4304.18        62.01 o                         
   8   6   7        123.81        134.21        14.24 o                         
   9   6   7       3101.00       3228.81        55.30 o                         
  10   6   7         80.93         60.39        15.56 o                         
 -16   7   7       2187.53       2073.18        68.20 o                         
 -15   7   7          5.82          9.32        10.22 o                         
 -14   7   7       4508.78       4409.15        73.54 o                         
 -13   7   7          8.45         18.86         8.94 o                         
 -12   7   7       3973.19       3911.59        69.72 o                         
 -11   7   7         35.62         31.94         7.57 o                         
 -10   7   7       3839.31       3939.21        66.77 o                         
  -9   7   7        392.15        359.97        24.18 o                         
  -8   7   7       5716.74       5758.64       104.80 o                         
  -7   7   7        425.94        491.50        25.40 o                         
  -6   7   7       5674.41       5788.89        87.87 o                         
  -5   7   7       1167.87       1172.38        36.00 o                         
  -4   7   7       9049.02       8932.05       170.96 o                         
  -3   7   7          9.09         10.67        12.59 o                         
  -2   7   7       8161.58       8061.98        97.56 o                         
  -1   7   7         26.60         28.11         8.04 o                         
   0   7   7       4452.77       4478.52        54.77 o                         
   1   7   7         65.52         69.03         7.46 o                         
   2   7   7       5565.63       5565.17        66.90 o                         
   3   7   7          1.94         -1.59         7.78 o                         
   4   7   7       3402.59       3406.53        61.11 o                         
   5   7   7          8.24         23.13        11.73 o                         
   6   7   7       2074.50       2060.58        42.97 o                         
   7   7   7        291.27        284.20        16.82 o                         
   8   7   7       4236.18       4150.90        63.27 o                         
   9   7   7         13.41         19.02        15.66 o                         
 -14   8   7        128.03        115.02        17.04 o                         
 -13   8   7       2679.08       2749.28        65.12 o                         
 -12   8   7         78.09         95.08        21.80 o                         
 -11   8   7       2765.28       2841.43        56.80 o                         
 -10   8   7        742.42        699.80        36.59 o                         
  -9   8   7       3059.96       3213.25        58.17 o                         
  -8   8   7         65.35         33.39        10.36 o                         
  -7   8   7       1842.32       1881.71        51.68 o                         
  -6   8   7        503.37        439.53        27.81 o                         
  -5   8   7       4182.85       4111.72        99.15 o                         
  -4   8   7       2045.34       1921.07        41.72 o                         
  -3   8   7       5081.01       5069.54       100.59 o                         
  -2   8   7          7.57          9.08         6.87 o                         
  -1   8   7       5723.77       5641.86        69.92 o                         
   0   8   7        349.78        335.62        14.83 o                         
   1   8   7       2941.77       3043.26        42.17 o                         
   2   8   7        199.36        237.85        13.10 o                         
   3   8   7       2797.85       2796.22        42.46 o                         
   4   8   7         49.13         50.48        11.50 o                         
   5   8   7       2192.54       2258.75        46.00 o                         
   6   8   7         88.38        113.03        16.62 o                         
   7   8   7       2945.63       2860.00        60.31 o                         
   8   8   7        217.91        143.29        21.38 o                         
 -13   9   7          5.76         24.23        28.04 o                         
 -12   9   7       2813.60       2774.72       107.89 o                         
 -11   9   7          0.59         12.07        15.06 o                         
 -10   9   7       2222.87       2185.23        48.53 o                         
  -9   9   7        182.33        166.11        18.92 o                         
  -8   9   7       3033.44       3058.63        56.80 o                         
  -7   9   7        297.14        290.68        17.95 o                         
  -6   9   7       1758.04       1827.12        38.39 o                         
  -5   9   7          0.31         -1.78         8.01 o                         
  -4   9   7       1777.39       1831.97        42.56 o                         
  -3   9   7         67.39         53.34        17.64 o                         
  -2   9   7       3897.74       3880.66        58.86 o                         
  -1   9   7         10.23          8.56         8.90 o                         
   0   9   7       3816.69       3836.58        54.07 o                         
   1   9   7         87.03         64.34        10.06 o                         
   2   9   7       3591.20       3677.45        62.35 o                         
   3   9   7          5.10         17.95        11.22 o                         
   4   9   7       3248.21       3271.43        54.39 o                         
   5   9   7          9.01         -1.87        14.99 o                         
   6   9   7       2090.86       2025.99        47.91 o                         
   7   9   7         36.90         19.02        19.63 o                         
 -11  10   7       2713.82       2670.09        93.45 o                         
 -10  10   7          9.40        -19.02        19.02 o                         
  -9  10   7       2698.49       2751.59        56.59 o                         
  -8  10   7         65.13         49.31        13.85 o                         
  -7  10   7       3751.33       3895.95        85.26 o                         
  -6  10   7         11.53         -0.51        23.20 o                         
  -5  10   7       2740.96       2751.01        72.95 o                         
  -4  10   7         68.19         78.76        13.46 o                         
  -3  10   7       2149.79       2185.94        52.82 o                         
  -2  10   7        301.17        266.74        15.02 o                         
  -1  10   7       3258.78       3267.93        88.42 o                         
   0  10   7         25.91         32.69        10.98 o                         
   1  10   7       3565.61       3621.93        54.93 o                         
   2  10   7         96.91        120.89        16.32 o                         
   3  10   7       1937.46       1991.08        44.39 o                         
   4  10   7         86.21        101.33        16.35 o                         
   5  10   7       3171.53       3086.96        69.36 o                         
  -8  11   7       2924.25       2811.75       420.49 o                         
  -7  11   7          8.06          8.72        15.16 o                         
  -6  11   7       2971.79       2965.52        64.43 o                         
  -5  11   7          1.30        -14.86        19.10 o                         
  -4  11   7       2647.59       2629.64        76.18 o                         
  -3  11   7          8.28         22.75        23.04 o                         
  -2  11   7       3791.55       3642.96       128.86 o                         
  -1  11   7          1.62          8.44         9.16 o                         
   0  11   7       2255.74       2228.25        44.31 o                         
   1  11   7         12.94          8.31        12.08 o                         
   2  11   7       1796.56       1917.50        77.46 o                         
 -18   0   8       3596.48       3914.69        83.69 o                         
 -16   0   8       7747.01       7510.42        98.37 o                         
 -14   0   8       1337.94       1452.16        28.05 o                         
 -12   0   8       8383.44       8546.32       102.47 o                         
 -10   0   8       7218.31       7175.93        95.67 o                         
  -8   0   8      10298.73      10270.46       128.44 o                         
  -6   0   8      13178.47      12619.84       215.86 o                         
  -4   0   8       8343.94       8308.35       104.85 o                         
  -2   0   8       6899.51       6800.16        89.77 o                         
   0   0   8      12274.64      12001.31       124.59 o                         
   2   0   8      13746.70      13761.49       143.86 o                         
   4   0   8       8765.64       8635.46        99.02 o                         
   6   0   8       8588.79       8596.40       112.64 o                         
   8   0   8       1674.24       1633.69        46.12 o                         
  10   0   8       3637.66       3657.43        86.93 o                         
  12   0   8       1220.88       1285.45        59.17 o                         
 -19   1   8       2177.42       2062.33        38.74 o                         
 -18   1   8          3.45         -2.35         9.63 o                         
 -17   1   8       3598.53       3738.94        45.17 o                         
 -16   1   8         35.64         46.21         7.81 o                         
 -15   1   8       3393.14       3406.28        43.71 o                         
 -14   1   8          0.00          4.57         5.85 o                         
 -13   1   8       8178.05       8227.27        71.54 o                         
 -12   1   8        965.47        956.77        17.73 o                         
 -11   1   8       8600.18       8492.08        74.42 o                         
 -10   1   8        495.84        487.90        10.55 o                         
  -9   1   8       7942.56       7835.95        67.31 o                         
  -8   1   8        419.59        440.84         8.70 o                         
  -7   1   8      25434.11      25932.66       216.72 o                         
  -6   1   8          2.06          3.95         5.48 o                         
  -5   1   8       4062.68       3922.18        69.51 o                         
  -4   1   8        319.37        232.78         8.20 o                         
  -3   1   8      13327.67      13807.40       119.12 o                         
  -2   1   8         72.13         43.79         4.52 o                         
  -1   1   8      11134.87      11003.44        85.55 o                         
   0   1   8        186.99        188.41         6.97 o                         
   1   1   8       5895.35       5859.54        50.76 o                         
   2   1   8        411.23        488.98        12.14 o                         
   3   1   8       5936.41       6047.24        59.01 o                         
   4   1   8        228.28        238.57        10.25 o                         
   5   1   8      12817.21      12842.77       105.24 o                         
   6   1   8          6.58          7.25         7.28 o                         
   7   1   8       2590.29       2582.15        46.92 o                         
   8   1   8         67.37         57.55        12.02 o                         
   9   1   8       4301.90       4304.90        58.43 o                         
  10   1   8         10.21         -2.20        12.99 o                         
  11   1   8       2397.12       2502.94        51.74 o                         
  12   1   8          0.01          1.72        19.87 o                         
 -19   2   8         19.69         35.89        18.62 o                         
 -18   2   8       2862.45       2857.92        44.01 o                         
 -17   2   8         40.04         40.85         9.72 o                         
 -16   2   8       6757.79       6676.97        69.92 o                         
 -15   2   8        111.96         99.79         8.29 o                         
 -14   2   8       3190.64       3208.31        37.42 o                         
 -13   2   8          3.68         10.13         6.28 o                         
 -12   2   8      12646.03      12389.66       113.21 o                         
 -11   2   8         84.50         75.05         7.55 o                         
 -10   2   8       5259.26       5256.01        56.71 o                         
  -9   2   8         22.68         28.05         5.30 o                         
  -8   2   8      10426.78      10378.49        98.83 o                         
  -7   2   8       2546.64       2670.03        33.84 o                         
  -6   2   8      10663.23      10743.37       132.13 o                         
  -5   2   8       3445.04       3754.53        46.20 o                         
  -4   2   8      17563.29      17859.45       190.80 o                         
  -3   2   8       1901.73       1859.24        24.24 o                         
  -2   2   8      11160.50      11308.31        94.45 o                         
  -1   2   8        932.75       1053.26        18.17 o                         
   0   2   8      11152.56      11114.04        90.56 o                         
   1   2   8        558.41        599.64        12.48 o                         
   2   2   8       3699.01       3821.57        37.47 o                         
   3   2   8         23.78         13.01         5.71 o                         
   4   2   8       4465.33       4434.66        46.46 o                         
   5   2   8          0.32         -0.72         6.64 o                         
   6   2   8       5598.46       5551.60        61.74 o                         
   7   2   8         84.64         72.97        13.90 o                         
   8   2   8       4766.52       4679.35        64.36 o                         
   9   2   8          9.01        -11.27        11.27 o                         
  10   2   8       6114.61       6339.90        82.46 o                         
  11   2   8        108.75        101.91        17.75 o                         
  12   2   8       1776.03       1814.35        57.37 o                         
 -18   3   8          4.18        -13.32        14.09 o                         
 -17   3   8       3506.69       3538.74        56.72 o                         
 -16   3   8         77.57         74.32        13.76 o                         
 -15   3   8       3747.03       3759.14        60.06 o                         
 -14   3   8        545.42        507.87        23.36 o                         
 -13   3   8       9507.59       9399.01        97.29 o                         
 -12   3   8         13.43         14.68         6.03 o                         
 -11   3   8       7028.20       7028.52        74.40 o                         
 -10   3   8       4332.55       4293.26        52.96 o                         
  -9   3   8      10085.08      10156.17        98.20 o                         
  -8   3   8        447.81        418.76        11.87 o                         
  -7   3   8      12930.66      13081.93       130.12 o                         
  -6   3   8         51.27         59.01         3.74 o                         
  -5   3   8       6490.65       6103.05        67.60 o                         
  -4   3   8        591.26        653.88        13.41 o                         
  -3   3   8      12644.21      12074.68       113.11 o                         
  -2   3   8        326.77        369.24         9.23 o                         
  -1   3   8       6965.89       6713.20        60.23 o                         
   0   3   8         13.65         30.41         5.12 o                         
   1   3   8      11330.15      11608.66       106.29 o                         
   2   3   8       1045.87       1037.81        17.06 o                         
   3   3   8       5878.75       6004.49        54.31 o                         
   4   3   8          1.07         -2.93         5.79 o                         
   5   3   8       7754.86       7609.15        71.32 o                         
   6   3   8          9.41          9.87         8.81 o                         
   7   3   8       2012.68       1947.64        33.94 o                         
   8   3   8        285.55        282.19        19.29 o                         
   9   3   8       4318.48       4278.60        61.87 o                         
  10   3   8         64.78         64.25        14.73 o                         
  11   3   8       1843.09       1853.40        48.21 o                         
 -18   4   8       2007.63       2120.30        79.80 o                         
 -17   4   8          2.39          8.77        12.78 o                         
 -16   4   8       6643.91       6803.11        94.67 o                         
 -15   4   8         28.55         30.18        11.32 o                         
 -14   4   8       4093.85       4033.03        56.17 o                         
 -13   4   8        197.59        193.01        13.22 o                         
 -12   4   8      12091.24      11889.55       127.95 o                         
 -11   4   8        187.22        194.99         9.92 o                         
 -10   4   8       3968.31       3997.31        54.21 o                         
  -9   4   8         13.27         25.02         4.73 o                         
  -8   4   8      10226.17      10286.30       107.01 o                         
  -7   4   8        264.07        316.48        19.09 o                         
  -6   4   8       8671.05       8355.08       156.55 o                         
  -5   4   8         26.61         21.28        15.89 o                         
  -4   4   8      18392.07      18018.71       250.56 o                         
  -3   4   8        911.63        927.32        15.23 o                         
  -2   4   8       6820.80       6679.72        75.81 o                         
  -1   4   8        383.49        454.75        10.68 o                         
   0   4   8      15650.47      15706.90       130.17 o                         
   1   4   8         29.98         41.36         6.23 o                         
   2   4   8       5203.69       5479.34        61.08 o                         
   3   4   8         19.60         22.71         6.56 o                         
   4   4   8       5515.53       5635.03        53.12 o                         
   5   4   8         70.01         60.62         9.63 o                         
   6   4   8       3465.56       3470.63        44.71 o                         
   7   4   8         29.32         16.97        10.47 o                         
   8   4   8       2605.82       2474.17        56.04 o                         
   9   4   8         15.69         -1.21        12.01 o                         
  10   4   8       1918.95       1885.10        43.91 o                         
  11   4   8          0.14        -15.37        19.37 o                         
 -17   5   8       3542.24       3510.11        81.51 o                         
 -16   5   8         84.39         87.62        13.42 o                         
 -15   5   8       2969.93       3024.18        51.59 o                         
 -14   5   8          2.59          9.71        10.10 o                         
 -13   5   8       3324.67       3439.66        54.55 o                         
 -12   5   8       1753.07       1718.88        33.41 o                         
 -11   5   8       4002.54       3972.27        55.89 o                         
 -10   5   8         30.63         28.06         6.70 o                         
  -9   5   8       5668.37       5741.18        74.08 o                         
  -8   5   8        625.78        651.88        28.73 o                         
  -7   5   8       4571.36       4652.49        72.33 o                         
  -6   5   8        332.28        353.92        26.31 o                         
  -5   5   8       5997.72       5857.03       220.39 o                         
  -4   5   8        501.94        570.79        27.36 o                         
  -3   5   8       8629.98       8598.23        90.85 o                         
  -2   5   8         30.18         45.76         7.75 o                         
  -1   5   8       3980.84       3978.08        42.13 o                         
   0   5   8        877.53        909.49        17.23 o                         
   1   5   8      20090.70      19912.79       208.19 o                         
   2   5   8        345.71        340.54        12.32 o                         
   3   5   8       7001.00       7009.51        71.76 o                         
   4   5   8        225.74        242.07        12.20 o                         
   5   5   8       7158.87       7022.79        72.45 o                         
   6   5   8          5.53         -7.11         8.87 o                         
   7   5   8       2578.04       2567.43        43.05 o                         
   8   5   8          0.69          5.63        11.31 o                         
   9   5   8       3050.47       3066.26        51.68 o                         
  10   5   8        122.25        130.66        19.31 o                         
 -17   6   8        105.71         86.02        24.03 o                         
 -16   6   8       5596.93       5709.37        93.76 o                         
 -15   6   8         51.49         93.19        18.20 o                         
 -14   6   8       2410.93       2350.51        38.77 o                         
 -13   6   8        105.20        137.22         9.72 o                         
 -12   6   8       4890.23       4766.28        79.39 o                         
 -11   6   8       1245.69       1163.97        30.44 o                         
 -10   6   8       3157.80       3238.06        56.33 o                         
  -9   6   8         79.56         78.18        18.18 o                         
  -8   6   8       4134.02       4204.28        91.76 o                         
  -7   6   8          0.08          3.04         8.55 o                         
  -6   6   8       3960.25       3987.54        75.60 o                         
  -5   6   8        474.92        454.70        27.61 o                         
  -4   6   8      10377.93      10162.26       192.48 o                         
  -3   6   8         40.10         31.54        10.27 o                         
  -2   6   8       3930.27       3829.90        51.15 o                         
  -1   6   8       1014.05        984.68        16.81 o                         
   0   6   8       9727.05       9649.64        90.27 o                         
   1   6   8         27.76         55.74         7.34 o                         
   2   6   8       3547.11       3605.89        44.38 o                         
   3   6   8          2.23          1.14         7.99 o                         
   4   6   8       2611.88       2580.77        53.00 o                         
   5   6   8        144.67        181.17        13.18 o                         
   6   6   8       6112.84       6056.64        73.53 o                         
   7   6   8         14.60         14.57        11.15 o                         
   8   6   8       3082.27       3017.86        49.19 o                         
   9   6   8         29.42         42.40        14.36 o                         
  10   6   8       2036.83       2116.02        55.79 o                         
 -16   7   8         81.81         94.84        48.46 o                         
 -15   7   8       2325.26       2386.86        48.94 o                         
 -14   7   8        435.11        466.32        29.76 o                         
 -13   7   8       3728.87       3799.31        67.97 o                         
 -12   7   8        342.70        348.39        30.75 o                         
 -11   7   8       7986.87       7744.71       135.74 o                         
 -10   7   8        275.72        277.52        30.38 o                         
  -9   7   8       7938.14       7695.98       190.77 o                         
  -8   7   8        465.85        466.85        28.67 o                         
  -7   7   8       9224.14       9048.84       149.03 o                         
  -6   7   8        627.93        614.00        44.29 o                         
  -5   7   8       4998.80       4961.69       108.31 o                         
  -4   7   8        628.49        655.35        28.83 o                         
  -3   7   8       9056.63       9012.22       172.75 o                         
  -2   7   8         18.95         29.75         9.22 o                         
  -1   7   8       2043.21       2072.94        29.08 o                         
   0   7   8        443.16        464.37        16.12 o                         
   1   7   8       5075.62       5116.23        62.13 o                         
   2   7   8        496.23        521.29        17.96 o                         
   3   7   8       1737.91       1705.72        45.89 o                         
   4   7   8         17.37         18.02        10.82 o                         
   5   7   8       3199.81       3175.83        55.21 o                         
   6   7   8        733.76        734.24        28.09 o                         
   7   7   8       2071.57       2146.60        42.48 o                         
   8   7   8          0.06         12.97        12.46 o                         
   9   7   8       2206.60       2164.12        56.36 o                         
 -14   8   8       2280.36       2275.84        97.23 o                         
 -13   8   8          3.95        -21.33        23.82 o                         
 -12   8   8       3277.13       3233.82        70.99 o                         
 -11   8   8        189.04        163.46        16.07 o                         
 -10   8   8       5023.49       5129.43       153.72 o                         
  -9   8   8         59.93         42.43        19.21 o                         
  -8   8   8       6218.96       6334.24       134.73 o                         
  -7   8   8        242.15        241.67        22.48 o                         
  -6   8   8       4376.92       4411.39        87.83 o                         
  -5   8   8         14.18         14.07        20.32 o                         
  -4   8   8       6944.93       6882.58       130.39 o                         
  -3   8   8        243.99        229.53        16.30 o                         
  -2   8   8       4185.40       4178.24        73.31 o                         
  -1   8   8        502.08        519.73        17.56 o                         
   0   8   8       4962.87       5061.56        66.55 o                         
   1   8   8        101.26         97.97        12.14 o                         
   2   8   8       4210.00       4288.62        92.05 o                         
   3   8   8         23.93         41.87         9.98 o                         
   4   8   8       2522.42       2495.97        46.24 o                         
   5   8   8        479.82        399.41        25.88 o                         
   6   8   8       3678.30       3551.14        66.10 o                         
   7   8   8          0.59         13.99        12.55 o                         
 -13   9   8       3542.92       3539.56       112.40 o                         
 -12   9   8         45.16         18.55        16.25 o                         
 -11   9   8       2094.79       2045.34        67.62 o                         
 -10   9   8         62.27         72.21        13.42 o                         
  -9   9   8       2446.98       2443.18        55.36 o                         
  -8   9   8          0.86         -3.82        15.36 o                         
  -7   9   8       4471.51       4468.78       159.01 o                         
  -6   9   8         75.20         67.54        19.18 o                         
  -5   9   8       1840.92       1895.77        48.35 o                         
  -4   9   8         86.35         86.90        12.13 o                         
  -3   9   8       5312.13       5254.28        94.40 o                         
  -2   9   8        592.97        558.96        35.35 o                         
  -1   9   8       3515.25       3608.14        58.26 o                         
   0   9   8          7.49          9.45         8.30 o                         
   1   9   8       2823.89       2844.30        61.65 o                         
   2   9   8         79.60         66.89        10.47 o                         
   3   9   8       4494.28       4473.22        66.72 o                         
   4   9   8        130.20        152.91        18.21 o                         
   5   9   8       3031.49       3093.41        68.45 o                         
   6   9   8          9.18        -18.40        34.65 o                         
 -11  10   8         14.12          9.89        28.29 o                         
 -10  10   8       1944.25       1913.73        57.08 o                         
  -9  10   8         58.10         75.21        15.94 o                         
  -8  10   8       3034.53       3214.86        93.72 o                         
  -7  10   8          0.95         -6.53        10.51 o                         
  -6  10   8       2670.12       2695.49        84.61 o                         
  -5  10   8         19.41          8.64        15.16 o                         
  -4  10   8       3461.49       3376.23        62.44 o                         
  -3  10   8         15.90          1.89        11.62 o                         
  -2  10   8       2450.00       2399.67        92.67 o                         
  -1  10   8          0.89          7.29         9.69 o                         
   0  10   8       2137.69       2098.54        62.73 o                         
   1  10   8         26.11         18.77        10.49 o                         
   2  10   8       3136.43       3294.15        60.99 o                         
   3  10   8         32.75         79.49        17.27 o                         
   4  10   8       2071.35       2070.58        90.15 o                         
  -8  11   8         77.06         65.79        21.47 o                         
  -7  11   8       3005.64       3123.25       108.62 o                         
  -6  11   8          1.41          2.05        13.38 o                         
  -5  11   8       2032.64       2042.28        60.77 o                         
  -4  11   8        107.31         98.59        15.90 o                         
  -3  11   8       2050.11       1897.21       132.23 o                         
  -2  11   8         46.04         44.59        54.19 o                         
  -1  11   8       2066.40       2051.22        86.57 o                         
   0  11   8          5.42          3.33        14.44 o                         
   1  11   8       1483.89       1659.74       117.77 o                         
 -19   0   9       1567.98       1378.93        51.28 o                         
 -17   0   9       6929.29       6670.34       120.77 o                         
 -15   0   9       3025.40       2954.86        48.64 o                         
 -13   0   9      16042.50      15324.50       173.16 o                         
 -11   0   9       2616.71       2560.01        56.11 o                         
  -9   0   9       1388.95       1293.40        26.04 o                         
  -7   0   9      16439.12      16213.44       300.12 o                         
  -5   0   9       9446.57       9412.96       118.39 o                         
  -3   0   9       8281.19       8329.57       107.93 o                         
  -1   0   9      28251.53      28201.70       275.73 o                         
   1   0   9       5735.39       5921.62       140.04 o                         
   3   0   9      11542.43      11537.58       128.62 o                         
   5   0   9       6994.88       6867.47        94.82 o                         
   7   0   9        919.28        892.18        60.54 o                         
   9   0   9       3353.24       3400.55        73.01 o                         
  11   0   9       2585.06       2692.98        78.48 o                         
 -19   1   9          7.14         15.75        15.02 o                         
 -18   1   9       3780.09       3760.43        73.82 o                         
 -17   1   9         48.33         35.44         8.93 o                         
 -16   1   9       4506.72       4462.60        51.18 o                         
 -15   1   9         16.33         22.58         6.67 o                         
 -14   1   9       4596.18       4602.59        49.35 o                         
 -13   1   9        309.71        289.86        10.36 o                         
 -12   1   9       6349.95       6391.04        62.35 o                         
 -11   1   9        230.30        238.35         8.39 o                         
 -10   1   9       4110.51       4024.87        38.84 o                         
  -9   1   9          0.01          0.29         3.25 o                         
  -8   1   9       8820.82       8702.47        84.70 o                         
  -7   1   9        598.54        683.55        17.37 o                         
  -6   1   9      11359.15      11656.00       166.82 o                         
  -5   1   9          3.38          7.19         3.55 o                         
  -4   1   9      14098.53      14250.11       131.64 o                         
  -3   1   9         16.90         13.92         4.31 o                         
  -2   1   9       3856.88       3723.95        37.41 o                         
  -1   1   9        223.59        250.17         9.06 o                         
   0   1   9      13333.40      13335.54        98.19 o                         
   1   1   9        828.09        872.38        15.63 o                         
   2   1   9       4451.25       4409.97        42.74 o                         
   3   1   9          4.21          6.09         5.84 o                         
   4   1   9       5201.67       5134.69        50.15 o                         
   5   1   9          1.21         -6.70         6.70 o                         
   6   1   9       2048.31       1992.29        43.08 o                         
   7   1   9         14.49          9.45        10.53 o                         
   8   1   9       3173.88       3113.25        47.76 o                         
   9   1   9        184.22        150.51        16.12 o                         
  10   1   9       1978.32       2025.74        44.95 o                         
  11   1   9         18.68          0.37        19.58 o                         
 -19   2   9       2959.45       3058.97        68.44 o                         
 -18   2   9          0.03          3.80        12.11 o                         
 -17   2   9       4519.10       4615.77        68.95 o                         
 -16   2   9        130.25        142.16        13.70 o                         
 -15   2   9       1395.47       1448.38        31.25 o                         
 -14   2   9          3.73         -5.97        11.11 o                         
 -13   2   9       7797.09       7915.74        84.07 o                         
 -12   2   9        180.73        191.93        10.71 o                         
 -11   2   9       8237.38       8470.13        86.08 o                         
 -10   2   9        292.25        329.98        11.80 o                         
  -9   2   9       6980.18       7163.71        72.22 o                         
  -8   2   9        971.37       1068.63        17.58 o                         
  -7   2   9       9005.26       8969.48       113.31 o                         
  -6   2   9        320.40        305.27        10.42 o                         
  -5   2   9       2893.56       2800.31        44.26 o                         
  -4   2   9          5.21         14.57         4.47 o                         
  -3   2   9       2825.71       2626.52        32.50 o                         
  -2   2   9        545.07        639.29        12.82 o                         
  -1   2   9       9462.10       9386.07        93.13 o                         
   0   2   9        143.09        208.92         9.89 o                         
   1   2   9       1737.05       1955.51        46.51 o                         
   2   2   9        140.83        177.27         8.78 o                         
   3   2   9       4988.43       5067.74        49.39 o                         
   4   2   9        401.96        419.06        13.86 o                         
   5   2   9       5774.75       5642.49        58.47 o                         
   6   2   9         92.58         85.94        12.20 o                         
   7   2   9       3097.52       2922.95        44.82 o                         
   8   2   9          1.59         21.29        12.33 o                         
   9   2   9       2844.63       2952.62        54.94 o                         
  10   2   9         22.79         23.13        14.58 o                         
  11   2   9       1816.23       1856.94        52.78 o                         
 -18   3   9       2925.61       2878.65        55.83 o                         
 -17   3   9         60.34         57.70        14.95 o                         
 -16   3   9       3490.55       3411.36        57.59 o                         
 -15   3   9         43.99         32.46        23.62 o                         
 -14   3   9       4362.38       4391.11        61.05 o                         
 -13   3   9        597.61        559.75        16.91 o                         
 -12   3   9       4671.74       4723.63        54.82 o                         
 -11   3   9         45.17         49.05         8.35 o                         
 -10   3   9      11669.45      11834.53       124.14 o                         
  -9   3   9        856.22        898.26        16.48 o                         
  -8   3   9       7141.07       7209.30        71.66 o                         
  -7   3   9          1.12          6.98         3.52 o                         
  -6   3   9       6464.41       6541.36        67.83 o                         
  -5   3   9         93.36        146.81         7.58 o                         
  -4   3   9      10491.53      10360.78        99.03 o                         
  -3   3   9        688.76        743.32        14.96 o                         
  -2   3   9      11817.34      12129.71       107.51 o                         
  -1   3   9         15.24         27.36         5.19 o                         
   0   3   9       4712.18       4913.70        48.82 o                         
   1   3   9         21.02         17.54         5.89 o                         
   2   3   9       6811.09       7041.89        61.73 o                         
   3   3   9          8.49          8.83         6.19 o                         
   4   3   9       5105.08       5091.80        51.48 o                         
   5   3   9         27.92         24.93         9.09 o                         
   6   3   9       7578.41       7452.16        81.85 o                         
   7   3   9         38.47         26.06        11.68 o                         
   8   3   9       6779.88       6657.13        89.65 o                         
   9   3   9        354.58        304.04        20.20 o                         
  10   3   9       2666.24       2582.62        50.50 o                         
  11   3   9         18.87         20.84        45.33 o                         
 -18   4   9         55.49         48.13        19.18 o                         
 -17   4   9       2126.60       1948.14        43.00 o                         
 -16   4   9          5.66         -3.05        10.99 o                         
 -15   4   9       3437.58       3473.78        59.62 o                         
 -14   4   9          0.27          1.84         9.90 o                         
 -13   4   9       4927.27       4991.50        97.67 o                         
 -12   4   9        281.53        298.70        13.21 o                         
 -11   4   9      10185.91      10312.36       102.33 o                         
 -10   4   9        186.02        177.65        11.21 o                         
  -9   4   9       9741.02      10062.60       106.51 o                         
  -8   4   9        333.53        305.14        13.83 o                         
  -7   4   9      11052.45      10992.49       201.64 o                         
  -6   4   9        333.14        388.59        24.03 o                         
  -5   4   9      10479.28      10638.36       131.83 o                         
  -4   4   9        946.85       1014.51        16.94 o                         
  -3   4   9      12372.16      12516.40       110.29 o                         
  -2   4   9        224.76        243.03         9.11 o                         
  -1   4   9      16297.75      16432.37       135.78 o                         
   0   4   9        605.33        595.30        14.05 o                         
   1   4   9      12037.78      12246.77       107.45 o                         
   2   4   9        106.79        113.43         9.39 o                         
   3   4   9       7479.87       7576.65        69.96 o                         
   4   4   9        144.78        156.26        13.42 o                         
   5   4   9       4960.28       4909.19        72.23 o                         
   6   4   9         18.76         15.75        10.98 o                         
   7   4   9       3393.96       3331.22        60.11 o                         
   8   4   9          0.19         -3.55        12.09 o                         
   9   4   9       2166.01       2250.96        69.08 o                         
  10   4   9         29.85         23.04        15.34 o                         
 -17   5   9          7.44         17.53        11.14 o                         
 -16   5   9       4502.17       4729.75       120.90 o                         
 -15   5   9         51.96         46.66        12.01 o                         
 -14   5   9       6508.24       6600.64        90.39 o                         
 -13   5   9        476.43        426.16        26.25 o                         
 -12   5   9       2429.16       2389.42        48.87 o                         
 -11   5   9         25.39         20.23         8.09 o                         
 -10   5   9       4907.26       4911.77        60.15 o                         
  -9   5   9        111.81        149.03         9.94 o                         
  -8   5   9       6835.12       6896.26       100.12 o                         
  -7   5   9        121.94        138.10        17.30 o                         
  -6   5   9       7050.25       6960.23       138.14 o                         
  -5   5   9         94.57         80.79        14.36 o                         
  -4   5   9       6472.40       6502.49        88.67 o                         
  -3   5   9        604.49        636.14        13.31 o                         
  -2   5   9       7108.95       7196.81        64.29 o                         
  -1   5   9        564.33        605.79        14.09 o                         
   0   5   9       1044.89       1180.13        22.37 o                         
   1   5   9        639.31        672.77        15.90 o                         
   2   5   9       6518.81       6480.43        64.08 o                         
   3   5   9        251.01        245.97        12.80 o                         
   4   5   9       3767.02       3841.56        49.81 o                         
   5   5   9          0.72          4.32        13.53 o                         
   6   5   9       3419.55       3457.62        51.16 o                         
   7   5   9         58.27         55.18        12.67 o                         
   8   5   9       1897.70       1931.23        39.78 o                         
   9   5   9         17.10         25.94        16.83 o                         
  10   5   9       1461.94       1784.04       121.41 o                         
 -17   6   9       1741.17       1787.84        95.09 o                         
 -16   6   9         24.24         29.28        14.06 o                         
 -15   6   9       4043.94       4141.12        91.14 o                         
 -14   6   9          5.15          8.65         9.50 o                         
 -13   6   9       4074.57       3983.41        74.63 o                         
 -12   6   9        252.37        241.01        16.06 o                         
 -11   6   9       4926.27       4794.37        95.79 o                         
 -10   6   9        198.66        202.09        15.32 o                         
  -9   6   9       4630.65       4808.02        96.38 o                         
  -8   6   9          7.60         -2.35        10.17 o                         
  -7   6   9       6809.21       6642.42       122.88 o                         
  -6   6   9        297.13        279.61        23.57 o                         
  -5   6   9       3474.47       3579.93        84.49 o                         
  -4   6   9         45.46         51.33        12.34 o                         
  -3   6   9       1853.38       1891.07        33.42 o                         
  -2   6   9         50.29         48.12         5.63 o                         
  -1   6   9       1759.53       1803.86        29.78 o                         
   0   6   9        591.74        585.50        15.34 o                         
   1   6   9       4185.50       4290.64        48.34 o                         
   2   6   9       1069.62       1054.93        21.78 o                         
   3   6   9       3714.60       3704.79        53.90 o                         
   4   6   9         18.57         15.57        11.68 o                         
   5   6   9       3013.80       2909.56        47.93 o                         
   6   6   9         65.38         79.90        13.44 o                         
   7   6   9       1562.21       1624.18        38.29 o                         
   8   6   9          4.79          7.47        12.65 o                         
   9   6   9       1464.59       1506.68        45.89 o                         
 -16   7   9       2191.26       2221.13       146.38 o                         
 -15   7   9        117.56         92.10        18.50 o                         
 -14   7   9       3286.21       3190.71        65.96 o                         
 -13   7   9         41.50         16.06        17.63 o                         
 -12   7   9       2789.07       2757.45        71.23 o                         
 -11   7   9        347.71        370.16        32.11 o                         
 -10   7   9       4834.47       5071.95       131.71 o                         
  -9   7   9         19.89         -4.54        14.61 o                         
  -8   7   9       6955.72       6923.29       313.67 o                         
  -7   7   9        350.98        305.79        26.03 o                         
  -6   7   9       5894.54       5900.60       131.76 o                         
  -5   7   9       1469.38       1380.45        92.47 o                         
  -4   7   9       8726.73       8444.45       231.60 o                         
  -3   7   9          2.90          2.58        13.47 o                         
  -2   7   9       6638.28       6403.88        93.25 o                         
  -1   7   9          0.20         10.91        11.77 o                         
   0   7   9       4331.95       4390.45        63.54 o                         
   1   7   9        199.02        213.54        12.46 o                         
   2   7   9       5094.36       5106.62        71.60 o                         
   3   7   9        160.33        161.27        14.67 o                         
   4   7   9       3243.76       3103.92        54.11 o                         
   5   7   9         22.27         24.59        12.46 o                         
   6   7   9       2761.21       2808.55        53.15 o                         
   7   7   9          8.45         30.13        17.45 o                         
   8   7   9       2845.95       2881.41        77.33 o                         
 -14   8   9         47.67         62.93        22.78 o                         
 -13   8   9       3189.81       3145.51        80.91 o                         
 -12   8   9          0.59         34.90        30.09 o                         
 -11   8   9       4209.17       4218.66        72.51 o                         
 -10   8   9         76.56         76.42        19.27 o                         
  -9   8   9       3864.70       4007.69        86.88 o                         
  -8   8   9          0.82         15.06        15.78 o                         
  -7   8   9       3097.83       3097.05        72.00 o                         
  -6   8   9         23.31          8.86        28.14 o                         
  -5   8   9       4963.77       5218.15       166.75 o                         
  -4   8   9          3.07        -16.32        16.32 o                         
  -3   8   9       7786.32       7599.29       158.04 o                         
  -2   8   9          8.17         20.83        10.00 o                         
  -1   8   9       6931.41       7001.91        95.80 o                         
   0   8   9         48.22         37.88         9.07 o                         
   1   8   9       5923.49       6191.31        89.24 o                         
   2   8   9          4.08          3.86        10.38 o                         
   3   8   9       3724.11       3917.95        67.35 o                         
   4   8   9        693.44        689.13        26.65 o                         
   5   8   9       2893.60       2984.25        59.52 o                         
   6   8   9         46.61         25.73        13.82 o                         
 -13   9   9        113.57        122.87        36.74 o                         
 -12   9   9       2323.21       2298.25        51.90 o                         
 -11   9   9         40.32         22.82        12.85 o                         
 -10   9   9       3986.11       3868.97       107.01 o                         
  -9   9   9         44.91         29.85        18.84 o                         
  -8   9   9       2924.41       2976.58        87.67 o                         
  -7   9   9        646.36        665.20        36.69 o                         
  -6   9   9       2862.06       2989.53        71.94 o                         
  -5   9   9        181.62         96.92        40.64 o                         
  -4   9   9       4674.61       4680.37        83.95 o                         
  -3   9   9        408.02        451.32        44.37 o                         
  -2   9   9       3362.96       3477.53        83.51 o                         
  -1   9   9          5.62         18.89        10.41 o                         
   0   9   9       4209.45       4301.26        60.12 o                         
   1   9   9         21.91         14.82        10.83 o                         
   2   9   9       3277.89       3426.89        65.52 o                         
   3   9   9         30.77         23.32        14.77 o                         
   4   9   9       1720.80       1703.17        48.27 o                         
   5   9   9         51.71         46.83        15.34 o                         
 -11  10   9       2370.70       2374.81        71.58 o                         
 -10  10   9         20.11          9.04        20.78 o                         
  -9  10   9       3073.18       2936.67        93.75 o                         
  -8  10   9         34.70         24.94        22.49 o                         
  -7  10   9       1942.13       2101.56       105.07 o                         
  -6  10   9          0.73         -3.55        16.24 o                         
  -5  10   9       3668.90       3452.00        75.07 o                         
  -4  10   9         64.12         68.84        19.30 o                         
  -3  10   9       2590.00       2524.18        65.47 o                         
  -2  10   9          9.22          3.90        22.15 o                         
  -1  10   9       2738.69       2846.91        55.11 o                         
   0  10   9         37.59         31.63        12.29 o                         
   1  10   9       2134.40       2222.95        62.46 o                         
   2  10   9        128.64        173.86        24.15 o                         
   3  10   9       2134.20       2195.80        92.23 o                         
  -7  11   9          9.53         27.33        21.55 o                         
  -6  11   9       3198.73       3342.04       124.86 o                         
  -5  11   9         91.08        135.67        34.80 o                         
  -4  11   9       2160.23       2000.25       392.87 o                         
  -3  11   9         98.54         30.13        47.16 o                         
  -2  11   9       1802.64       1874.66        90.15 o                         
  -1  11   9          2.05         49.50        28.66 o                         
 -18   0  10       3005.34       2738.76        67.29 o                         
 -16   0  10       1910.02       1895.43        37.40 o                         
 -14   0  10       3804.54       3819.60        94.71 o                         
 -12   0  10       4157.52       4146.71        56.50 o                         
 -10   0  10       2520.25       2454.18        41.32 o                         
  -8   0  10      18219.36      18272.43       221.39 o                         
  -6   0  10       4638.67       4625.08        75.21 o                         
  -4   0  10       3716.82       3293.39        50.64 o                         
  -2   0  10      14244.72      14014.69       176.21 o                         
   0   0  10       2537.04       2644.47        63.32 o                         
   2   0  10       4597.36       4388.52        64.84 o                         
   4   0  10      11879.64      12067.75       148.96 o                         
   6   0  10       3235.37       3302.23        71.19 o                         
   8   0  10       3670.07       3688.90        94.84 o                         
  10   0  10       2396.49       2603.29        85.12 o                         
 -19   1  10       2309.30       2172.76        49.67 o                         
 -18   1  10        175.28        148.64        12.40 o                         
 -17   1  10       3039.38       3198.58        52.89 o                         
 -16   1  10        206.73        200.60        10.60 o                         
 -15   1  10       4059.24       3909.77        40.61 o                         
 -14   1  10        247.31        236.69        10.11 o                         
 -13   1  10       6056.34       6216.81        58.53 o                         
 -12   1  10        710.99        730.69        14.18 o                         
 -11   1  10       5395.35       5411.64        54.35 o                         
 -10   1  10        151.49        185.91         9.35 o                         
  -9   1  10       5604.11       5700.63        60.10 o                         
  -8   1  10        299.13        307.41        10.71 o                         
  -7   1  10      10200.97       9938.53       145.28 o                         
  -6   1  10        423.76        431.73        13.34 o                         
  -5   1  10       5858.35       5769.07        55.23 o                         
  -4   1  10        202.43        216.16         8.34 o                         
  -3   1  10      11978.34      12127.69       115.85 o                         
  -2   1  10        146.68        173.27        10.32 o                         
  -1   1  10       9087.48       9382.92        90.67 o                         
   0   1  10        628.83        754.70        27.19 o                         
   1   1  10       5477.24       5378.13        54.03 o                         
   2   1  10        480.68        527.22        15.80 o                         
   3   1  10       7630.88       7530.31        67.50 o                         
   4   1  10        338.79        353.50        14.37 o                         
   5   1  10       6094.11       6030.75        76.20 o                         
   6   1  10         63.19         43.04        11.84 o                         
   7   1  10       2626.44       2558.69        53.00 o                         
   8   1  10        396.86        398.38        20.66 o                         
   9   1  10       2632.58       2687.62        57.68 o                         
  10   1  10          4.09         11.55        18.44 o                         
 -19   2  10          2.12         23.96        16.73 o                         
 -18   2  10       3373.23       3429.00        64.06 o                         
 -17   2  10        112.48        101.83        22.86 o                         
 -16   2  10       3060.51       3108.04        50.65 o                         
 -15   2  10         38.65         25.64         8.70 o                         
 -14   2  10       7289.75       7657.81        90.71 o                         
 -13   2  10        605.42        558.44        17.08 o                         
 -12   2  10      10737.98      10787.75       107.55 o                         
 -11   2  10        541.79        602.39        16.08 o                         
 -10   2  10       5903.58       5867.89        68.04 o                         
  -9   2  10        295.49        299.82        18.36 o                         
  -8   2  10      16826.83      16710.51       166.62 o                         
  -7   2  10         66.41         49.75         5.76 o                         
  -6   2  10       6163.87       6269.54        74.53 o                         
  -5   2  10         19.51         20.25         5.15 o                         
  -4   2  10       4445.79       4324.09        48.08 o                         
  -3   2  10          0.42          2.17         5.05 o                         
  -2   2  10      10541.21      10625.13       126.83 o                         
  -1   2  10        103.58        122.00         8.34 o                         
   0   2  10       4399.43       4793.53        57.87 o                         
   1   2  10        460.41        509.29        13.41 o                         
   2   2  10       4416.87       4345.64        50.43 o                         
   3   2  10        129.48        105.40         8.75 o                         
   4   2  10       6023.98       5879.54        63.14 o                         
   5   2  10        250.30        213.33        16.08 o                         
   6   2  10       2369.59       2358.39        40.09 o                         
   7   2  10        161.10        148.11        15.07 o                         
   8   2  10       3808.44       3801.00        58.72 o                         
   9   2  10          6.36         -6.66        19.23 o                         
  10   2  10       2486.06       2451.87        51.82 o                         
 -18   3  10          3.95        -14.74        14.74 o                         
 -17   3  10       3455.25       3339.04        68.55 o                         
 -16   3  10          3.19          7.31        12.04 o                         
 -15   3  10       5678.36       5531.38        80.29 o                         
 -14   3  10        193.35        200.25        14.02 o                         
 -13   3  10       7905.71       8090.46        92.97 o                         
 -12   3  10         56.70         54.43         7.62 o                         
 -11   3  10      11632.14      11590.23       123.80 o                         
 -10   3  10        513.29        493.42        13.56 o                         
  -9   3  10       7762.55       7823.03        78.41 o                         
  -8   3  10          0.26          8.82         4.29 o                         
  -7   3  10       8903.27       8893.71        84.09 o                         
  -6   3  10         98.88        120.35         9.33 o                         
  -5   3  10       8196.92       8137.00        86.46 o                         
  -4   3  10        430.55        412.34        12.23 o                         
  -3   3  10       5183.54       5251.41        57.03 o                         
  -2   3  10         48.35         70.38         6.37 o                         
  -1   3  10       8983.92       9295.48        85.12 o                         
   0   3  10        113.80        143.87         9.02 o                         
   1   3  10       9044.42       9364.24        82.00 o                         
   2   3  10          0.05         10.29         6.34 o                         
   3   3  10       2332.11       2305.33        35.37 o                         
   4   3  10         55.58         37.01        13.43 o                         
   5   3  10       3876.28       3918.33        52.41 o                         
   6   3  10        310.29        300.92        18.35 o                         
   7   3  10       2140.55       2260.15        44.11 o                         
   8   3  10          2.48         -0.16        12.88 o                         
   9   3  10       2678.78       2804.42        57.29 o                         
  10   3  10         56.94         40.10        16.94 o                         
 -18   4  10       3433.80       3367.95        85.93 o                         
 -17   4  10          2.01          3.19        13.68 o                         
 -16   4  10       3376.62       3402.81        59.69 o                         
 -15   4  10          0.36         -9.79         9.79 o                         
 -14   4  10       3231.36       3200.93        65.80 o                         
 -13   4  10         45.94         45.84         8.88 o                         
 -12   4  10       2646.98       2659.44        53.03 o                         
 -11   4  10        259.77        287.85        11.15 o                         
 -10   4  10       3305.30       3486.35        40.58 o                         
  -9   4  10         22.42         42.97         7.02 o                         
  -8   4  10       8534.82       8670.95       111.24 o                         
  -7   4  10         71.25         93.35         6.52 o                         
  -6   4  10      10592.70      10736.08       118.91 o                         
  -5   4  10        379.30        387.28        10.98 o                         
  -4   4  10      15370.03      15664.33       146.13 o                         
  -3   4  10        131.29        152.01         7.97 o                         
  -2   4  10       8999.54       8970.58        83.46 o                         
  -1   4  10         13.59         18.95         6.18 o                         
   0   4  10       5988.70       6317.46        61.07 o                         
   1   4  10        640.74        634.41        16.60 o                         
   2   4  10       8737.91       8810.82        83.83 o                         
   3   4  10        599.70        594.20        18.12 o                         
   4   4  10       5764.59       5726.90        66.15 o                         
   5   4  10        225.88        224.88        16.69 o                         
   6   4  10       3125.23       3147.88        49.50 o                         
   7   4  10         79.29         71.49        14.18 o                         
   8   4  10       3422.38       3593.01        61.50 o                         
   9   4  10          0.97        -14.49        14.49 o                         
 -17   5  10       2935.11       3048.38        78.83 o                         
 -16   5  10        160.57        153.15        15.65 o                         
 -15   5  10       4419.49       4640.92        70.34 o                         
 -14   5  10         43.10         27.42         9.63 o                         
 -13   5  10       2977.12       3055.41        48.32 o                         
 -12   5  10        275.78        260.64        15.12 o                         
 -11   5  10       3763.43       3862.46        55.21 o                         
 -10   5  10        398.30        394.14        16.29 o                         
  -9   5  10       4015.65       4070.25        57.46 o                         
  -8   5  10        575.68        537.53        25.85 o                         
  -7   5  10       2514.37       2597.89        67.81 o                         
  -6   5  10         38.33         35.41        13.78 o                         
  -5   5  10       9362.10       9322.62       122.75 o                         
  -4   5  10        209.59        225.82        10.50 o                         
  -3   5  10       5968.96       6031.95        58.90 o                         
  -2   5  10        158.87        180.50        10.78 o                         
  -1   5  10       7688.86       8048.32        75.71 o                         
   0   5  10         45.32         39.85         6.95 o                         
   1   5  10       8847.30       9026.46        88.23 o                         
   2   5  10        126.85        108.77        10.06 o                         
   3   5  10       2962.93       2932.33        50.91 o                         
   4   5  10        217.30        199.55        14.85 o                         
   5   5  10       2853.25       2792.86        54.61 o                         
   6   5  10          0.05        -10.28        11.53 o                         
   7   5  10       2783.50       2765.29        47.53 o                         
   8   5  10          2.23         -8.33        15.16 o                         
   9   5  10       1962.24       1897.17        85.25 o                         
 -17   6  10          7.38         -8.34        27.10 o                         
 -16   6  10       3923.55       3717.37       170.25 o                         
 -15   6  10        136.13        117.01        17.95 o                         
 -14   6  10       3355.55       3322.87        63.43 o                         
 -13   6  10         94.27         87.77        13.16 o                         
 -12   6  10       2581.75       2611.49        67.54 o                         
 -11   6  10        162.87        144.35        14.17 o                         
 -10   6  10       7461.63       7694.12       134.92 o                         
  -9   6  10        293.35        244.53        28.84 o                         
  -8   6  10       3118.98       3085.29        82.84 o                         
  -7   6  10          5.66         -3.01        15.90 o                         
  -6   6  10       3898.67       3802.54       218.31 o                         
  -5   6  10         95.91         81.18        14.92 o                         
  -4   6  10       7354.06       7079.04       143.26 o                         
  -3   6  10          0.77          3.61         6.03 o                         
  -2   6  10       2796.93       2695.42        31.71 o                         
  -1   6  10        146.03        137.11         8.63 o                         
   0   6  10       1956.97       2080.08        29.87 o                         
   1   6  10        440.66        407.47        14.56 o                         
   2   6  10       3699.80       3727.40        54.39 o                         
   3   6  10         31.51         48.72        11.49 o                         
   4   6  10       2549.61       2628.71        50.90 o                         
   5   6  10         51.25         29.46        13.15 o                         
   6   6  10       2332.97       2226.53        43.99 o                         
   7   6  10         20.54         -3.89        14.64 o                         
   8   6  10       2389.91       2574.94        78.36 o                         
 -15   7  10       2313.78       2296.54        79.61 o                         
 -14   7  10          1.78        -18.27        18.27 o                         
 -13   7  10       3792.15       3811.10       167.32 o                         
 -12   7  10          0.36        -17.33        17.33 o                         
 -11   7  10       4677.37       4868.68       100.39 o                         
 -10   7  10         65.23         97.71        19.51 o                         
  -9   7  10       6964.77       6821.63       124.68 o                         
  -8   7  10        188.88        181.08        21.83 o                         
  -7   7  10       3166.92       3060.30        95.56 o                         
  -6   7  10         26.12         17.72        22.93 o                         
  -5   7  10       5548.46       5311.13       130.27 o                         
  -4   7  10        426.10        350.94        24.71 o                         
  -3   7  10       4329.22       4293.63        93.53 o                         
  -2   7  10         72.00         65.84        10.07 o                         
  -1   7  10       4523.91       4478.41        54.15 o                         
   0   7  10        236.24        233.58        13.35 o                         
   1   7  10       3981.72       4103.88        54.89 o                         
   2   7  10         40.00         45.73        10.82 o                         
   3   7  10       3139.05       3162.00        53.86 o                         
   4   7  10          8.40         20.91        11.92 o                         
   5   7  10       2056.17       2105.84        52.30 o                         
   6   7  10         26.64          5.37        13.49 o                         
   7   7  10       2992.38       2936.65        72.37 o                         
 -14   8  10       1980.32       1966.57        83.13 o                         
 -13   8  10         26.15         27.14        20.60 o                         
 -12   8  10       3820.11       3961.51        91.84 o                         
 -11   8  10          2.96         -7.32        16.02 o                         
 -10   8  10       7531.51       7639.59       139.73 o                         
  -9   8  10       1016.19        981.06        43.06 o                         
  -8   8  10       4236.54       4329.14       116.21 o                         
  -7   8  10        101.67        102.96        46.64 o                         
  -6   8  10       6030.97       6020.70       138.73 o                         
  -5   8  10        121.09        132.36        29.70 o                         
  -4   8  10       3947.91       3962.66       162.29 o                         
  -3   8  10        479.15        509.67        50.02 o                         
  -2   8  10       3275.63       3117.46        61.57 o                         
  -1   8  10          5.53         13.28         7.95 o                         
   0   8  10       5164.90       5396.22        78.27 o                         
   1   8  10         14.86         32.54        11.36 o                         
   2   8  10       3316.40       3387.98        54.03 o                         
   3   8  10        162.85        180.87        15.61 o                         
   4   8  10       2853.12       2829.61        70.19 o                         
   5   8  10          9.86         16.00        13.37 o                         
 -12   9  10         72.43         41.20        26.42 o                         
 -11   9  10       2870.72       3072.22        80.18 o                         
 -10   9  10          7.12         -2.05        18.58 o                         
  -9   9  10       2447.73       2438.94        83.63 o                         
  -8   9  10        123.04         94.89        21.09 o                         
  -7   9  10       4739.62       5047.12       150.17 o                         
  -6   9  10        215.96        213.78        60.71 o                         
  -5   9  10       3386.81       3303.72        68.68 o                         
  -4   9  10        628.38        636.69        29.56 o                         
  -3   9  10       4488.20       4579.23        99.70 o                         
  -2   9  10          2.82        -13.33        13.33 o                         
  -1   9  10       3372.56       3482.57        81.91 o                         
   0   9  10          0.49         23.32        14.47 o                         
   1   9  10       3329.05       3293.75        56.48 o                         
   2   9  10         69.25         81.82        17.07 o                         
   3   9  10       2590.64       2543.46        47.23 o                         
   4   9  10         58.66         75.65        15.45 o                         
 -10  10  10       1438.26       1447.41        71.59 o                         
  -9  10  10          0.19         28.47        21.08 o                         
  -8  10  10       2114.11       2156.80        87.54 o                         
  -7  10  10         56.45         40.42        20.78 o                         
  -6  10  10       3141.55       3109.76        82.48 o                         
  -5  10  10          0.69          4.81        17.47 o                         
  -4  10  10       1655.82       1605.28        44.24 o                         
  -3  10  10         14.98         28.12        14.52 o                         
  -2  10  10       1643.34       1559.17        51.58 o                         
  -1  10  10         28.31         26.58        12.63 o                         
   0  10  10       2695.72       2638.24        56.37 o                         
   1  10  10          5.67          2.64        17.06 o                         
 -19   0  11       4373.60       4365.23       102.05 o                         
 -17   0  11       4362.37       4082.98        63.86 o                         
 -15   0  11       7084.88       6789.05        89.60 o                         
 -13   0  11       9011.08       8822.87       117.42 o                         
 -11   0  11       3182.46       3134.68        50.93 o                         
  -9   0  11       7905.32       7722.48       102.51 o                         
  -7   0  11      13220.70      12716.81       236.03 o                         
  -5   0  11      25701.58      25406.37       304.26 o                         
  -3   0  11      15285.04      15256.68       191.00 o                         
  -1   0  11       9145.42       9514.02       161.55 o                         
   1   0  11       7966.24       7948.03        93.03 o                         
   3   0  11       9094.93       9093.53       117.45 o                         
   5   0  11       1605.09       1553.11        46.29 o                         
   7   0  11       4858.19       4856.39       117.40 o                         
   9   0  11       3233.15       3240.08       112.31 o                         
 -19   1  11          3.44         23.16        15.46 o                         
 -18   1  11       4103.15       4069.35        96.04 o                         
 -17   1  11        279.20        332.80        14.63 o                         
 -16   1  11       2858.79       2833.30        40.94 o                         
 -15   1  11        250.79        272.12        13.08 o                         
 -14   1  11       8560.56       8534.40        90.57 o                         
 -13   1  11          0.04         20.89         7.15 o                         
 -12   1  11       3026.27       3038.92        40.19 o                         
 -11   1  11          0.10          6.15         5.99 o                         
 -10   1  11      10805.65      10666.15       104.47 o                         
  -9   1  11        160.81        151.98         8.85 o                         
  -8   1  11       6834.01       6909.78        82.84 o                         
  -7   1  11        479.65        474.15        15.27 o                         
  -6   1  11      14155.70      14044.45       123.42 o                         
  -5   1  11        417.69        437.52        11.37 o                         
  -4   1  11       7256.98       7037.76        71.87 o                         
  -3   1  11        112.69        143.90         8.30 o                         
  -2   1  11      11594.50      11595.95       100.44 o                         
  -1   1  11        799.74        857.08        16.33 o                         
   0   1  11       8218.03       8338.00        85.91 o                         
   1   1  11        144.25        163.50         9.60 o                         
   2   1  11       5339.68       5239.17        51.17 o                         
   3   1  11         91.35        109.24        11.37 o                         
   4   1  11       7357.35       7430.77        84.93 o                         
   5   1  11         18.64         13.20        11.75 o                         
   6   1  11       2396.13       2346.00        41.20 o                         
   7   1  11        194.16        182.76        17.91 o                         
   8   1  11       3424.10       3523.73        71.69 o                         
   9   1  11          6.18          6.28        17.23 o                         
 -19   2  11       4396.90       4511.87       131.46 o                         
 -18   2  11          1.14         17.70        14.49 o                         
 -17   2  11       3888.85       3927.87        60.44 o                         
 -16   2  11        180.83        186.54        14.93 o                         
 -15   2  11       4141.34       4228.15        54.28 o                         
 -14   2  11          0.03         12.32         7.82 o                         
 -13   2  11       7607.61       7560.54        87.56 o                         
 -12   2  11        724.68        665.49        17.33 o                         
 -11   2  11       5429.43       5622.23        61.81 o                         
 -10   2  11       3332.14       3342.67        40.70 o                         
  -9   2  11      11742.88      11854.49       114.20 o                         
  -8   2  11        292.10        308.59        11.39 o                         
  -7   2  11       4410.59       4478.64        57.26 o                         
  -6   2  11       1146.17       1139.19        21.01 o                         
  -5   2  11       7189.51       7114.35        72.96 o                         
  -4   2  11        238.59        221.61        10.28 o                         
  -3   2  11       6237.32       6374.16        68.50 o                         
  -2   2  11        271.23        288.67        10.81 o                         
  -1   2  11       7065.62       7022.60        71.17 o                         
   0   2  11        168.99        171.45        10.53 o                         
   1   2  11       3250.02       3105.97        36.52 o                         
   2   2  11       1146.13       1206.29        21.31 o                         
   3   2  11       6622.24       6480.83        85.69 o                         
   4   2  11         38.95         29.45        11.53 o                         
   5   2  11       1716.72       1719.77        34.03 o                         
   6   2  11         33.80         26.75        13.39 o                         
   7   2  11       3994.07       4119.36        61.41 o                         
   8   2  11          2.64         10.40        14.06 o                         
   9   2  11       2038.82       2177.63        50.16 o                         
 -18   3  11       3036.45       2973.10        98.02 o                         
 -17   3  11          8.95          6.10        14.91 o                         
 -16   3  11       1852.56       1780.96        41.58 o                         
 -15   3  11          2.56          3.77         9.44 o                         
 -14   3  11       6096.83       6096.07        70.28 o                         
 -13   3  11         21.32         32.08         7.80 o                         
 -12   3  11       4298.95       4214.42        56.75 o                         
 -11   3  11        102.38        111.06         8.51 o                         
 -10   3  11      12671.29      12701.39       122.25 o                         
  -9   3  11         10.20          9.20         4.83 o                         
  -8   3  11       9064.53       9321.74        88.89 o                         
  -7   3  11         73.85         69.57         6.23 o                         
  -6   3  11       4101.81       4202.26        50.39 o                         
  -5   3  11          4.52         -2.85         5.25 o                         
  -4   3  11       5509.84       5594.12        60.79 o                         
  -3   3  11        407.11        430.59        15.99 o                         
  -2   3  11       7224.53       7338.14        68.11 o                         
  -1   3  11          9.61         12.55         6.94 o                         
   0   3  11       5968.79       5876.14        60.44 o                         
   1   3  11        352.34        350.01        12.89 o                         
   2   3  11       4527.23       4490.18        51.23 o                         
   3   3  11          0.80         -0.51         9.02 o                         
   4   3  11       6979.67       6812.59        98.58 o                         
   5   3  11         16.62         11.39        11.05 o                         
   6   3  11       2840.77       2837.98        47.92 o                         
   7   3  11        326.36        336.04        20.78 o                         
   8   3  11       3397.44       3423.70        57.62 o                         
   9   3  11          0.66         24.04        16.53 o                         
 -18   4  11        123.43        123.88        24.18 o                         
 -17   4  11       2798.04       2792.78        63.91 o                         
 -16   4  11          1.17          8.29        15.12 o                         
 -15   4  11       3251.17       3394.51        66.93 o                         
 -14   4  11          2.67          5.16         8.70 o                         
 -13   4  11       5906.17       5832.20        71.25 o                         
 -12   4  11         47.10         47.34         7.81 o                         
 -11   4  11       4333.08       4359.77        45.40 o                         
 -10   4  11        216.35        224.62        11.24 o                         
  -9   4  11       7284.38       7175.57        80.42 o                         
  -8   4  11        470.57        441.57        17.43 o                         
  -7   4  11       2679.40       2685.43        37.78 o                         
  -6   4  11         13.29         29.75         7.57 o                         
  -5   4  11       8435.91       8456.04        90.75 o                         
  -4   4  11         45.94         56.07         7.37 o                         
  -3   4  11       7565.09       7606.93        85.12 o                         
  -2   4  11        110.09        115.67        10.25 o                         
  -1   4  11      14157.71      14421.43       123.24 o                         
   0   4  11        669.65        661.39        16.59 o                         
   1   4  11       4543.27       4540.04        56.27 o                         
   2   4  11         50.06         42.34        12.54 o                         
   3   4  11       6770.75       6893.00        80.77 o                         
   4   4  11         40.72         54.66        11.40 o                         
   5   4  11       3068.54       3017.93        54.87 o                         
   6   4  11         91.51         86.74        14.03 o                         
   7   4  11       4007.99       4103.81        61.77 o                         
   8   4  11          7.17        -15.50        15.50 o                         
 -17   5  11          0.10          5.56        12.05 o                         
 -16   5  11       3319.30       3492.84        59.07 o                         
 -15   5  11         59.92         87.30        12.27 o                         
 -14   5  11       5644.23       5857.74        79.89 o                         
 -13   5  11         52.19         57.07        11.10 o                         
 -12   5  11       4177.58       4259.90        71.02 o                         
 -11   5  11        122.89        127.84        13.18 o                         
 -10   5  11       6694.85       6761.34       102.83 o                         
  -9   5  11         59.46         50.08         8.64 o                         
  -8   5  11       8241.74       8081.50       138.09 o                         
  -7   5  11         59.55         85.41        23.71 o                         
  -6   5  11       9675.83       9087.30       121.40 o                         
  -5   5  11        306.88        323.54        12.73 o                         
  -4   5  11       7638.19       7731.81        80.88 o                         
  -3   5  11        573.09        606.35        14.58 o                         
  -2   5  11       2600.68       2679.87        50.16 o                         
  -1   5  11         72.03         76.56         8.04 o                         
   0   5  11       3695.17       3722.09        44.54 o                         
   1   5  11        167.62        168.17        11.64 o                         
   2   5  11       4583.03       4677.60        64.30 o                         
   3   5  11          4.29        -11.95        11.95 o                         
   4   5  11       3910.65       3883.52        59.91 o                         
   5   5  11         14.75          4.53        12.74 o                         
   6   5  11       2653.72       2715.03        54.64 o                         
   7   5  11         43.92         31.16        13.69 o                         
   8   5  11       1732.73       1786.14        53.74 o                         
 -16   6  11        674.35        747.83        32.79 o                         
 -15   6  11       4352.17       4186.76        92.05 o                         
 -14   6  11        201.14        180.25        15.76 o                         
 -13   6  11       5279.71       5284.38       252.39 o                         
 -12   6  11        269.07        290.25        24.74 o                         
 -11   6  11       4807.99       4962.49        90.69 o                         
 -10   6  11         48.78         32.34        22.84 o                         
  -9   6  11       5886.25       5729.31       188.16 o                         
  -8   6  11         49.77         57.53        20.26 o                         
  -7   6  11       6397.29       5973.15       192.28 o                         
  -6   6  11          0.17        -12.31        16.62 o                         
  -5   6  11       8819.17       8823.50       120.83 o                         
  -4   6  11        483.85        503.50        31.04 o                         
  -3   6  11       2870.74       2844.44        51.92 o                         
  -2   6  11         55.60         53.82         6.62 o                         
  -1   6  11       5563.84       5744.45        69.40 o                         
   0   6  11        418.94        400.48        19.20 o                         
   1   6  11       2714.23       2778.21        47.09 o                         
   2   6  11        340.45        349.49        18.10 o                         
   3   6  11       2928.66       2939.71        51.89 o                         
   4   6  11         30.66         18.29        12.60 o                         
   5   6  11       2083.34       2027.09        44.92 o                         
   6   6  11         15.47          2.30        12.91 o                         
   7   6  11       2053.80       2181.14       123.93 o                         
 -15   7  11         77.66         34.38        22.69 o                         
 -14   7  11       2898.25       2848.27        77.64 o                         
 -13   7  11         25.72         12.60        19.21 o                         
 -12   7  11       2768.13       2802.02        73.90 o                         
 -11   7  11        144.24        100.89        21.11 o                         
 -10   7  11       4221.91       4479.99        94.75 o                         
  -9   7  11        541.41        519.63        33.61 o                         
  -8   7  11       2608.19       2573.94       125.58 o                         
  -7   7  11          7.54         13.68        19.54 o                         
  -6   7  11       4222.38       4117.22       143.56 o                         
  -5   7  11          2.88          1.26        12.35 o                         
  -4   7  11       2825.26       2785.26        58.09 o                         
  -3   7  11         41.64         33.63        11.30 o                         
  -2   7  11       3589.54       3687.67        60.92 o                         
  -1   7  11          1.87          6.33         7.32 o                         
   0   7  11       5087.87       5066.79        61.82 o                         
   1   7  11       1306.82       1248.42        29.55 o                         
   2   7  11       4960.52       4874.46        70.21 o                         
   3   7  11        123.80        133.81        14.71 o                         
   4   7  11       2822.97       2732.95        75.15 o                         
   5   7  11          6.62          6.76        12.99 o                         
   6   7  11       2401.29       2491.84        66.50 o                         
 -14   8  11          5.97        -20.60        20.60 o                         
 -13   8  11       2219.30       2136.93        66.72 o                         
 -12   8  11          8.45        -10.55        40.64 o                         
 -11   8  11       2219.77       2198.02        65.36 o                         
 -10   8  11          1.05          5.74        21.86 o                         
  -9   8  11       2520.68       2508.15        68.76 o                         
  -8   8  11         50.88         84.40        21.08 o                         
  -7   8  11       2285.69       2224.03       138.58 o                         
  -6   8  11         18.01        -14.07        22.93 o                         
  -5   8  11       3430.78       3237.19       126.10 o                         
  -4   8  11        202.86        226.15        39.08 o                         
  -3   8  11       3115.27       3119.42       122.98 o                         
  -2   8  11          2.12          7.44        23.45 o                         
  -1   8  11       4398.32       4492.45        60.58 o                         
   0   8  11         70.69         55.97        10.94 o                         
   1   8  11       2239.88       2336.43        41.50 o                         
   2   8  11          0.23         -9.09        10.89 o                         
   3   8  11       1919.03       2022.42        43.22 o                         
   4   8  11         25.65         16.81        23.24 o                         
 -12   9  11       1551.95       1706.67       146.57 o                         
 -11   9  11         33.96         45.53        25.26 o                         
 -10   9  11       3538.84       3476.49       144.26 o                         
  -9   9  11         21.67          8.27        23.44 o                         
  -8   9  11       2953.24       3159.56        79.51 o                         
  -7   9  11          0.97        -14.45        20.50 o                         
  -6   9  11       2779.12       2751.92        88.84 o                         
  -5   9  11          1.31         -1.74        11.70 o                         
  -4   9  11       2955.69       3141.31       126.10 o                         
  -3   9  11         64.06         38.04        29.70 o                         
  -2   9  11       3597.24       3799.91       142.26 o                         
  -1   9  11         24.94         33.53        17.98 o                         
   0   9  11       1959.91       2031.81        35.40 o                         
   1   9  11         11.53         16.22        10.95 o                         
   2   9  11       1101.43       1074.46        66.46 o                         
  -9  10  11       2003.89       1962.13        65.05 o                         
  -8  10  11         15.08         30.44        21.93 o                         
  -7  10  11       2364.37       2324.23        99.81 o                         
  -6  10  11         44.92         27.89        26.67 o                         
  -5  10  11       4164.68       4051.48       138.42 o                         
  -4  10  11          0.61        -14.52        14.52 o                         
  -3  10  11       2028.64       2071.94        61.17 o                         
  -2  10  11          0.23         24.99        17.53 o                         
  -1  10  11       2269.85       2312.16       115.13 o                         
   0  10  11          7.08         -3.65        18.76 o                         
 -18   0  12       4074.53       4035.47        61.99 o                         
 -16   0  12       2050.38       2064.94        46.21 o                         
 -14   0  12       7604.53       7688.00       101.85 o                         
 -12   0  12       8081.87       8124.42       111.83 o                         
 -10   0  12       6571.10       6632.22        91.53 o                         
  -8   0  12      14977.67      14830.57       257.75 o                         
  -6   0  12       8606.18       8249.73       109.44 o                         
  -4   0  12       9311.79       8798.19       117.68 o                         
  -2   0  12      14868.26      15225.32       224.77 o                         
   0   0  12       4000.43       3890.99        54.43 o                         
   2   0  12       5193.45       5127.21        76.47 o                         
   4   0  12       8160.00       8145.56       126.32 o                         
   6   0  12       4471.84       4448.72        86.65 o                         
   8   0  12       2483.87       2574.65        92.85 o                         
 -19   1  12       3837.03       3779.01        92.89 o                         
 -18   1  12        355.10        375.73        18.01 o                         
 -17   1  12       4382.66       4242.67        60.69 o                         
 -16   1  12        176.94        151.99        11.24 o                         
 -15   1  12       6106.27       6003.99        64.94 o                         
 -14   1  12          1.26          9.38         7.61 o                         
 -13   1  12       6636.61       6800.18        75.57 o                         
 -12   1  12        544.58        536.90        23.35 o                         
 -11   1  12       6751.39       6687.43        71.48 o                         
 -10   1  12        183.08        201.51        10.54 o                         
  -9   1  12       8529.07       8768.12        88.42 o                         
  -8   1  12          5.24         -4.13         6.19 o                         
  -7   1  12       9924.98       9789.84        96.29 o                         
  -6   1  12        676.18        690.06        14.22 o                         
  -5   1  12      10244.84      10147.03        93.20 o                         
  -4   1  12         70.08         70.90         7.18 o                         
  -3   1  12       8237.45       8259.52        90.70 o                         
  -2   1  12        159.19        175.62         9.95 o                         
  -1   1  12       7723.62       7608.55        84.20 o                         
   0   1  12        596.37        640.98        15.87 o                         
   1   1  12       6521.71       6492.73        61.53 o                         
   2   1  12         28.60         36.13        10.69 o                         
   3   1  12       5206.81       5289.45        64.31 o                         
   4   1  12         20.53         24.25        11.59 o                         
   5   1  12       6039.42       5961.77        72.47 o                         
   6   1  12        133.10        108.76        16.88 o                         
   7   1  12       3249.86       3345.66        81.82 o                         
   8   1  12        366.74        328.23        25.33 o                         
 -19   2  12          0.98        -12.02        22.04 o                         
 -18   2  12       3320.30       3168.70        59.53 o                         
 -17   2  12        467.15        447.74        19.48 o                         
 -16   2  12       2711.56       2607.81        44.42 o                         
 -15   2  12         14.49         19.44         8.80 o                         
 -14   2  12       9911.19       9708.70       126.67 o                         
 -13   2  12         42.73         38.47         8.15 o                         
 -12   2  12       8302.60       8487.11        88.25 o                         
 -11   2  12         52.71         55.25         7.62 o                         
 -10   2  12      10120.37      10214.53       101.58 o                         
  -9   2  12        885.95        903.96        17.75 o                         
  -8   2  12       9263.23       9453.66        99.72 o                         
  -7   2  12         14.09         17.10         6.79 o                         
  -6   2  12       4927.03       5008.96        69.54 o                         
  -5   2  12        681.71        667.31        16.89 o                         
  -4   2  12       5306.61       5355.03        64.83 o                         
  -3   2  12        102.24        107.07         9.41 o                         
  -2   2  12       9778.12      10188.61       123.89 o                         
  -1   2  12        145.30        144.86        12.00 o                         
   0   2  12       7028.62       6925.87        68.68 o                         
   1   2  12         97.35         87.83        10.06 o                         
   2   2  12       7908.16       7867.95        87.10 o                         
   3   2  12         72.01         77.46        12.49 o                         
   4   2  12       3248.52       3167.05        47.22 o                         
   5   2  12        112.25         81.03        13.42 o                         
   6   2  12       1984.64       2129.89        41.52 o                         
   7   2  12         72.84         63.12        15.89 o                         
   8   2  12       1713.07       1767.56        55.77 o                         
 -18   3  12         11.13          0.12        14.78 o                         
 -17   3  12       3872.78       4035.79       128.42 o                         
 -16   3  12          2.04         -9.58         9.58 o                         
 -15   3  12       5398.04       5337.06        70.39 o                         
 -14   3  12        133.32        115.96        10.58 o                         
 -13   3  12       3077.94       3105.70        47.99 o                         
 -12   3  12        159.42        168.21        13.66 o                         
 -11   3  12       6960.33       6808.32        73.36 o                         
 -10   3  12          0.99         -3.87         5.30 o                         
  -9   3  12       7176.58       7083.15        67.17 o                         
  -8   3  12        945.61        971.89        16.96 o                         
  -7   3  12       5046.52       5078.41        64.30 o                         
  -6   3  12         30.31         25.11         8.84 o                         
  -5   3  12      10694.87      10624.73       105.70 o                         
  -4   3  12         11.04          5.71         7.02 o                         
  -3   3  12       5017.67       5068.98        58.94 o                         
  -2   3  12        767.03        786.24        17.21 o                         
  -1   3  12       6100.86       6164.61        61.47 o                         
   0   3  12        274.40        250.15        12.87 o                         
   1   3  12       5313.11       5362.44        77.98 o                         
   2   3  12        201.50        200.75        14.67 o                         
   3   3  12       2716.65       2711.83        41.98 o                         
   4   3  12         13.64         15.88        11.05 o                         
   5   3  12       1311.71       1326.61        33.31 o                         
   6   3  12         16.69         21.05        13.54 o                         
   7   3  12       2623.66       2654.21        55.80 o                         
   8   3  12         34.69         55.77        17.44 o                         
 -18   4  12       3743.79       3836.61        79.09 o                         
 -17   4  12         85.48         95.57        19.26 o                         
 -16   4  12       2587.88       2773.34        51.77 o                         
 -15   4  12         32.10         27.87        12.39 o                         
 -14   4  12       5109.62       5075.11        65.54 o                         
 -13   4  12         66.34         72.16         9.23 o                         
 -12   4  12       1657.59       1659.96        25.83 o                         
 -11   4  12        155.83        167.94        11.55 o                         
 -10   4  12       5908.20       5825.51        62.93 o                         
  -9   4  12        209.38        191.49        10.43 o                         
  -8   4  12       6607.24       6411.96        87.27 o                         
  -7   4  12        100.59         99.37        10.76 o                         
  -6   4  12       7905.61       7907.34        80.60 o                         
  -5   4  12        523.36        501.49        14.88 o                         
  -4   4  12       6843.82       6819.31        79.63 o                         
  -3   4  12        139.38        123.81         9.93 o                         
  -2   4  12       3325.38       3407.13        43.19 o                         
  -1   4  12        364.97        351.51        13.81 o                         
   0   4  12       4335.88       4323.32        58.20 o                         
   1   4  12          8.72          3.80        10.50 o                         
   2   4  12       6144.16       6057.98        87.66 o                         
   3   4  12         92.76         73.54        12.63 o                         
   4   4  12       2959.26       2983.13        55.49 o                         
   5   4  12        134.65        127.55        18.59 o                         
   6   4  12       3015.75       3024.02        52.40 o                         
   7   4  12         76.50         61.02        17.51 o                         
 -17   5  12       3525.41       3531.41        73.74 o                         
 -16   5  12          0.24         -1.57        11.08 o                         
 -15   5  12       4959.99       4956.78        86.11 o                         
 -14   5  12          5.82         22.00        10.89 o                         
 -13   5  12       2734.58       2653.96        49.04 o                         
 -12   5  12          1.57         -9.53        15.02 o                         
 -11   5  12       6111.48       6225.32        94.57 o                         
 -10   5  12        102.36         93.88        11.55 o                         
  -9   5  12       6460.57       6397.84       107.26 o                         
  -8   5  12        247.57        232.68        35.95 o                         
  -7   5  12       4988.14       4929.15        94.35 o                         
  -6   5  12         45.87         60.36         8.34 o                         
  -5   5  12      14004.22      13662.38       177.75 o                         
  -4   5  12        347.25        340.38        15.47 o                         
  -3   5  12       8859.09       8837.85       122.63 o                         
  -2   5  12         70.63        104.63         9.81 o                         
  -1   5  12       5739.16       5763.56        65.14 o                         
   0   5  12        378.89        382.02        17.25 o                         
   1   5  12       3224.27       3289.18        50.57 o                         
   2   5  12         12.22         22.93        12.80 o                         
   3   5  12       3477.36       3465.97        66.44 o                         
   4   5  12         85.65         82.47        15.23 o                         
   5   5  12       2598.09       2468.08        48.55 o                         
   6   5  12          1.64          0.71        14.30 o                         
 -16   6  12       2344.75       2338.61        53.55 o                         
 -15   6  12         19.01         43.71        21.22 o                         
 -14   6  12       3700.18       3768.34       112.19 o                         
 -13   6  12         30.71         28.92        11.69 o                         
 -12   6  12       4302.32       4505.25        84.75 o                         
 -11   6  12         17.75         24.92         9.83 o                         
 -10   6  12       5166.61       5362.32       108.65 o                         
  -9   6  12         84.49        100.99        19.94 o                         
  -8   6  12       4842.93       4631.29       133.92 o                         
  -7   6  12        123.48         77.30        21.90 o                         
  -6   6  12       4039.44       4099.74        75.57 o                         
  -5   6  12        180.01        211.26        28.17 o                         
  -4   6  12       5770.95       5762.50       124.69 o                         
  -3   6  12        559.75        548.15        20.40 o                         
  -2   6  12       4031.69       4042.24        59.42 o                         
  -1   6  12          5.23         10.21        11.03 o                         
   0   6  12       5089.70       5107.23        71.74 o                         
   1   6  12          4.52         23.66        10.58 o                         
   2   6  12       2866.46       3021.77        54.05 o                         
   3   6  12         93.14         90.39        14.39 o                         
   4   6  12       3239.97       3395.26        67.09 o                         
   5   6  12         28.23         39.14        14.73 o                         
   6   6  12       1513.38       1516.89        60.07 o                         
 -15   7  12       2532.93       2666.05        77.84 o                         
 -14   7  12        138.69        124.23        32.60 o                         
 -13   7  12       1945.21       1999.52        88.34 o                         
 -12   7  12         29.03         46.43        22.61 o                         
 -11   7  12       2983.38       3032.34        77.35 o                         
 -10   7  12         27.84         20.36        18.51 o                         
  -9   7  12       3198.84       3232.55        77.15 o                         
  -8   7  12        107.21        119.08        25.14 o                         
  -7   7  12       1372.33       1367.28        58.01 o                         
  -6   7  12          0.21         -4.88         9.73 o                         
  -5   7  12       2613.18       2678.51        99.27 o                         
  -4   7  12          0.64         -1.08        17.13 o                         
  -3   7  12       2734.17       2847.99        55.03 o                         
  -2   7  12         58.35         65.20         9.13 o                         
  -1   7  12       1897.53       1963.82        31.37 o                         
   0   7  12        335.18        306.85        16.45 o                         
   1   7  12       2310.19       2442.77        50.27 o                         
   2   7  12         68.58         63.19        13.40 o                         
   3   7  12       1933.58       1913.66        49.92 o                         
   4   7  12         20.43         22.11        13.66 o                         
 -13   8  12          5.18        -24.51        25.93 o                         
 -12   8  12       4292.63       4575.94       126.32 o                         
 -11   8  12        335.92        283.97        34.91 o                         
 -10   8  12       3507.09       3586.89        87.03 o                         
  -9   8  12         11.91         10.95        18.03 o                         
  -8   8  12       3282.72       3195.90        97.07 o                         
  -7   8  12         22.15         22.34        22.40 o                         
  -6   8  12       2850.03       2921.41       122.46 o                         
  -5   8  12         60.36         61.38        14.82 o                         
  -4   8  12       2264.55       2301.37        62.07 o                         
  -3   8  12          0.85         20.80        15.14 o                         
  -2   8  12       2606.80       2719.20        67.69 o                         
  -1   8  12          4.21         17.45        10.84 o                         
   0   8  12       3504.18       3525.86        59.52 o                         
   1   8  12        106.07        102.69        13.22 o                         
   2   8  12       1673.05       1668.22        37.82 o                         
   3   8  12         34.26         29.51        15.77 o                         
 -11   9  12       1997.66       2089.10        78.06 o                         
 -10   9  12        106.58        103.82        25.62 o                         
  -9   9  12       2836.09       2839.04       101.34 o                         
  -8   9  12        124.64         74.48        45.45 o                         
  -7   9  12       3914.35       4075.59       114.93 o                         
  -6   9  12          4.14        -11.04        33.87 o                         
  -5   9  12       3216.25       3087.89        74.61 o                         
  -4   9  12         86.30         72.36        17.75 o                         
  -3   9  12       2396.80       2292.52        65.68 o                         
  -2   9  12         64.20         41.89        17.83 o                         
  -1   9  12       2053.76       2079.53        89.11 o                         
   0   9  12          0.20         -3.33        13.69 o                         
   1   9  12       2853.46       2737.13        53.81 o                         
  -7  10  12          8.59        -20.21        20.21 o                         
  -6  10  12       2002.77       1988.00        80.42 o                         
  -5  10  12          4.84          8.05        25.54 o                         
  -4  10  12        720.56        666.94        65.66 o                         
  -3  10  12        206.69        170.74        62.79 o                         
 -19   0  13       3819.93       3793.06        96.06 o                         
 -17   0  13       2895.88       2835.91        54.37 o                         
 -15   0  13       9149.43       9097.72       182.30 o                         
 -13   0  13       7515.79       7532.02       157.51 o                         
 -11   0  13       3732.41       3741.83        59.22 o                         
  -9   0  13      27161.12      27124.20       457.27 o                         
  -7   0  13       9358.80       9204.41       140.22 o                         
  -5   0  13      21649.50      21275.96       262.23 o                         
  -3   0  13      10014.79      10010.49       137.40 o                         
  -1   0  13       7248.65       7186.51        94.46 o                         
   1   0  13       4930.09       4826.32        74.09 o                         
   3   0  13       8974.19       9174.38       161.85 o                         
   5   0  13       1540.00       1691.42        52.02 o                         
   7   0  13       4736.43       4879.82       136.34 o                         
 -19   1  13         92.73         90.38        21.55 o                         
 -18   1  13       4274.53       4345.03        76.82 o                         
 -17   1  13          0.70          3.25         8.64 o                         
 -16   1  13       4766.22       4597.05        78.63 o                         
 -15   1  13         48.45         60.63        12.81 o                         
 -14   1  13       6635.01       6717.90        75.43 o                         
 -13   1  13        381.08        389.43        15.17 o                         
 -12   1  13       7157.33       7251.84        92.13 o                         
 -11   1  13        879.24        879.58        19.79 o                         
 -10   1  13       8977.70       9023.48        91.96 o                         
  -9   1  13          2.46         -1.66         5.95 o                         
  -8   1  13       4453.33       4497.91        51.32 o                         
  -7   1  13        237.36        257.33        13.87 o                         
  -6   1  13      12494.27      12367.41       111.71 o                         
  -5   1  13          0.42          0.95         5.88 o                         
  -4   1  13       7061.91       7071.74        80.61 o                         
  -3   1  13         35.26         60.48         8.95 o                         
  -2   1  13       6923.59       7055.11        78.56 o                         
  -1   1  13         33.18         13.22         8.11 o                         
   0   1  13       5393.09       5397.11        65.49 o                         
   1   1  13        100.33        132.14        13.32 o                         
   2   1  13       3601.88       3636.99        50.49 o                         
   3   1  13          1.76         22.57        11.72 o                         
   4   1  13       3885.55       3864.52        55.00 o                         
   5   1  13          0.66          3.92        13.39 o                         
   6   1  13       1716.03       1871.63        39.78 o                         
   7   1  13          3.99         14.60        16.16 o                         
 -18   2  13         35.60         50.72        13.27 o                         
 -17   2  13       2590.45       2506.69        45.94 o                         
 -16   2  13          2.60         -1.65         9.17 o                         
 -15   2  13       3694.54       3738.85        50.22 o                         
 -14   2  13        323.91        315.53        16.54 o                         
 -13   2  13       2717.30       2722.78        38.73 o                         
 -12   2  13          1.28          0.62         7.04 o                         
 -11   2  13       1962.96       2004.80        30.64 o                         
 -10   2  13        127.81        143.71         8.94 o                         
  -9   2  13       8650.30       8929.47        88.78 o                         
  -8   2  13         30.63         32.49         9.09 o                         
  -7   2  13       2420.47       2511.99        34.27 o                         
  -6   2  13          3.30          3.79         6.67 o                         
  -5   2  13       5597.25       5648.36        63.31 o                         
  -4   2  13        846.05        889.10        28.40 o                         
  -3   2  13       4246.36       4517.80        70.02 o                         
  -2   2  13         55.38         64.18         9.31 o                         
  -1   2  13       3781.98       3792.18        47.02 o                         
   0   2  13        247.24        218.78        17.90 o                         
   1   2  13       2843.70       2900.41        45.62 o                         
   2   2  13        370.48        401.63        18.61 o                         
   3   2  13       3799.64       3851.82        53.45 o                         
   4   2  13         63.47         55.88        13.45 o                         
   5   2  13       1560.00       1599.94        36.78 o                         
   6   2  13         13.32         11.73        14.93 o                         
   7   2  13       2798.20       2903.84        59.60 o                         
 -18   3  13       3386.71       3418.16        82.84 o                         
 -17   3  13         35.40         40.43        10.87 o                         
 -16   3  13       2723.95       2689.41        45.94 o                         
 -15   3  13         11.13          7.59         9.44 o                         
 -14   3  13       2796.55       2791.88        56.81 o                         
 -13   3  13        114.15        120.02        10.78 o                         
 -12   3  13       5882.30       5694.31        97.54 o                         
 -11   3  13        324.08        320.44        11.75 o                         
 -10   3  13       6289.32       6206.63        58.34 o                         
  -9   3  13        171.60        160.22         9.03 o                         
  -8   3  13       3050.72       3036.52        54.22 o                         
  -7   3  13        106.85         77.42         7.99 o                         
  -6   3  13       4765.01       4740.43        59.07 o                         
  -5   3  13         98.30        109.90         9.78 o                         
  -4   3  13       3728.89       3678.38        46.82 o                         
  -3   3  13        292.75        318.46        14.40 o                         
  -2   3  13       5950.34       5874.54        67.86 o                         
  -1   3  13         73.88        104.51        10.83 o                         
   0   3  13       8999.05       8974.74       120.87 o                         
   1   3  13        401.57        434.94        20.86 o                         
   2   3  13       3268.52       3322.37        50.65 o                         
   3   3  13         22.12         20.58        11.35 o                         
   4   3  13       3526.10       3395.24        51.12 o                         
   5   3  13         22.57         26.71        14.52 o                         
   6   3  13       2263.84       2358.52        80.11 o                         
   7   3  13          5.40          6.23        17.03 o                         
 -17   4  13       3487.03       3583.16        84.75 o                         
 -16   4  13         88.76         84.65        17.75 o                         
 -15   4  13       4632.20       4684.31        63.94 o                         
 -14   4  13          2.07         15.60         9.05 o                         
 -13   4  13       6181.28       6153.32        66.90 o                         
 -12   4  13        454.20        475.07        16.03 o                         
 -11   4  13       8597.12       8546.51        95.15 o                         
 -10   4  13          8.15         13.15         6.83 o                         
  -9   4  13       6192.11       6011.59        80.96 o                         
  -8   4  13        219.06        225.76        13.52 o                         
  -7   4  13       5184.69       4927.29        58.60 o                         
  -6   4  13        219.13        202.46        12.65 o                         
  -5   4  13       6103.60       6047.22        71.69 o                         
  -4   4  13         86.79         69.63         9.78 o                         
  -3   4  13       6468.56       6501.43       150.42 o                         
  -2   4  13          0.38          9.25         8.86 o                         
  -1   4  13       3725.77       3643.99        49.36 o                         
   0   4  13        120.47        145.67        13.80 o                         
   1   4  13       4649.21       4594.38        65.91 o                         
   2   4  13        114.68        129.94        17.13 o                         
   3   4  13       2979.95       2878.86        50.04 o                         
   4   4  13         31.74         27.89        15.49 o                         
   5   4  13       3274.90       3421.27        65.17 o                         
   6   4  13         54.08         35.26        16.69 o                         
 -17   5  13          5.01          0.48        16.71 o                         
 -16   5  13       3510.19       3552.80        81.00 o                         
 -15   5  13         15.57         28.70        11.76 o                         
 -14   5  13       4683.99       4849.08        76.24 o                         
 -13   5  13         94.54         94.70         9.04 o                         
 -12   5  13       5630.86       5710.99        90.91 o                         
 -11   5  13          0.50         11.49        10.67 o                         
 -10   5  13       6103.67       6104.59        93.15 o                         
  -9   5  13        716.12        641.27        27.26 o                         
  -8   5  13       6434.21       6314.27       127.08 o                         
  -7   5  13        340.92        337.35        22.38 o                         
  -6   5  13       7123.75       7009.52        98.28 o                         
  -5   5  13        220.08        216.75        14.21 o                         
  -4   5  13       5344.77       5276.81        71.31 o                         
  -3   5  13         13.58         10.89        11.61 o                         
  -2   5  13       3247.90       3286.72        47.58 o                         
  -1   5  13        157.73        176.50        13.37 o                         
   0   5  13       5592.32       5409.86        71.00 o                         
   1   5  13          0.33          8.80        10.93 o                         
   2   5  13       2667.83       2724.04        56.05 o                         
   3   5  13          2.28        -14.26        14.26 o                         
   4   5  13       2638.63       2575.02        59.50 o                         
   5   5  13          9.03        -15.60        15.60 o                         
 -16   6  13          7.36         -1.75        21.60 o                         
 -15   6  13       3011.37       3068.51       101.84 o                         
 -14   6  13         56.65         45.73        13.74 o                         
 -13   6  13       2892.55       2938.01        58.50 o                         
 -12   6  13        209.94        197.60        16.33 o                         
 -11   6  13       2975.88       3081.74        88.75 o                         
 -10   6  13          1.21         13.81        16.33 o                         
  -9   6  13       3340.37       3480.92        69.00 o                         
  -8   6  13         25.13         41.76        13.00 o                         
  -7   6  13       4323.08       4313.75       131.81 o                         
  -6   6  13        178.92        146.17        17.25 o                         
  -5   6  13       6735.25       6796.17       157.26 o                         
  -4   6  13         23.59         16.49        10.46 o                         
  -3   6  13       3752.77       3674.92        82.95 o                         
  -2   6  13         10.29         24.33         9.44 o                         
  -1   6  13       2179.53       2416.98        48.55 o                         
   0   6  13        125.31        126.73        13.73 o                         
   1   6  13       3343.56       3329.86        57.59 o                         
   2   6  13         20.58         40.67        13.26 o                         
   3   6  13       2287.66       2276.64        67.98 o                         
   4   6  13         26.07         30.14        14.40 o                         
 -15   7  13          0.68         -6.77        40.64 o                         
 -14   7  13       3411.59       3604.98       207.41 o                         
 -13   7  13         51.45         41.80        20.69 o                         
 -12   7  13       3142.13       3230.85        61.35 o                         
 -11   7  13          0.37         22.69        18.77 o                         
 -10   7  13       2337.78       2282.41       142.28 o                         
  -9   7  13         22.88          9.98        17.74 o                         
  -8   7  13       2610.19       2516.46        83.77 o                         
  -7   7  13         79.09         61.24        20.06 o                         
  -6   7  13       2272.84       2360.58        69.54 o                         
  -5   7  13         46.46         37.52        28.66 o                         
  -4   7  13       2095.19       2165.15        44.26 o                         
  -3   7  13        207.25        227.33        25.94 o                         
  -2   7  13       2992.31       3021.17        45.58 o                         
  -1   7  13         76.31         69.66        11.06 o                         
   0   7  13       3939.94       3996.00        60.18 o                         
   1   7  13         31.31         24.98        12.61 o                         
   2   7  13       2174.40       2239.77        49.10 o                         
   3   7  13          7.22          1.49        15.01 o                         
 -13   8  13       1618.49       1694.26        63.55 o                         
 -12   8  13        162.71        121.87        33.52 o                         
 -11   8  13       1775.22       1848.05        73.79 o                         
 -10   8  13         11.75         -7.55        20.16 o                         
  -9   8  13       3333.40       3391.09        87.11 o                         
  -8   8  13          5.82          7.19        23.60 o                         
  -7   8  13       2586.37       2867.74       125.58 o                         
  -6   8  13         52.94         53.68        15.28 o                         
  -5   8  13       2684.61       2800.37        72.05 o                         
  -4   8  13          7.85         21.52        16.16 o                         
  -3   8  13       1612.15       1581.34        70.35 o                         
  -2   8  13         25.28         39.55        13.73 o                         
  -1   8  13       2903.69       2977.39        64.67 o                         
   0   8  13          0.11          8.51        11.23 o                         
   1   8  13       1658.07       1608.49        52.26 o                         
   2   8  13          5.80         51.59        28.14 o                         
 -10   9  13       1592.01       1517.65        81.80 o                         
  -9   9  13         16.07        -22.41        22.41 o                         
  -8   9  13       2340.99       2465.56        73.46 o                         
  -7   9  13        124.13         72.17        27.28 o                         
  -6   9  13       2156.66       2225.87       113.08 o                         
  -5   9  13        116.48        123.90        19.10 o                         
  -4   9  13       2167.30       2173.30        64.09 o                         
  -3   9  13         16.34         32.50        22.41 o                         
  -2   9  13       2600.89       2756.74        77.63 o                         
  -1   9  13          7.32         18.59        11.54 o                         
 -18   0  14       3067.49       2945.18        75.04 o                         
 -16   0  14       4746.00       4678.65        65.37 o                         
 -14   0  14       3382.27       3416.54        59.36 o                         
 -12   0  14       8245.86       8271.00       113.43 o                         
 -10   0  14       1888.57       1879.36        37.44 o                         
  -8   0  14       2211.21       2218.08        41.34 o                         
  -6   0  14       5052.78       4973.38        74.85 o                         
  -4   0  14       6002.85       6117.68        90.57 o                         
  -2   0  14       2894.84       2701.25        61.42 o                         
   0   0  14       2923.32       2722.23        50.59 o                         
   2   0  14       2328.76       2337.17        57.61 o                         
   4   0  14       1463.74       1501.96        73.07 o                         
   6   0  14       4833.95       4663.28       206.13 o                         
 -18   1  14          3.07         -9.96         9.96 o                         
 -17   1  14       3485.41       3408.30        53.71 o                         
 -16   1  14        127.14        138.34        10.98 o                         
 -15   1  14       3143.61       3079.04        47.70 o                         
 -14   1  14        404.79        410.40        17.39 o                         
 -13   1  14       4597.74       4793.70        58.65 o                         
 -12   1  14        275.58        286.76        13.48 o                         
 -11   1  14       8818.31       8727.70        98.46 o                         
 -10   1  14        430.30        413.82        13.24 o                         
  -9   1  14       3763.16       3884.74        51.00 o                         
  -8   1  14        482.98        483.36        15.72 o                         
  -7   1  14       8427.57       8532.10        92.02 o                         
  -6   1  14         15.57         15.59         7.29 o                         
  -5   1  14       2578.62       2579.81        36.99 o                         
  -4   1  14        293.37        265.81        14.60 o                         
  -3   1  14       4855.84       4965.00        65.55 o                         
  -2   1  14        609.27        627.36        29.86 o                         
  -1   1  14       3802.69       3744.51        56.07 o                         
   0   1  14        187.24        197.49        20.78 o                         
   1   1  14       3372.93       3324.97        52.02 o                         
   2   1  14        279.26        270.75        17.41 o                         
   3   1  14       2591.59       2632.12        44.15 o                         
   4   1  14         57.10         48.81        14.00 o                         
   5   1  14       3711.67       3805.54        57.32 o                         
   6   1  14        190.65        177.43        25.82 o                         
 -18   2  14       1823.29       1746.13        40.62 o                         
 -17   2  14        142.91        153.36        17.31 o                         
 -16   2  14       4988.29       5051.47        63.61 o                         
 -15   2  14         21.36         37.08         9.58 o                         
 -14   2  14       3667.81       3716.28        54.14 o                         
 -13   2  14        125.02        122.71        10.58 o                         
 -12   2  14       6072.16       5953.95        68.01 o                         
 -11   2  14        277.28        285.84        11.25 o                         
 -10   2  14       5258.15       5234.83        52.19 o                         
  -9   2  14        279.97        279.63        11.54 o                         
  -8   2  14       5265.66       5221.96        70.58 o                         
  -7   2  14        316.85        348.14        17.22 o                         
  -6   2  14       5747.32       5843.54        70.90 o                         
  -5   2  14        300.95        323.41        15.32 o                         
  -4   2  14       6944.03       7111.85        85.84 o                         
  -3   2  14        368.56        351.29        18.98 o                         
  -2   2  14       5622.82       5624.59        90.77 o                         
  -1   2  14        495.21        501.58        19.54 o                         
   0   2  14       7605.04       7591.44        95.60 o                         
   1   2  14         12.77         13.82        11.71 o                         
   2   2  14       4905.81       4842.75        62.01 o                         
   3   2  14          0.05        -11.52        11.52 o                         
   4   2  14       1164.21       1212.82        38.35 o                         
   5   2  14         68.07         37.45        17.65 o                         
   6   2  14       2176.22       2192.45        59.65 o                         
 -18   3  14         57.53         25.77        14.99 o                         
 -17   3  14       3185.09       3245.91        61.97 o                         
 -16   3  14          1.02         -6.10        11.02 o                         
 -15   3  14       3133.73       3210.68        56.15 o                         
 -14   3  14         57.17         62.25        10.91 o                         
 -13   3  14       2834.08       2872.70        36.73 o                         
 -12   3  14        678.44        646.78        15.16 o                         
 -11   3  14       3855.19       3856.56        41.28 o                         
 -10   3  14          0.12         -1.79         5.84 o                         
  -9   3  14       4401.18       4270.61        53.34 o                         
  -8   3  14         28.78         32.47         7.47 o                         
  -7   3  14       8608.36       8584.33       103.74 o                         
  -6   3  14        344.66        354.55        15.88 o                         
  -5   3  14       3680.82       3711.48        63.30 o                         
  -4   3  14         26.52          6.05         9.28 o                         
  -3   3  14       5007.20       4997.32        65.89 o                         
  -2   3  14        441.90        429.68        21.71 o                         
  -1   3  14       4155.01       4211.37        62.25 o                         
   0   3  14        818.05        798.32        40.05 o                         
   1   3  14       3751.98       3742.28        59.18 o                         
   2   3  14        200.98        204.88        19.02 o                         
   3   3  14       3152.63       3007.96        57.34 o                         
   4   3  14         44.10         56.16        14.98 o                         
   5   3  14       1893.38       1876.01        86.88 o                         
 -17   4  14         33.95          1.76        14.16 o                         
 -16   4  14       5243.39       5253.82        80.06 o                         
 -15   4  14         48.10         39.31        10.69 o                         
 -14   4  14       3406.68       3283.72        42.37 o                         
 -13   4  14          2.30          3.11         5.74 o                         
 -12   4  14       2859.07       2869.53        45.69 o                         
 -11   4  14         79.97         82.16         9.95 o                         
 -10   4  14       7111.32       7186.49        97.27 o                         
  -9   4  14         11.13          2.00         5.23 o                         
  -8   4  14       4684.14       4537.67        72.35 o                         
  -7   4  14          9.31          4.46         8.04 o                         
  -6   4  14       5294.07       5382.99        71.87 o                         
  -5   4  14         17.43         23.05         9.61 o                         
  -4   4  14       4511.16       4399.84        64.40 o                         
  -3   4  14         11.16          8.41        10.81 o                         
  -2   4  14       2160.10       2153.36        43.62 o                         
  -1   4  14        224.56        191.43        14.91 o                         
   0   4  14       2268.19       2281.49        48.54 o                         
   1   4  14         54.55         33.29        12.96 o                         
   2   4  14       2496.02       2499.80        53.82 o                         
   3   4  14          1.27        -13.72        13.72 o                         
   4   4  14       1031.53       1010.23        45.71 o                         
   5   4  14         74.86         26.36        17.42 o                         
 -16   5  14        115.70        135.89        15.76 o                         
 -15   5  14       2881.94       2904.53        51.60 o                         
 -14   5  14        241.46        238.18        13.01 o                         
 -13   5  14       3033.46       3105.73        61.53 o                         
 -12   5  14          4.92          5.22        18.06 o                         
 -11   5  14       5104.98       5177.52       109.20 o                         
 -10   5  14        268.84        255.04        18.45 o                         
  -9   5  14       2990.07       2993.43       115.94 o                         
  -8   5  14          1.16        -12.91        12.91 o                         
  -7   5  14       6106.46       5975.36       122.05 o                         
  -6   5  14        166.99        150.55        14.76 o                         
  -5   5  14       4574.00       4589.91        97.09 o                         
  -4   5  14        564.22        575.03        23.23 o                         
  -3   5  14       4248.95       4316.19        73.52 o                         
  -2   5  14        144.99        123.73        16.75 o                         
  -1   5  14       1975.21       1967.07        39.85 o                         
   0   5  14          4.33         -0.53        11.72 o                         
   1   5  14       2088.14       2109.95        44.29 o                         
   2   5  14        290.06        234.47        18.88 o                         
   3   5  14       2427.12       2366.01        57.64 o                         
   4   5  14         87.38         39.77        16.42 o                         
 -15   6  14         31.95         26.42        17.33 o                         
 -14   6  14       2135.67       2102.89        50.58 o                         
 -13   6  14         24.29         31.09        13.16 o                         
 -12   6  14       2386.56       2495.71        70.93 o                         
 -11   6  14         26.40         10.67        11.32 o                         
 -10   6  14       4434.15       4547.26        76.99 o                         
  -9   6  14          3.25          0.36        10.98 o                         
  -8   6  14       1416.73       1380.90        40.98 o                         
  -7   6  14          0.93          8.43        13.34 o                         
  -6   6  14       3135.61       3181.58        81.03 o                         
  -5   6  14         14.65         14.38        12.35 o                         
  -4   6  14       3407.21       3413.13        61.31 o                         
  -3   6  14         71.96         66.23        16.08 o                         
  -2   6  14       4628.22       4679.65        75.55 o                         
  -1   6  14          6.71         -0.51        10.51 o                         
   0   6  14       2214.05       2194.66        43.85 o                         
   1   6  14        144.98        131.51        15.57 o                         
   2   6  14       2896.45       2967.18        62.69 o                         
   3   6  14        121.17        114.34        25.79 o                         
 -14   7  14         42.72         26.62        25.17 o                         
 -13   7  14       1463.86       1501.69       126.51 o                         
 -12   7  14         23.22         15.36        11.78 o                         
 -11   7  14       3709.36       3773.36        91.20 o                         
 -10   7  14          6.80         15.01        19.72 o                         
  -9   7  14       2557.95       2451.35        86.04 o                         
  -8   7  14         22.60         -2.32        20.84 o                         
  -7   7  14       3202.04       3040.20        76.04 o                         
  -6   7  14         16.57         14.03        15.47 o                         
  -5   7  14       2208.36       2306.84        82.83 o                         
  -4   7  14          0.26        -10.32        10.32 o                         
  -3   7  14       3043.56       3227.73        75.76 o                         
  -2   7  14        133.93        108.44        17.13 o                         
  -1   7  14       1499.16       1561.02        64.48 o                         
   0   7  14         45.42         47.56        13.42 o                         
   1   7  14       2268.92       2302.61        67.80 o                         
   2   7  14          4.27         -6.74        15.56 o                         
 -12   8  14       2626.46       2589.04        77.73 o                         
 -11   8  14         21.72        -17.60        25.59 o                         
 -10   8  14       2148.41       2287.04        75.58 o                         
  -9   8  14         36.39         44.33        22.18 o                         
  -8   8  14       2789.22       2847.83        96.00 o                         
  -7   8  14         68.40         58.88        37.00 o                         
  -6   8  14       2877.81       2947.07        76.22 o                         
  -5   8  14          1.76         11.35        17.25 o                         
  -4   8  14       2374.55       2517.28        71.93 o                         
  -3   8  14         37.51         69.87        26.91 o                         
  -2   8  14       3870.58       3944.96        76.82 o                         
  -1   8  14          3.93         -5.86        12.70 o                         
   0   8  14       1530.49       1571.01        56.23 o                         
  -8   9  14         27.31        -11.57        27.66 o                         
  -7   9  14       2437.70       2289.96       132.88 o                         
  -6   9  14          0.20          5.94        16.99 o                         
  -5   9  14       1242.19       1186.25        49.33 o                         
  -4   9  14          6.45          3.96        18.50 o                         
 -17   0  15       1159.29       1138.84        45.54 o                         
 -15   0  15       5060.93       5086.35       100.48 o                         
 -13   0  15       3840.58       3849.40        86.11 o                         
 -11   0  15       7259.69       7286.43       102.13 o                         
  -9   0  15       4474.43       4502.14        95.56 o                         
  -7   0  15       4824.95       4935.23        86.37 o                         
  -5   0  15       1216.88       1294.20        38.23 o                         
  -3   0  15       2398.14       2251.04        55.30 o                         
  -1   0  15       2228.36       1937.40        56.62 o                         
   1   0  15       2365.75       2253.82        56.91 o                         
   3   0  15       2243.19       2168.05        59.03 o                         
   5   0  15       1754.25       2031.09        68.38 o                         
 -18   1  15       1988.52       1960.46        45.28 o                         
 -17   1  15        196.36        195.59        12.38 o                         
 -16   1  15       3322.99       3219.04        53.78 o                         
 -15   1  15        281.06        270.93        14.49 o                         
 -14   1  15       3516.91       3579.04        48.22 o                         
 -13   1  15        376.44        369.19        15.64 o                         
 -12   1  15       4378.14       4307.64        57.40 o                         
 -11   1  15        307.46        344.92        13.70 o                         
 -10   1  15       1675.75       1677.76        28.17 o                         
  -9   1  15        532.12        511.90        17.85 o                         
  -8   1  15       7296.24       7528.92       102.33 o                         
  -7   1  15         79.36         90.32        10.64 o                         
  -6   1  15       5503.67       5740.31        90.99 o                         
  -5   1  15        353.80        358.11        18.56 o                         
  -4   1  15       3345.47       3388.72        56.23 o                         
  -3   1  15         87.98        111.94        22.09 o                         
  -2   1  15       4790.39       4866.40        90.66 o                         
  -1   1  15          9.92         21.72        13.82 o                         
   0   1  15       1487.30       1410.21        36.58 o                         
   1   1  15          6.03         16.97        12.97 o                         
   2   1  15       1625.48       1583.88        39.39 o                         
   3   1  15          5.27         29.08        13.83 o                         
   4   1  15       2297.35       2284.16        52.53 o                         
   5   1  15        124.50         70.38        18.14 o                         
 -18   2  15          0.04         -0.53        11.12 o                         
 -17   2  15       2120.73       2217.60        44.70 o                         
 -16   2  15          7.43         24.05        10.27 o                         
 -15   2  15       2415.66       2407.03        38.46 o                         
 -14   2  15          6.28         15.34         9.98 o                         
 -13   2  15       1584.75       1561.74        29.20 o                         
 -12   2  15        108.77         93.55         9.47 o                         
 -11   2  15       4386.04       4362.77        46.54 o                         
 -10   2  15         16.10          8.99         7.36 o                         
  -9   2  15       3656.64       3578.74        56.24 o                         
  -8   2  15          0.02          2.52         8.00 o                         
  -7   2  15       5144.61       5304.83        71.26 o                         
  -6   2  15         60.57         50.59        10.96 o                         
  -5   2  15       4704.60       4948.95        72.55 o                         
  -4   2  15        954.06        913.36        32.62 o                         
  -3   2  15       4706.13       4724.77        72.58 o                         
  -2   2  15        161.71        193.16        24.04 o                         
  -1   2  15       4095.80       4055.01        62.04 o                         
   0   2  15         67.24         68.22        14.36 o                         
   1   2  15       3493.32       3470.53        69.71 o                         
   2   2  15        101.38         88.06        15.40 o                         
   3   2  15       2405.74       2383.98        57.26 o                         
   4   2  15         10.82        -14.85        14.85 o                         
   5   2  15       2135.72       2080.12       209.22 o                         
 -17   3  15          1.44         33.35        25.53 o                         
 -16   3  15       3873.90       3789.58        81.39 o                         
 -15   3  15          0.05          4.29        12.89 o                         
 -14   3  15       1945.63       1856.69        35.40 o                         
 -13   3  15        277.89        281.00        12.52 o                         
 -12   3  15       4549.40       4452.96        46.96 o                         
 -11   3  15        288.36        260.56        11.54 o                         
 -10   3  15       4523.85       4418.82        48.42 o                         
  -9   3  15         29.19         34.55         7.41 o                         
  -8   3  15       2356.79       2416.10        38.36 o                         
  -7   3  15       1197.89       1230.22        37.28 o                         
  -6   3  15       4600.69       4671.14        61.51 o                         
  -5   3  15         96.30         99.88        11.31 o                         
  -4   3  15       3661.07       3908.35        71.03 o                         
  -3   3  15         20.50         24.02        14.14 o                         
  -2   3  15       4486.58       4447.65        80.72 o                         
  -1   3  15         42.33         31.56        13.55 o                         
   0   3  15       3575.24       3578.89        64.82 o                         
   1   3  15         54.10         26.58        14.01 o                         
   2   3  15       2914.55       2831.65        53.58 o                         
   3   3  15         13.79        -13.66        13.66 o                         
   4   3  15       1574.76       1429.83        62.95 o                         
 -17   4  15       3025.85       2970.92        59.16 o                         
 -16   4  15          0.30         -4.77         9.92 o                         
 -15   4  15       3071.21       3020.02        40.95 o                         
 -14   4  15        118.98        100.48         8.82 o                         
 -13   4  15       5404.32       5620.89        70.94 o                         
 -12   4  15        107.91        101.94        10.98 o                         
 -11   4  15       5716.07       5751.24        71.00 o                         
 -10   4  15          0.07         -6.61         6.61 o                         
  -9   4  15       3883.47       3833.75        66.55 o                         
  -8   4  15        112.10        100.17         9.35 o                         
  -7   4  15       3153.34       3115.89        48.98 o                         
  -6   4  15          2.73         -0.15         9.74 o                         
  -5   4  15       3371.08       3424.96        54.89 o                         
  -4   4  15         49.46         41.49        14.31 o                         
  -3   4  15       2006.68       1923.53        47.47 o                         
  -2   4  15        325.58        309.83        23.63 o                         
  -1   4  15       2641.07       2566.94        51.33 o                         
   0   4  15          1.82        -11.33        12.48 o                         
   1   4  15       2561.52       2537.82        51.32 o                         
   2   4  15          4.08          3.77        17.12 o                         
   3   4  15       1638.97       1483.78        58.60 o                         
 -16   5  15       2914.01       2798.79        44.62 o                         
 -15   5  15         46.08         42.19        19.42 o                         
 -14   5  15       2124.65       2262.70        65.95 o                         
 -13   5  15        101.79        115.21        16.71 o                         
 -12   5  15       3580.99       3571.59        67.21 o                         
 -11   5  15        147.39        139.50        17.15 o                         
 -10   5  15       3177.60       3109.12        79.57 o                         
  -9   5  15        205.15        168.24        18.64 o                         
  -8   5  15       1473.26       1595.51        29.71 o                         
  -7   5  15         26.23         21.39        13.99 o                         
  -6   5  15       3360.20       3318.87        50.21 o                         
  -5   5  15        109.69        105.71        13.55 o                         
  -4   5  15       3328.66       3215.41        54.75 o                         
  -3   5  15          4.63          4.55        14.01 o                         
  -2   5  15       2278.36       2289.18        54.97 o                         
  -1   5  15          6.54          3.73        20.87 o                         
   0   5  15       2600.20       2675.94        50.60 o                         
   1   5  15        272.18        233.32        22.43 o                         
   2   5  15       1915.62       1836.47        70.52 o                         
   3   5  15         21.45         29.97        28.55 o                         
 -15   6  15       2300.20       2331.55        55.71 o                         
 -14   6  15         17.30         27.53        23.11 o                         
 -13   6  15       3032.25       3374.03        67.01 o                         
 -12   6  15        283.90        281.70        23.50 o                         
 -11   6  15       1902.61       1906.94        62.30 o                         
 -10   6  15          2.06        -12.33        12.35 o                         
  -9   6  15       2643.17       2655.28       128.45 o                         
  -8   6  15         16.72        -13.59        13.59 o                         
  -7   6  15       3919.48       4017.44       113.41 o                         
  -6   6  15        142.39        137.75        17.02 o                         
  -5   6  15       3582.41       3643.82        67.92 o                         
  -4   6  15         28.74         29.45        11.16 o                         
  -3   6  15       2538.71       2704.35        64.18 o                         
  -2   6  15         64.68         71.75        17.43 o                         
  -1   6  15       2939.60       3092.36        60.86 o                         
   0   6  15          3.12        -14.47        14.47 o                         
   1   6  15       2478.52       2416.74        58.81 o                         
 -13   7  15          0.77          1.63        12.71 o                         
 -12   7  15       2577.82       2504.21        75.70 o                         
 -11   7  15         34.26         13.04        21.18 o                         
 -10   7  15       2606.36       2654.99        55.42 o                         
  -9   7  15         89.73         62.78        19.46 o                         
  -8   7  15       3778.65       3788.45       154.48 o                         
  -7   7  15         68.96         29.93        18.46 o                         
  -6   7  15       3308.01       3234.65       143.01 o                         
  -5   7  15         57.07         60.34        23.45 o                         
  -4   7  15       3898.68       4113.94        76.78 o                         
  -3   7  15         83.61         52.30        14.06 o                         
  -2   7  15       2215.73       2164.32        67.32 o                         
  -1   7  15        142.31        126.56        17.20 o                         
   0   7  15       2394.85       2357.94        63.16 o                         
 -10   8  15         50.40         59.26        23.74 o                         
  -9   8  15       2747.45       2716.85        97.60 o                         
  -8   8  15         29.82          0.51        23.71 o                         
  -7   8  15       1846.64       1755.57        59.28 o                         
  -6   8  15          3.15         20.70        18.46 o                         
  -5   8  15       1216.80       1344.86       117.48 o                         
  -4   8  15          2.97         -9.90        23.45 o                         
  -3   8  15       1170.55       1182.98        55.69 o                         
 -16   0  16       3661.73       3556.21        80.08 o                         
 -14   0  16       2928.54       2825.04        66.63 o                         
 -12   0  16       2100.26       2006.44        50.26 o                         
 -10   0  16       1604.51       1604.80        38.95 o                         
  -8   0  16       1191.33       1202.34        42.20 o                         
  -6   0  16       1487.98       1570.35        50.22 o                         
  -4   0  16       2677.65       2579.75        63.28 o                         
  -2   0  16       1912.63       1917.09       159.95 o                         
   0   0  16        425.02        372.40        46.64 o                         
   2   0  16       1397.58       1355.86        57.42 o                         
 -17   1  16       2229.58       2135.87        37.84 o                         
 -16   1  16          3.25          6.33         8.74 o                         
 -15   1  16       1954.79       1960.86        34.42 o                         
 -14   1  16          9.65          0.34         8.85 o                         
 -13   1  16       4715.23       4676.21        58.20 o                         
 -12   1  16         14.30         15.09         8.19 o                         
 -11   1  16       5763.09       5593.49        57.65 o                         
 -10   1  16         83.95         84.74        10.43 o                         
  -9   1  16       1266.94       1282.47        31.52 o                         
  -8   1  16         44.19         41.79        12.78 o                         
  -7   1  16       4490.56       4644.47        75.63 o                         
  -6   1  16         15.26         16.32        11.13 o                         
  -5   1  16       1991.59       2079.64        42.37 o                         
  -4   1  16          1.48        -20.16        20.16 o                         
  -3   1  16       4551.10       4369.70        70.31 o                         
  -2   1  16        138.67        156.49        17.92 o                         
  -1   1  16       3345.87       3201.25        71.12 o                         
   0   1  16        408.81        357.83        33.47 o                         
   1   1  16       2843.47       2825.27        54.75 o                         
   2   1  16          0.25        -14.25        14.25 o                         
   3   1  16       1612.65       1619.98        84.99 o                         
 -17   2  16          4.17         -9.26        10.23 o                         
 -16   2  16       3666.12       3626.03        55.98 o                         
 -15   2  16         52.24         51.16        10.76 o                         
 -14   2  16       2323.32       2289.23        41.14 o                         
 -13   2  16         59.00         63.30        10.44 o                         
 -12   2  16       3825.64       3835.03        52.41 o                         
 -11   2  16         12.73         -4.17         7.36 o                         
 -10   2  16       4940.89       4844.73        74.90 o                         
  -9   2  16        264.24        248.35        16.41 o                         
  -8   2  16       7075.75       7148.27       106.47 o                         
  -7   2  16        176.96        197.09        16.03 o                         
  -6   2  16       6896.31       7093.05        95.37 o                         
  -5   2  16        287.82        298.76        19.21 o                         
  -4   2  16       4221.45       4169.10        67.00 o                         
  -3   2  16         20.90          7.19        20.07 o                         
  -2   2  16       5081.93       5147.05        92.45 o                         
  -1   2  16          3.66          5.94        18.03 o                         
   0   2  16       3529.99       3614.60        60.72 o                         
   1   2  16          4.72         -3.46        14.81 o                         
   2   2  16       3478.15       3407.97       127.51 o                         
   3   2  16         48.41         14.72        16.66 o                         
 -17   3  16       2196.22       2166.03        49.28 o                         
 -16   3  16          0.49         11.29        11.02 o                         
 -15   3  16       3624.66       3727.30        63.69 o                         
 -14   3  16         31.34         25.06        10.04 o                         
 -13   3  16       3227.75       3204.68        52.31 o                         
 -12   3  16          5.90          7.74         7.56 o                         
 -11   3  16       3981.10       3911.15        41.64 o                         
 -10   3  16         16.65          4.56         7.06 o                         
  -9   3  16       3027.42       2934.66        44.10 o                         
  -8   3  16          6.54         -8.72         8.72 o                         
  -7   3  16       9113.99       9437.77       187.30 o                         
  -6   3  16         17.96         37.99        14.51 o                         
  -5   3  16       1528.49       1589.44        43.52 o                         
  -4   3  16        395.75        363.80        24.47 o                         
  -3   3  16       3691.08       3677.63        72.56 o                         
  -2   3  16        704.26        596.69        31.96 o                         
  -1   3  16       2621.84       2608.72        62.68 o                         
   0   3  16          5.86         27.33        17.06 o                         
   1   3  16       2879.67       2799.74        60.01 o                         
   2   3  16         65.32         37.06        14.99 o                         
   3   3  16       1675.56       1623.87        65.11 o                         
 -16   4  16       3461.25       3613.01        66.00 o                         
 -15   4  16         10.89         19.78        10.84 o                         
 -14   4  16       1571.31       1681.95        33.94 o                         
 -13   4  16         28.91         19.26         9.72 o                         
 -12   4  16       3429.27       3628.74        51.95 o                         
 -11   4  16          0.40         -7.07         8.94 o                         
 -10   4  16       2965.85       2944.25        52.54 o                         
  -9   4  16          1.64          0.51         7.00 o                         
  -8   4  16       2766.97       2714.42        56.84 o                         
  -7   4  16         21.11         19.70        11.94 o                         
  -6   4  16       4258.75       4383.00        65.53 o                         
  -5   4  16         32.63         32.57        15.08 o                         
  -4   4  16       1825.80       1779.65        47.11 o                         
  -3   4  16         13.50         -6.38        15.21 o                         
  -2   4  16       2173.02       2216.57        56.87 o                         
  -1   4  16        172.32        174.71        23.90 o                         
   0   4  16       1504.30       1457.74        97.02 o                         
   1   4  16          0.82          4.60        14.76 o                         
   2   4  16       1262.23       1299.32       111.53 o                         
 -15   5  16       3330.34       3442.60        70.87 o                         
 -14   5  16          1.53        -14.67        14.67 o                         
 -13   5  16       2525.73       2476.51        55.79 o                         
 -12   5  16          0.18        -14.63        17.90 o                         
 -11   5  16       3284.57       3327.01        61.86 o                         
 -10   5  16        175.32        133.60        20.23 o                         
  -9   5  16       2297.63       2230.02        54.24 o                         
  -8   5  16         41.75         58.71        10.65 o                         
  -7   5  16       2914.13       2960.09        56.79 o                         
  -6   5  16          2.62         -4.19        10.19 o                         
  -5   5  16       1243.72       1250.95        34.76 o                         
  -4   5  16         76.73         67.04        16.60 o                         
  -3   5  16       2953.02       3019.77        63.93 o                         
  -2   5  16          0.10        -16.90        16.90 o                         
  -1   5  16       1455.84       1436.78        42.43 o                         
   0   5  16         77.11         87.60        20.24 o                         
   1   5  16       1527.50       1559.34        88.37 o                         
 -14   6  16       1276.12       1183.35        47.18 o                         
 -13   6  16         39.19         39.13        17.15 o                         
 -12   6  16       2968.65       2996.54        69.46 o                         
 -11   6  16         71.22         74.73        14.83 o                         
 -10   6  16       3448.52       3264.09        64.54 o                         
  -9   6  16          3.47        -15.00        15.00 o                         
  -8   6  16       1697.23       1831.70        53.03 o                         
  -7   6  16        119.11         87.46        27.78 o                         
  -6   6  16       2978.51       3123.10        63.40 o                         
  -5   6  16          0.11         -5.99        14.12 o                         
  -4   6  16       2990.60       3112.73        68.83 o                         
  -3   6  16        127.93        143.60        20.64 o                         
  -2   6  16       2179.76       2196.59        69.37 o                         
  -1   6  16          1.60         15.28        16.02 o                         
   0   6  16       1470.94       1318.75        48.75 o                         
 -12   7  16        124.86         92.13        26.44 o                         
 -11   7  16       2415.16       2476.55       135.24 o                         
 -10   7  16          0.25         13.33        21.79 o                         
  -9   7  16       2739.46       2609.40        72.70 o                         
  -8   7  16        195.93        182.26        92.99 o                         
  -7   7  16       2117.71       2186.36       155.00 o                         
  -6   7  16          0.15          7.30        18.99 o                         
  -5   7  16       2597.79       2718.24       102.13 o                         
  -4   7  16         23.53         18.65        48.98 o                         
  -3   7  16       2775.58       3021.39        99.79 o                         
  -2   7  16         13.67         34.19        24.66 o                         
 -17   0  17       2073.97       2072.01        75.84 o                         
 -15   0  17       4076.13       4129.31       109.39 o                         
 -13   0  17       8016.26       7701.66       118.39 o                         
 -11   0  17       5955.00       5787.01        92.88 o                         
  -9   0  17       3564.96       3672.78        71.80 o                         
  -7   0  17       6012.57       6091.97       148.34 o                         
  -5   0  17       2425.07       2500.73        59.57 o                         
  -3   0  17       2886.85       2870.02        72.20 o                         
  -1   0  17       5033.40       4972.50       142.29 o                         
   1   0  17       1710.63       1597.98        81.13 o                         
 -17   1  17         26.32          8.68        16.08 o                         
 -16   1  17       1343.24       1293.67        33.14 o                         
 -15   1  17         24.73         30.75        10.28 o                         
 -14   1  17       4457.54       4388.46        56.22 o                         
 -13   1  17        142.60        144.49        11.42 o                         
 -12   1  17       2065.06       2008.78        32.05 o                         
 -11   1  17         98.09         92.80         9.84 o                         
 -10   1  17       3512.64       3530.67        61.05 o                         
  -9   1  17         58.75         50.95        12.30 o                         
  -8   1  17       6790.57       6951.21        93.00 o                         
  -7   1  17          6.97         15.85        13.79 o                         
  -6   1  17       3224.19       3377.42        64.21 o                         
  -5   1  17          2.66        -11.30        12.16 o                         
  -4   1  17       2535.17       2521.11        50.64 o                         
  -3   1  17          1.43        -16.20        16.20 o                         
  -2   1  17       4161.04       4174.83        84.13 o                         
  -1   1  17        174.29        137.32        23.62 o                         
   0   1  17       1156.31       1190.53        48.87 o                         
   1   1  17         67.62        -20.79        21.13 o                         
   2   1  17       2932.27       2924.64        80.26 o                         
 -16   2  17         28.79         25.75        10.48 o                         
 -15   2  17       2124.07       2173.96        37.64 o                         
 -14   2  17          0.06         -9.86         9.86 o                         
 -13   2  17       2903.56       2757.43        42.50 o                         
 -12   2  17        207.17        202.08        13.05 o                         
 -11   2  17       2022.34       1975.62        48.16 o                         
 -10   2  17          1.00          4.10         9.24 o                         
  -9   2  17       2528.18       2600.90        47.25 o                         
  -8   2  17          3.27         16.79        11.42 o                         
  -7   2  17       3189.43       3435.52        58.16 o                         
  -6   2  17        117.65        133.79        15.70 o                         
  -5   2  17       3208.64       3228.93        78.92 o                         
  -4   2  17         16.70         23.44        19.77 o                         
  -3   2  17       2735.21       2826.39       121.02 o                         
  -2   2  17         12.35         36.40        20.26 o                         
  -1   2  17       3027.62       2978.05        88.89 o                         
   0   2  17          4.31         13.36        21.20 o                         
   1   2  17       1549.24       1550.00        52.70 o                         
   2   2  17         22.24         -8.86        38.56 o                         
 -16   3  17       2262.52       2329.18        64.86 o                         
 -15   3  17         27.72         15.33        12.27 o                         
 -14   3  17       2894.92       2910.94        48.26 o                         
 -13   3  17         19.55         20.86         9.90 o                         
 -12   3  17       3639.56       3533.42        49.18 o                         
 -11   3  17         14.41         10.40         9.50 o                         
 -10   3  17       3536.57       3438.46        65.10 o                         
  -9   3  17         20.19         29.82        14.20 o                         
  -8   3  17       5032.33       5289.45        87.66 o                         
  -7   3  17         11.68         29.22        15.81 o                         
  -6   3  17       2199.57       2157.83        52.32 o                         
  -5   3  17         93.90         74.25        18.56 o                         
  -4   3  17       3403.10       3426.19        70.34 o                         
  -3   3  17          4.20         18.53        23.69 o                         
  -2   3  17       2051.44       1993.08        56.96 o                         
  -1   3  17         77.90         54.41        27.00 o                         
   0   3  17       1513.66       1462.84        47.62 o                         
   1   3  17          0.97         -5.39        15.74 o                         
 -15   4  17       2310.20       2323.98        63.80 o                         
 -14   4  17         19.09         16.68        11.10 o                         
 -13   4  17       3252.49       3368.70        50.84 o                         
 -12   4  17        204.07        205.35        16.81 o                         
 -11   4  17       3287.44       3229.96        46.33 o                         
 -10   4  17          4.74         -2.25         7.48 o                         
  -9   4  17       3536.14       3387.87        48.06 o                         
  -8   4  17          0.18          9.11         9.18 o                         
  -7   4  17       1827.34       1890.95        48.91 o                         
  -6   4  17         44.45         33.81        16.05 o                         
  -5   4  17       4202.52       4027.31        76.05 o                         
  -4   4  17          0.76        -15.30        18.43 o                         
  -3   4  17       2618.89       2625.21        61.76 o                         
  -2   4  17         19.84         30.35        18.56 o                         
  -1   4  17       2449.85       2217.90       100.54 o                         
   0   4  17          5.92        -20.34        20.34 o                         
 -14   5  17       2097.21       2088.38        71.08 o                         
 -13   5  17        257.40        239.79        21.40 o                         
 -12   5  17       3075.23       3157.37        98.05 o                         
 -11   5  17          7.29         13.39        13.46 o                         
 -10   5  17       1707.03       1722.24        31.90 o                         
  -9   5  17         14.34          0.35        11.48 o                         
  -8   5  17       1904.53       1927.55        49.17 o                         
  -7   5  17        203.79        171.63        15.54 o                         
  -6   5  17       2111.13       2143.45        54.48 o                         
  -5   5  17         22.93         24.98        16.67 o                         
  -4   5  17       3323.03       3302.99        80.92 o                         
  -3   5  17        180.98        166.45        24.77 o                         
  -2   5  17       1648.45       1620.39        55.62 o                         
  -1   5  17          1.44          2.73        20.43 o                         
 -12   6  17         79.85         71.15        16.53 o                         
 -11   6  17       2356.00       2340.50        55.48 o                         
 -10   6  17        111.65        110.95        20.31 o                         
  -9   6  17       1796.51       1753.30        75.04 o                         
  -8   6  17          0.28          5.24        25.27 o                         
  -7   6  17       1994.93       2088.20        78.34 o                         
  -6   6  17         36.37         29.16        27.10 o                         
  -5   6  17       3297.72       3301.59        73.83 o                         
  -4   6  17          4.54         11.18        24.75 o                         
  -3   6  17       1817.09       1851.17        87.94 o                         
  -9   7  17         44.09         26.39        19.41 o                         
  -8   7  17       2897.03       2931.24       120.61 o                         
  -7   7  17        153.90         85.86        23.32 o                         
  -6   7  17       2634.40       2734.87        82.11 o                         
 -16   0  18       2059.79       1900.04        73.31 o                         
 -14   0  18       3619.32       3644.81        75.72 o                         
 -12   0  18       3296.69       3215.58        64.91 o                         
 -10   0  18       3158.22       3157.06        88.61 o                         
  -8   0  18       3820.68       4006.45       104.94 o                         
  -6   0  18       2176.88       2153.89        54.23 o                         
  -4   0  18       5880.80       5863.30       164.90 o                         
  -2   0  18       2820.27       3046.18       144.08 o                         
   0   0  18       2126.39       1881.95       113.08 o                         
 -16   1  18         34.38         14.60        15.30 o                         
 -15   1  18       3329.69       3211.28        54.30 o                         
 -14   1  18        292.30        285.89        13.87 o                         
 -13   1  18       4313.98       4141.41        48.18 o                         
 -12   1  18          5.57         -7.82         8.88 o                         
 -11   1  18       1739.40       1750.44        28.84 o                         
 -10   1  18         64.48         60.46        13.01 o                         
  -9   1  18       3764.77       3985.56        82.41 o                         
  -8   1  18         84.11         82.54        13.84 o                         
  -7   1  18       2095.76       2118.99        47.96 o                         
  -6   1  18         79.35         47.78        17.63 o                         
  -5   1  18       3397.01       3357.66        60.45 o                         
  -4   1  18         21.81         15.89        25.46 o                         
  -3   1  18       4788.13       4743.80        91.72 o                         
  -2   1  18        126.18        125.45        24.55 o                         
  -1   1  18       2314.57       2281.79        67.18 o                         
   0   1  18        192.80        222.50        48.98 o                         
 -15   2  18         82.22         55.94        11.41 o                         
 -14   2  18       3009.21       3104.76        52.41 o                         
 -13   2  18          5.28         -8.77         8.77 o                         
 -12   2  18       3362.10       3251.21        42.21 o                         
 -11   2  18        202.89        195.06        14.16 o                         
 -10   2  18       4384.09       4504.30        72.32 o                         
  -9   2  18         11.41         14.84        14.79 o                         
  -8   2  18       4900.01       5017.46        77.07 o                         
  -7   2  18        179.52        194.07        18.17 o                         
  -6   2  18       2773.96       2811.79        63.03 o                         
  -5   2  18         19.08         23.74        18.38 o                         
  -4   2  18       1856.83       1895.31        55.48 o                         
  -3   2  18         23.06         15.00        18.78 o                         
  -2   2  18       1563.26       1562.33        52.97 o                         
  -1   2  18         20.92          1.78        22.72 o                         
   0   2  18       1983.27       1750.17       109.43 o                         
 -15   3  18       2882.70       2928.16        50.54 o                         
 -14   3  18         19.48         10.16        10.65 o                         
 -13   3  18       2214.18       2117.19        39.40 o                         
 -12   3  18         39.98         22.57         9.59 o                         
 -11   3  18       2734.50       2592.49        56.77 o                         
 -10   3  18         31.36         15.30        12.12 o                         
  -9   3  18       4456.54       4436.13        79.12 o                         
  -8   3  18        128.75         92.81        19.19 o                         
  -7   3  18       3782.21       3842.54        88.53 o                         
  -6   3  18          0.30        -16.19        16.19 o                         
  -5   3  18       3403.70       3330.31        69.98 o                         
  -4   3  18         56.06         63.91        28.13 o                         
  -3   3  18       1935.93       1947.09        55.85 o                         
  -2   3  18         27.05         51.39        32.87 o                         
  -1   3  18       1748.66       1697.42        73.68 o                         
 -14   4  18       2690.35       2765.92        83.03 o                         
 -13   4  18        285.12        304.59        17.57 o                         
 -12   4  18       2697.44       2728.79        48.96 o                         
 -11   4  18         86.65        109.35        13.66 o                         
 -10   4  18       1951.06       1902.53        62.37 o                         
  -9   4  18          5.49          6.21        11.83 o                         
  -8   4  18       2423.93       2394.29        55.05 o                         
  -7   4  18         36.17         54.24        25.19 o                         
  -6   4  18       2978.58       2827.71        64.82 o                         
  -5   4  18         14.82         27.84        23.17 o                         
  -4   4  18       1385.46       1262.75        73.99 o                         
  -3   4  18          0.68          5.35        19.25 o                         
  -2   4  18       3071.62       2977.86        84.57 o                         
 -12   5  18         16.67         34.19        16.98 o                         
 -11   5  18       3205.75       3234.11        94.77 o                         
 -10   5  18         65.86         56.41        11.24 o                         
  -9   5  18       1781.31       1708.17        36.56 o                         
  -8   5  18         38.02         42.82        20.66 o                         
  -7   5  18       1901.97       1913.71        54.75 o                         
  -6   5  18        132.74        139.05        24.99 o                         
  -5   5  18       1847.24       1954.65        76.21 o                         
  -4   5  18         58.65          9.29        25.45 o                         
  -9   6  18          3.93        -19.16        19.16 o                         
  -8   6  18       2338.45       2325.72        75.91 o                         
  -7   6  18          0.11          2.58        26.05 o                         
 -15   0  19       2047.00       2074.29        77.35 o                         
 -13   0  19       4018.02       3886.07       113.16 o                         
 -11   0  19       1696.28       1704.74        46.39 o                         
  -9   0  19       5919.84       6112.06       142.58 o                         
  -7   0  19       2741.84       2796.68        89.63 o                         
  -5   0  19       3513.72       3508.23       106.21 o                         
  -3   0  19       3570.77       3897.61       539.27 o                         
 -14   1  19       3249.10       3210.22        54.55 o                         
 -13   1  19         77.66         65.92        15.72 o                         
 -12   1  19       3533.83       3541.40        50.05 o                         
 -11   1  19        135.17        103.58        14.40 o                         
 -10   1  19       2756.93       2916.93        51.83 o                         
  -9   1  19         20.65         43.78        13.31 o                         
  -8   1  19       3966.80       4102.69        66.45 o                         
  -7   1  19         89.97        117.94        28.51 o                         
  -6   1  19       1389.92       1369.89        38.40 o                         
  -5   1  19          5.95         12.58        15.29 o                         
  -4   1  19       2555.45       2395.52        63.59 o                         
  -3   1  19         59.32         78.15        36.29 o                         
  -2   1  19       1347.19       1393.99        80.87 o                         
 -14   2  19         56.03         37.80        12.51 o                         
 -13   2  19       3498.37       3552.86        69.91 o                         
 -12   2  19         13.66          6.28        10.05 o                         
 -11   2  19       1414.95       1449.99        33.50 o                         
 -10   2  19        273.46        300.98        20.57 o                         
  -9   2  19       3439.58       3709.57        63.08 o                         
  -8   2  19          0.08          4.36        17.35 o                         
  -7   2  19       1881.27       1862.45        51.97 o                         
  -6   2  19         92.56        105.90        24.59 o                         
  -5   2  19       2327.05       2343.55        90.47 o                         
  -4   2  19          0.28        -20.16        20.16 o                         
  -3   2  19       1836.79       1763.72        73.32 o                         
 -13   3  19         45.23         36.31        15.72 o                         
 -12   3  19       2760.13       2725.04        52.95 o                         
 -11   3  19         30.22         -5.40        10.69 o                         
 -10   3  19       2151.73       2181.01        48.37 o                         
  -9   3  19         99.07         77.63        18.62 o                         
  -8   3  19       2939.25       2912.16        64.52 o                         
  -7   3  19         38.55          3.82        18.06 o                         
  -6   3  19       1688.92       1805.68        54.30 o                         
  -5   3  19          0.15          1.36        19.95 o                         
  -4   3  19       2470.37       2305.97        68.66 o                         
 -12   4  19        145.69        125.30        16.44 o                         
 -11   4  19       1578.66       1510.09        88.22 o                         
 -10   4  19          2.05         -2.09        16.76 o                         
  -9   4  19       2627.39       2630.33        61.01 o                         
  -8   4  19         47.76          1.85        17.60 o                         
  -7   4  19       1689.17       1573.04        50.65 o                         
  -6   4  19        145.22        138.50        23.78 o                         
  -5   4  19       2870.67       2735.23        72.85 o                         
 -12   0  20       1034.76       1010.44        56.01 o                         
 -10   0  20       1966.25       2079.54        76.09 o                         
  -8   0  20        843.56        763.58        52.76 o                         
  -6   0  20       1690.37       1569.87        96.92 o                         
 -12   1  20         33.26         17.09        11.80 o                         
 -11   1  20       1920.34       1910.02        50.76 o                         
 -10   1  20          1.68          6.61        21.24 o                         
  -9   1  20       2520.90       2369.41        50.23 o                         
  -8   1  20          9.48         -4.25        15.06 o                         
  -7   1  20       1717.12       1674.32        55.06 o                         
  -6   1  20        137.55         94.20        37.98 o                         
  -5   1  20       2181.98       2033.77        80.00 o                         
 -12   2  20       2332.62       2226.22        49.48 o                         
 -11   2  20          0.06        -19.05        24.14 o                         
 -10   2  20       3410.78       3540.32        69.52 o                         
  -9   2  20        194.58        212.09        41.14 o                         
  -8   2  20       2660.66       2497.63        92.23 o                         
  -7   2  20         42.99         50.95        30.61 o                         
  -6   2  20       1702.67       1638.15        70.19 o                         
  -9   3  20       2819.12       2832.21        73.69 o                         
  -8   3  20          4.93        -30.29        30.29 o                         
                                                                                
